# Supplementary material for: Phylogenetic Clustering by Linear Integer Programming (PhyCLIP)
Source: Mol Biol Evol. 2019 Mar 11;36(7):1580–95. doi: 10.1093/molbev/msz053 (PMC6573476; doi:10.1093/molbev/msz053)
Supplement: Supplement_Material_msz053 [file supplement_material_msz053.zip]

Archive with 5 entries (5 files):
- Figure_S11.tre.txt
- Figure_S3.tre.txt
- Figure_S5.tre.txt
- phyclip_supplementary_material_revised.pdf
- phyclip_supplementary_tables_revised.xlsx
