# Supplementary material for: Phylogenetic Clustering by Linear Integer Programming (PhyCLIP)
Source: Mol Biol Evol. 2019 Mar 11;36(7):1580–95. doi: 10.1093/molbev/msz053 (PMC6573476; doi:10.1093/molbev/msz053)
Supplement: Supplement_Material_msz053 [file supplement_material_msz053.zip › Figure_S11.tre.txt]

#NEXUS
Begin taxon;
	Dimensions ntax=7898;
		Taxlabels
			'a_/_h5n1/a/goose/guangdong/1/96_CLADE0_cluster1*'
			'a_/_h5n1/a/goose/guangdong/3/1997_CLADE0_cluster1*'
			a_/_h5n1/a/duck/guangxi/07/1999_CLADE0
			'a_/_h5n1/a/chicken/hubei/wj/1997_CLADE0_cluster1*'
			'a_/_h5n1/a/duck/shantou/195/2001_CLADE0_cluster1*'
			'a_/_h5n1/a/duck/shanghai/08/2001_CLADE0_cluster1*'
			'a_/_h5n1/a/chicken/hubei/wl/1997_CLADE0_cluster1*'
			'a_/_h5n1/a/duck/fujian/19/2000_CLADE0_cluster1*'
			'a_/_h5n1/a/duck/guangdong/12/2000_CLADE0_cluster1*'
			'a_/_h5n1/a/chicken/china/1/02_CLADE0_cluster1*'
			'a_/_h5n1/a/duck/zhejiang/11/2000_CLADE0_cluster1*'
			'a_/_h5n1/a/chicken/hubei/wn/2003_CLADE0_cluster1*'
			'a_/_h5n1/a/chicken/shandong/k01/2004_CLADE0_cluster1*'
			'a_/_h5n1/a/chicken/hubei/wh/1997_CLADE0_cluster1*'
			'a_/_h5n1/a/environment/qinghai/1/2008_CLADE0_cluster1*'
			'a_/_h5n1/a/bar-headed_goose/qinghai/3/2008_CLADE0_cluster1*'
			'a_/_h5n1/a/bar-headed_goose/qinghai/13/2008_CLADE0_cluster1*'
			'a_/_h5n1/a/bar-headed_goose/qinghai/10/2008_CLADE0_cluster1*'
			'a_/_h5n1/a/bar-headed_goose/qinghai/4/2008_CLADE0_cluster1*'
			'a_/_h5n1/a/bar-headed_goose/qinghai/7/2008_CLADE0_cluster1*'
			'a_/_h5n1/a/bar-headed_goose/qinghai/11/2008_CLADE0_cluster1*'
			'a_/_h5n1/a/bar-headed_goose/qinghai/5/2008_CLADE0_cluster1*'
			'a_/_h5n1/a/bar-headed_goose/qinghai/1/2008_CLADE0_cluster1*'
			'a_/_h5n1/a/bar-headed_goose/qinghai/2/2008_CLADE0_cluster1*'
			'a_/_h5n1/a/bar-headed_goose/qinghai/6/2008_CLADE0_cluster1*'
			'a_/_h5n1/a/bar-headed_goose_/qinghai/14/2008_CLADE0_cluster1*'
			'a_/_h5n1/a/environment/hong_kong/156/1997_CLADE0_cluster1.1*'
			'a_/_h5n1/a/hong_kong/481/97_CLADE0_cluster1.1*'
			'a_/_h5n1/a/hong_kong/538/97_CLADE0_cluster1.1*'
			'a_/_h5n1/a/hong_kong/97/98_CLADE0_cluster1.1*'
			'a_/_h5n1/a/hong_kong/486/97_CLADE0_cluster1.1*'
			'a_/_h5/a/chicken/hong_kong/915/1997_CLADE0_cluster1.1*'
			'a_/_h5n1/a/hong_kong/482/97_CLADE0_cluster1.1*'
			'a_/_h5n1/a/chicken/hong_kong/915/97_CLADE0_cluster1.1*'
			'a_/_h5n1/a/silky_chicken/hong_kong/p17/97_CLADE0_cluster1.1*'
			'a_/_h5n1/a/hong_kong/516/97_CLADE0_cluster1.1*'
			'a_/_h5n1/a/hong_kong/488/97_CLADE0_cluster1.1*'
			'a_/_h5n1/a/environment/hong_kong/486/1997_CLADE0_cluster1.1*'
			'a_/_h5n1/a/duck/hong_kong/p46/97_CLADE0_cluster1.1*'
			'a_/_h5n1/a/goose/hong_kong/w355/97_CLADE0_cluster1.1*'
			'a_/_h5n1/a/hong_kong/507/97_CLADE0_cluster1.1*'
			a_/_h5n1/a/duck/vietnam/8/05_CLADE0
			'a_/_h5n1/a/hong_kong/514/97_CLADE0_cluster1.1*'
			'a_/_h5n1/a/hong_kong/485/1997_CLADE0_cluster1.1*'
			'a_/_h5n1/a/hong_kong/485/97_CLADE0_cluster1.1*'
			'a_/_h5n1/a/chicken/hong_kong/220/97_CLADE0_cluster1.1*'
			'a_/_h5n1/a/chicken/hong_kong/258/97_CLADE0_cluster1.1*'
			'a_/_h5n1/a/goose/vietnam/3/05_CLADE0_cluster1.1*'
			'a_/_h5n1/a/hong_kong/483/1997_CLADE0_cluster1.1*'
			'a_/_h5n1/a/hong_kong/532/1997_CLADE0_cluster1.1*'
			'a_/_h5n1/a/chicken/hong_kong/728/97_CLADE0_cluster1.1*'
			'a_/_h5n1/a/chicken/hong_kong/786/97_CLADE0_cluster1.1*'
			'a_/_h5n1/a/chicken/hong_kong/786-2/1997_CLADE0_cluster1.1*'
			'a_/_h5n1/a/hong_kong/491/97_CLADE0_cluster1.1*'
			'a_/_h5n1/a/hong_kong/542/97_CLADE0_cluster1.1*'
			'a_/_h5n1/a/hong_kong/503/97_CLADE0_cluster1.1*'
			'a_/_h5n1/a/chicken/hong_kong/y388/97_CLADE0_cluster1.1*'
			'a_/_h5n1/a/chicken/hong_kong/y385/97_CLADE0_cluster1.1*'
			'a_/_h5n1/a/chicken/jilin/xw/2003_CLADE0_cluster1.2*'
			'a_/_h5n1/a/goose/hong_kong/437-6/1999_CLADE0_cluster1.2*'
			'a_/_h5n1/a/environment/hong_kong/437-6/99_CLADE0_cluster1.2*'
			'a_/_h5n1/a/goose/hong_kong/437-8/1999_CLADE0_cluster1.2*'
			'a_/_h5n1/a/environment/hong_kong/437-10/99_CLADE0_cluster1.2*'
			'a_/_h5n1/a/environment/hong_kong/437-4/99_CLADE0_cluster1.2*'
			'a_/_h5n1/a/chicken/hong_kong/317_5/2001_CLADE0_cluster1.2*'
			'a_/_h5n1/a/environment/hong_kong/437-8/99_CLADE0_cluster1.2*'
			'a_/_h5n1/a/duck/guangdong/07/2000_CLADE0_cluster1.2*'
			'a_/_h5n1/a/duck/hong_kong/ww382/2000_CLADE0_cluster1.2*'
			'a_/_h5n1/a/duck/hong_kong/ww381/2000_CLADE0_cluster1.2*'
			'a_/_h5n1/a/goose/hong_kong/ww491/2000_CLADE0_cluster1.2*'
			'a_/_h5n1/a/duck/hong_kong/ww487/2000_CLADE0_cluster1.2*'
			'a_/_h5n1/a/duck/hong_kong/ww461/2000_CLADE0_cluster1.2*'
			'a_/_h5n1/a/duck/guangdong/40/2000_CLADE0_cluster1.2.1*'
			'a_/_h5n1/a/duck/shantou/1437/2001_CLADE0_cluster1.2.1*'
			'a_/_h5n1/a/duck/shantou/1930/2001_CLADE0_cluster1.2.1*'
			'a_/_h5n1/a/chicken/jilin/ha/2003_CLADE0_cluster1.2.1*'
			a_/_h5n1/a/goose/china/f3/2004_CLADE0
			'a_/_h5n1/a/chicken/jilin/hk/2004_CLADE0_cluster1.2.1*'
			'a_/_h5n1/a/chicken/jilin/hj/2003_CLADE0_cluster1.2.1*'
			'a_/_h5n1/a/chicken/jilin/xv/2002_CLADE0_cluster1.2.1*'
			'a_/_h5n1/a/chicken/shantou/9/2002_CLADE0_cluster1.2.1*'
			'a_/_h5n1/a/chicken/shantou/28/2002_CLADE0_cluster1.2.1*'
			'a_/_h5n1/a/gf/hk/38/2002_CLADE0_cluster1.2.1*'
			'a_/_h5n1/a/goose/shantou/4325/2001_CLADE0_cluster1.2.1*'
			'a_/_h5n1/a/duck/shantou/4407/2001_CLADE0_cluster1.2.1*'
			'a_/_h5n1/a/environment/hong_kong/674_15/2002_CLADE0_cluster1.2.1*'
			'a_/_h5n1/a/ck/hk/31_2/2002_CLADE0_cluster1.2.1*'
			'a_/_h5n1/a/goose/shantou/4885/2001_CLADE0_cluster1.2.1*'
			'a_/_h5n1/a/sck/hk/yu100/2002_CLADE0_cluster1.2.1*'
			'a_/_h5n1/a/quail/shantou/5164/2001_CLADE0_cluster1.2.1*'
			'a_/_h5n1/a/ck/hk/37_4/2002_CLADE0_cluster1.2.1*'
			'a_/_h5n1/a/chicken/shantou/5746/2001_CLADE0_cluster1.2.1*'
			'a_/_h5n1/a/chicken/shantou/5738/2001_CLADE0_cluster1.2.1*'
			'a_/_h5n1/a/duck/shantou/4912/2001_CLADE0_cluster1.2.1*'
			'a_/_h5n1/a/goose/shantou/5456/2001_CLADE0_cluster1.2.1*'
			'a_/_h5n1/a/duck/shandong/093/2004_CLADE0_cluster1.2.1*'
			'a_/_h5n1/a/duck/shanghai/38/2001_CLADE0_cluster1.2.1*'
			'a_/_h5n1/a/duck/shanghai/35/2002_CLADE0_cluster1.2.1*'
			'a_/_h5n1/a/ostrich/suzhou/097/2003_CLADE0_cluster1.2.1*'
			'a_/_h5n1/a/duck/anyang/avl-1/2001_CLADE0_cluster1.2.1*'
			'a_/_h5n1/a/goose/guangdong/xb/2001_CLADE0_cluster1.2.1*'
			'a_/_h5n1/a/chicken/jiande/1218/2001_CLADE0_cluster1.2.1*'
			'a_/_h5n1/a/duck/shanghai/37/2002_CLADE0_cluster1.2.1(a)*'
			'a_/_h5n1/a/duck/guangxi/53/2002_CLADE0_cluster1.2.1(a)*'
			a_/_h5n2/a/spotbill_duck/xuyi/18/2005_CLADE0
			a_/_h5n2/a/mallard/xuyi/10/2005_CLADE0
			'a_/_h5n1/a/duck/fujian/13/2002_CLADE0_cluster1.2.1(a)*'
			'a_/_h5n1/a/duck/fujian/01/2002_CLADE0_cluster1.2.1(a)*'
			'a_/_h5n1/a/duck/guangxi/27/2003_CLADE0_cluster1.2.1(a)*'
			'a_/_h5n1/a/duck/guangxi/12/2003_CLADE0_cluster1.2.1(a)*'
			'a_/_h5n1/a/chicken/hebei/108/02_CLADE0_cluster1.2.1(a)*'
			'a_/_h5n1/a/chicken/luohuo/3/03/_CLADE0_cluster1.2.1(a)*'
			'a_/_h5n1/a/chicken/zhoukou/2/02/_CLADE0_cluster1.2.1(a)*'
			'a_/_h5n1/a/goose/huadong/1/2000_CLADE0_cluster1.2.1.1*'
			'a_/_h5n1/a/chicken/shantou/2535/2001_CLADE0_cluster1.2.1.1*'
			'a_/_h5n1/a/goose/hong_kong/385_3/2000_CLADE0_cluster1.2.1.1*'
			'a_/_h5n1/a/goose/hong_kong/485_3/2000_CLADE0_cluster1.2.1.1*'
			'a_/_h5n1/a/goose/hong_kong/385_5/2000_CLADE0_cluster1.2.1.1*'
			'a_/_h5n1/a/goose/hong_kong/1032_9/2000_CLADE0_cluster1.2.1.1*'
			'a_/_h5n1/a/goose/hong_kong/1032_6/2000_CLADE0_cluster1.2.1.1*'
			'a_/_h5n1/a/goose/hong_kong/ww28/2000_CLADE0_cluster1.2.1.1*'
			'a_/_h5n1/a/goose/hong_kong/ww26/2000_CLADE0_cluster1.2.1.1*'
			'a_/_h5n1/a/chicken/hongkong/yu562/01_CLADE3_cluster1.2.1.1.1*'
			'a_/_h5n1/a/chicken/hong_kong/yu562/01_CLADE3_cluster1.2.1.1.1*'
			'a_/_h5n1/a/chicken/hong_kong/yu563/01_CLADE3_cluster1.2.1.1.1*'
			'a_/_h5n1/a/silky_chicken/hong_kong/sf189/01_CLADE3_cluster1.2.1.1.1*'
			'a_/_h5n1/a/chicken/hong_kong/sf219/01_CLADE3_cluster1.2.1.1.1*'
			'a_/_h5n1/a/chicken/hong_kong/879_1/01_CLADE3_cluster1.2.1.1.1*'
			'a_/_h5n1/a/chicken/hong_kong/891_1/01_CLADE3_cluster1.2.1.1.1*'
			'a_/_h5n1/a/quail/hong_kong/sf203/01_CLADE3_cluster1.2.1.1.1*'
			'a_/_h5n1/a/pigeon/hong_kong/sf215/01_CLADE3_cluster1.2.1.1.1*'
			'a_/_h5n1/a/chicken/hong_kong/822_1/01_CLADE3_cluster1.2.1.1.1*'
			'a_/_h5n1/a/duck/fujian/17/2001_CLADE3_cluster1.2.1.1.1*'
			'a_/_h5n1/a/duck/shanghai/13/2001_CLADE3_cluster1.2.1.1.1*'
			'a_/_h5n1/a/duck/hong_kong/2986_1/2000_CLADE3_cluster1.2.1.1.1*'
			'a_/_h5n1/a/duck/hong_kong/2986_1-2/2000_CLADE3_cluster1.2.1.1.1*'
			'a_/_h5n1/a/chicken/shantou/904/2001_CLADE3-like_cluster1.2.1.1.1*'
			'a_/_h5n1/a/hong_kong/378_1/2001_CLADE3-like_cluster1.2.1.1.1*'
			'a_/_h5n1/a/duck/hong_kong/380_5/2001_CLADE3-like_cluster1.2.1.1.1*'
			'a_/_h5n1/a/duck/guangxi/22/2001_CLADE3_cluster1.2.1.1.1*'
			'a_/_h5n1/a/goose/viet_nam/324/2001_CLADE3_cluster1.2.1.1.1*'
			'a_/_h5n1/a/goose/viet_nam/113/2001_CLADE3_cluster1.2.1.1.1*'
			'a_/_h5n1/a/duck/shantou/1101/2001_CLADE3_cluster1.2.1.1.1*'
			'a_/_h5n1/a/goose/hong_kong/76_1/01_CLADE3_cluster1.2.1.1.1*'
			'a_/_h5n1/a/goose/hong_kong/668_1/2001_CLADE3_cluster1.2.1.1.1*'
			'a_/_h5n1/a/duck/guangdong/01/2001_CLADE3_cluster1.2.1.1.1*'
			'a_/_h5n1/a/chicken/hong_kong/fy77/01_CLADE3_cluster1.2.1.1.1*'
			'a_/_h5n1/a/chicken/hong_kong/715_5/01_CLADE3_cluster1.2.1.1.1*'
			'a_/_h5n1/a/chicken/hongkong/nt873_3/01_CLADE3_cluster1.2.1.1.1*'
			'a_/_h5n1/a/pheasant/hong_kong/fy155/01_CLADE3_cluster1.2.1.1.1*'
			'a_/_h5n1/a/chicken/hongkong/fy150/01_CLADE3_cluster1.2.1.1.1*'
			'a_/_h5n1/a/chicken/hong_kong/fy150/01_CLADE3_cluster1.2.1.1.1*'
			'a_/_h5n1/a/goose/hong_kong/3014_5/2000_CLADE3_cluster1.2.1.1.1.1*'
			'a_/_h5n1/a/goose/hong_kong/3014_8/2000_CLADE3_cluster1.2.1.1.1.1*'
			'a_/_h5n1/a/waterfowl/hong_kong/378_5/2001_CLADE3_cluster1.2.1.1.1.1*'
			'a_/_h5n1/a/goose/hong_kong/ww100/01_CLADE3_cluster1.2.1.1.1.1*'
			'a_/_h5n1/a/duck/guangxi/xa/2001_CLADE3_cluster1.2.1.1.1.1*'
			'a_/_h5n1/a/duck/guangdong/22/2002_CLADE4_cluster1.2.1.1.1.1(a)*'
			'a_/_h5n1/a/duck/shantou/700/2002_CLADE4_cluster1.2.1.1.1.1(a)*'
			'a_/_h5n1/a/partridge/shantou/478/2002_CLADE4_cluster1.2.1.1.1.1(a)*'
			'a_/_h5n1/a/goose/shantou/753/2002_CLADE4_cluster1.2.1.1.1.1(a)*'
			a_/_h5n1/a/goose/fujian/bb/2003_CLADE4
			'a_/_h5n1/a/ck/hk/31_4/02_CLADE4_cluster1.2.1.1.1.1(a)*'
			'a_/_h5n1/a/ck/hk/96_1/02_CLADE4_cluster1.2.1.1.1.1(a)*'
			'a_/_h5n1/a/chicken/hong_kong/409_1/2002_CLADE4_cluster1.2.1.1.1.1(a)*'
			'a_/_h5n1/a/ck/hk/409_1/02_CLADE4_cluster1.2.1.1.1.1(a)*'
			a_/_h5n1/a/goose/guiyang/337/2006_CLADE4
			a_/_h5n1/a/chicken/guiyang/441/2006_CLADE4
			a_/_h5n1/a/chicken/guiyang/846/2006_CLADE4
			a_/_h5n1/a/chicken/guiyang/1218/2006_CLADE4
			a_/_h5n1/a/goose/guiyang/1175/2006_CLADE4
			'a_/_h5n1/a/duck/guangxi/35/2001_CLADE3_cluster1.2.1.1.1.1*'
			'a_/_h5n1/a/chicken/hebei/718/2001_CLADE3_cluster1.2.1.1.1.1*'
			a_/_h5n1/a/duck/zhejiang/bj/2002_CLADE5-6-like
			'a_/_h5n1/a/partridge/shantou/2886/2003_CLADE3_cluster1.2.1.1.1.1*'
			a_/_h5n1/a/pheasant/shantou/3535/2003_CLADE3
			a_/_h5n1/a/tree_sparrow/henan/2/2004_CLADE7
			a_/_h5n1/a/chicken/hubei/wo/2003_CLADE7
			a_/_h5n1/a/chicken/xinjiang/16/2005_CLADE7
			a_/_h5n1/a/chicken/xinjiang/17/2005_CLADE7
			'a_/_h5n1/a/chicken/xinjiang/54/2005_CLADE7_cluster1.2.1.1.1.1.1*'
			'a_/_h5n1/a/chicken/xinjiang/68/2005_CLADE7_cluster1.2.1.1.1.1.1*'
			'a_/_h5n1/a/chicken/xinjiang/78/2005_CLADE7_cluster1.2.1.1.1.1.1*'
			'a_/_h5n1/a/chicken/xinjiang/67/2005_CLADE7_cluster1.2.1.1.1.1.1*'
			'a_/_h5n1/a/chicken/xinjiang/53/2005_CLADE7_cluster1.2.1.1.1.1.1*'
			'a_/_h5n1/a/chicken/xinjiang/27/2006_CLADE7_cluster1.2.1.1.1.1.1*'
			'a_/_h5n1/a/chicken/xinjiang/28/2006_CLADE7_cluster1.2.1.1.1.1.1*'
			'a_/_h5n1/a/goose/yunnan/3315/2005_CLADE7_cluster1.2.1.1.1.1.1*'
			'a_/_h5n1/a/domestic_mallard_duck/hunan/67/2005_CLADE7_cluster1.2.1.1.1.1.1*'
			'a_/_h5n1/a/domestic_mallard_duck/hunan/79/2005_CLADE7_cluster1.2.1.1.1.1.1*'
			'a_/_h5n1/a/goose/yunnan/5539/2005_CLADE7_cluster1.2.1.1.1.1.1*'
			'a_/_h5n1/a/chicken/pyigyitagon/204/2006_CLADE7_cluster1.2.1.1.1.1.1*'
			'a_/_h5n1/a/duck/yunnan/5133/2005_CLADE7_cluster1.2.1.1.1.1.1*'
			'a_/_h5n1/a/duck/yunnan/5236/2005_CLADE7_cluster1.2.1.1.1.1.1*'
			a_/_h5n1/a/beijing/01/2003_CLADE7
			a_/_h5n1/a/chicken/hebei/326/2005_CLADE7
			'a_/_h5n1/a/chicken/hebei/102/2005_CLADE7_cluster1.2.1.1.1.1.2*'
			'a_/_h5n1/a/chicken/hebei/706/2005_CLADE7_cluster1.2.1.1.1.1.2*'
			'a_/_h5n1/a/mallard/huadong/hn/2005_CLADE7_cluster1.2.1.1.1.1.2*'
			'a_/_h5n1/a/chicken/liaoning/a-1/2007_CLADE7_cluster1.2.1.1.1.1.2*'
			'a_/_h5n1/a/chicken/shanxi/2/2006_CLADE7_cluster1.2.1.1.1.1.2*'
			'a_/_h5n1/a/chicken/hebei/126/2005_CLADE7_cluster1.2.1.1.1.1.2*'
			'a_/_h5n1/a/chicken/henan/a-7/2006_CLADE7_cluster1.2.1.1.1.1.2*'
			'a_/_h5n1/a/chicken/ningxia/24/2006_CLADE7_cluster1.2.1.1.1.1.2*'
			'a_/_h5n1/a/chicken/shandong/a-5/2006_CLADE7_cluster1.2.1.1.1.1.2*'
			'a_/_h5n1/a/chicken/vietnam/ncvd-03_08/2008_CLADE7_1_cluster1.2.1.1.1.1.2.1*'
			'a_/_h5n1/a/chicken/vietnam/ncvd-016/2008_CLADE7_1_cluster1.2.1.1.1.1.2.1*'
			'a_/_h5n1/a/chicken/shanxi/10/2006_CLADE7_1_cluster1.2.1.1.1.1.2.1*'
			'a_/_h5n1/a/chicken/vietnam/ncvd-swab19/2008_CLADE7_1_cluster1.2.1.1.1.1.2.1*'
			'a_/_h5n1/a/chicken/vietnam/ncvd-03/2008_CLADE7_1_cluster1.2.1.1.1.1.2.1*'
			'a_/_h5n1/a/chicken/vietnam/ncvd-swab06/2008_CLADE7_1_cluster1.2.1.1.1.1.2.1*'
			'a_/_h5n1/a/chicken/vietnam/ncvd-05/2008_CLADE7_1_cluster1.2.1.1.1.1.2.1*'
			'a_/_h5n1/a/chicken/vietnam/ncvd-04/2008_CLADE7_1_cluster1.2.1.1.1.1.2.1*'
			'a_/_h5n1/a/chicken/vietnam/ncvd-swab24/2008_CLADE7_1_cluster1.2.1.1.1.1.2.1*'
			'a_/_h5n1/a/chicken/vietnam/ncvd-swab16/2008_CLADE7_1_cluster1.2.1.1.1.1.2.1*'
			'a_/_h5n1/a/chicken/vietnam/ncvd-swab20/2008_CLADE7_1_cluster1.2.1.1.1.1.2.1*'
			'a_/_h5n1/a/chicken/vietnam/ncvd-swab276/2008_CLADE7_1_cluster1.2.1.1.1.1.2.1*'
			'a_/_h5n1/a/chicken/vietnam/ncvd-swab25/2008_CLADE7_1_cluster1.2.1.1.1.1.2.1*'
			'a_/_h5n1/a/chicken/vietnam/ncvd-swab26/2008_CLADE7_1_cluster1.2.1.1.1.1.2.1*'
			'a_/_h5n1/a/chicken/vietnam/ncvd-137/2008_CLADE7_1_cluster1.2.1.1.1.1.2.1*'
			'a_/_h5n1/a/chicken/vietnam/ncvd-134/2008_CLADE7_1_cluster1.2.1.1.1.1.2.1*'
			'a_/_h5n1/a/chicken/vietnam/ncvd-136/2008_CLADE7_1_cluster1.2.1.1.1.1.2.1*'
			'a_/_h5n1/a/chicken/vietnam/ncvd-135/2008_CLADE7_1_cluster1.2.1.1.1.1.2.1*'
			'a_/_h5n1/a/chicken/liaoning/a-11/2006_CLADE7_cluster1.2.1.1.1.1.2*'
			a_/_h5n1/a/chicken/shandong/a-10/2006_CLADE7
			'a_/_h5n1/a/environment/hunan/2-16/2007_CLADE7_2_cluster1.2.1.1.1.1.2.2*'
			'a_/_h5n1/a/environment/hunan/1-35/2007_CLADE7_2_cluster1.2.1.1.1.1.2.2*'
			'a_/_h5n1/a/environment/hunan/2-1/2007_CLADE7_2_cluster1.2.1.1.1.1.2.2*'
			'a_/_h5n1/a/environment/hunan/1-12/2007_CLADE7_2_cluster1.2.1.1.1.1.2.2*'
			'a_/_h5n1/a/chicken/jiangsu/18/2008_CLADE7_2_cluster1.2.1.1.1.1.2.3*'
			'a_/_h5n1/a/chicken/huadong/4/2008_CLADE7_2_cluster1.2.1.1.1.1.2.3*'
			'a_/_h5n2/a/duck/hebei/0908/2009_CLADE7_2_cluster1.2.1.1.1.1.2.3*'
			'a_/_h5n1/a/chicken/vietnam/ncvd-swab15/2008_CLADE7_2_cluster1.2.1.1.1.1.2.3*'
			'a_/_h5n2/a/wildfowl/china/472/2014_CLADE7_2_cluster1.2.1.1.1.1.2.3*'
			a_/_h5n1/a/chicken/vietnam/ncvd-swab18/2008_CLADE7_2
			a_/_h5n1/a/chicken/vietnam/ncvd-swab17/2008_CLADE7_2
			a_/_h5n2/a/chicken/hebei/1102/2010_CLADE7_2
			a_/_h5n2/a/chicken/hebei/1102-ma/2010_CLADE7_2
			a_/_h5n1/a/chicken/hebei/a-8/2009_CLADE7_2
			'a_/_h5n1/a/chicken/vietnam/ncvd-093/2008_CLADE7_2_cluster1.2.1.1.1.1.2.3*'
			a_/_h5n2/a/environment/hunan/18328/2014_CLADE7_2
			a_/_h5n1/a/environment/hubei/950/2013_CLADE7_2
			a_/_h5n1/a/chicken/vietnam/ncvd-1096/2013_CLADE7_2
			a_/_h5n1/a/chicken/vietnam/ncvd-1088/2013_CLADE7_2
			a_/_h5n1/a/chicken/vietnam/ncvd-1104/2013_CLADE7_2
			'a_/_h5n2/a/chicken/jiangsu/xz216/2014_CLADE7_2_cluster1.2.1.1.1.1.2.3.1*'
			'a_/_h5n2/a/chicken/henan/q7/2013_CLADE7_2_cluster1.2.1.1.1.1.2.3.1*'
			'a_/_h5n2/a/chicken/beijing/bj7/2014_CLADE7_2_cluster1.2.1.1.1.1.2.3.1*'
			a_/_h5n2/a/chicken/shijiazhuang/1209/2013_CLADE7_2
			a_/_h5n2/a/chicken/hebei/3/2013_CLADE7_2
			a_/_h5n2/a/chicken/heilongjiang/s7/2014_CLADE7_2
			a_/_h5n2/a/chicken/laiwu/0313/2014_CLADE7_2
			'a_/_h5n2/a/chicken/wenzhou/hayxlg03/2015_CLADE7_2_cluster1.2.1.1.1.1.2.3.1*'
			'a_/_h5n2/a/chicken/wenzhou/hayxlg01/2015_CLADE7_2_cluster1.2.1.1.1.1.2.3.1*'
			'a_/_h5n2/a/chicken/chiping/0321/2014_CLADE7_2_cluster1.2.1.1.1.1.2.3.1*'
			'a_/_h5n2/a/chicken/shandong/s3/2014_CLADE7_2_cluster1.2.1.1.1.1.2.3.1*'
			'a_/_h5n2/a/chicken/qingdao/1/2014_CLADE7_2_cluster1.2.1.1.1.1.2.3.1*'
			'a_/_h5n1/a/chicken/shandong/j03/2009_CLADE7_2_cluster1.2.1.1.1.1.2.3.2*'
			'a_/_h5n1/a/wild_duck/shandong/1/2011_CLADE7_2_cluster1.2.1.1.1.1.2.3.2*'
			'a_/_h5n1/a/chicken/shandong/j02/2009_CLADE7_2_cluster1.2.1.1.1.1.2.3.2*'
			'a_/_h5n1/a/chicken/china/e93/2012_CLADE7_2_cluster1.2.1.1.1.1.2.3.2*'
			'a_/_h5n1/a/chicken/gansu/6/2012_CLADE7_2_cluster1.2.1.1.1.1.2.3.2*'
			'a_/_h5n1/a/chicken/china/e96/2012_CLADE7_2_cluster1.2.1.1.1.1.2.3.2*'
			'a_/_h5n1/a/chicken/shandong/j05/2009_CLADE7_2_cluster1.2.1.1.1.1.2.3.2*'
			a_/_h5n2/a/chicken/jiangsu/1001/2013_CLADE7_2
			a_/_h5n2/a/environment/jiangsu/wx1761/2014_CLADE7_2
			'a_/_h5n1/a/chicken/ningxia/2/2012_CLADE7_2_cluster1.2.1.1.1.1.2.3.2*'
			'a_/_h5n1/a/chicken/ningxia/222/2012_CLADE7_2_cluster1.2.1.1.1.1.2.3.2*'
			'a_/_h5n1/a/chicken/gansu/5/2012_CLADE7_2_cluster1.2.1.1.1.1.2.3.2*'
			'a_/_h5n1/a/environment/guizhou/00320/2013_CLADE7_2_cluster1.2.1.1.1.1.2.3.2*'
			'a_/_h5n1/a/chicken/china/g2/2012_CLADE7_2_cluster1.2.1.1.1.1.2.3.2*'
			'a_/_h5n1/a/chicken/liaoning/s4092/2011_CLADE7_2_cluster1.2.1.1.1.1.2.3.2*'
			'a_/_h5n1/a/chicken/shandong/j04/2009_CLADE7_2_cluster1.2.1.1.1.1.2.3.2*'
			'a_/_h5n1/a/chicken/jilin/hh/2002_CLADE5-6-like_cluster1.2.1.1.1*'
			a_/_h5n1/a/chicken/jilin/hp/2003_CLADE5
			'a_/_h5n1/a/chicken/jilin/9/2004_CLADE5-6-like_cluster1.2.1.1.1.2*'
			'a_/_h5n1/a/chicken/jilin/hd/2002_CLADE5-6-like_cluster1.2.1.1.1.2*'
			'a_/_h5n1/a/chicken/jiangsu/cz1/2002_CLADE5-6-like_cluster1.2.1.1.1.2*'
			'a_/_h5n1/a/chicken/jilin/hf/2002_CLADE5-6-like_cluster1.2.1.1.1.2*'
			a_/_h5n1/a/chicken/jilin/he/2002_CLADE5-6-like
			'a_/_h5n1/a/duck/shantou/5526/2001_CLADE5-6-like_cluster1.2.1.1.1.2*'
			'a_/_h5n1/a/goose/shantou/157/2002_CLADE5-6-like_cluster1.2.1.1.1.2*'
			a_/_h5n1/a/duck/yokohama/aq10/2003_CLADE5-6-like
			'a_/_h5n1/a/duck/hubei/wg/2002_CLADE6_cluster1.2.1.1.1.2*'
			'a_/_h5n1/a/tree_sparrow/henan/4/2004_CLADE6_cluster1.2.1.1.1.2*'
			a_/_h5n1/a/blackbird/hunan/1/2004_CLADE6
			a_/_h5n1/a/tree_sparrow/henan/3/2004_CLADE6
			a_/_h5n1/a/tree_sparrow/henan/1/2004_CLADE6
			'a_/_h5n1/a/duck/zhejiang/52/2000_CLADE5_cluster1.2.1.1.1.2.1*'
			'a_/_h5n1/a/chicken/jilin/ho/2003_CLADE5_cluster1.2.1.1.1.2.1*'
			'a_/_h5n1/a/quail/shantou/3846/2002_CLADE5_cluster1.2.1.1.1.2.1*'
			'a_/_h5n1/a/duck/viet_nam/ncvd1/2003_CLADE5_cluster1.2.1.1.1.2.1*'
			'a_/_h5n1/a/chicken/viet_nam/ncvd8/2003_CLADE5_cluster1.2.1.1.1.2.1*'
			'a_/_h5n1/a/goose/guangxi/914/2004_CLADE5_cluster1.2.1.1.1.2.1*'
			'a_/_h5n1/a/duck/guangxi/1378/2004_CLADE5_cluster1.2.1.1.1.2.1*'
			'a_/_h5n1/a/chicken/guangxi/2439/2004_CLADE5_cluster1.2.1.1.1.2.1*'
			'a_/_h5n1/a/duck/guangxi/1586/2004_CLADE5_cluster1.2.1.1.1.2.1*'
			'a_/_h5n1/a/duck/guangxi/1681/2004_CLADE5_cluster1.2.1.1.1.2.1*'
			'a_/_h5n1/a/duck/guangxi/1793/2004_CLADE5_cluster1.2.1.1.1.2.1*'
			'a_/_h5n1/a/goose/guangxi/1097/2004_CLADE5_cluster1.2.1.1.1.2.1*'
			'a_/_h5n1/a/duck/guangxi/668/2004_CLADE5_cluster1.2.1.1.1.2.1*'
			'a_/_h5n1/a/goose/guangxi/2112/2004_CLADE5_cluster1.2.1.1.1.2.1*'
			'a_/_h5n1/a/duck/guangxi/2291/2004_CLADE5_cluster1.2.1.1.1.2.1*'
			'a_/_h5n1/a/goose/guangxi/1198/2004_CLADE5_cluster1.2.1.1.1.2.1*'
			'a_/_h5n1/a/duck/guangxi/1311/2004_CLADE5_cluster1.2.1.1.1.2.1*'
			'a_/_h5n1/a/goose/guangxi/1832/2004_CLADE5_cluster1.2.1.1.1.2.1*'
			'a_/_h5n1/a/duck/guangxi/2396/2004_CLADE5_cluster1.2.1.1.1.2.1*'
			'a_/_h5n1/a/goose/guangxi/2383/2004_CLADE5_cluster1.2.1.1.1.2.1*'
			'a_/_h5n1/a/duck/shanghai/xj/2002_CLADE8-9-like_cluster1.2.1.1.1.3*'
			'a_/_h5n1/a/dk/st/4003/2003_CLADE8-9-like_cluster1.2.1.1.1.3*'
			'a_/_h5n1/a/duck/shantou/4610/2003_CLADE8-9-like_cluster1.2.1.1.1.3*'
			'a_/_h5n1/a/partridge/shantou/1075/2002_CLADE9_cluster1.2.1.1.1.3*'
			'a_/_h5n1/a/ck/hk/61_9/02_CLADE8_cluster1.2.1.1.1.3*'
			'a_/_h5n1/a/chicken/hong_kong/86_3/2002_CLADE8_cluster1.2.1.1.1.3*'
			'a_/_h5n1/a/ck/hk/yu22/2002_CLADE8_cluster1.2.1.1.1.3*'
			'a_/_h5n1/a/duck/guangxi/50/2001_CLADE9_cluster1.2.1.1.1.3*'
			'a_/_h5n1/a/chicken/henan/12/2004_CLADE9_cluster1.2.1.1.1.3*'
			'a_/_h5n1/a/chicken/henan/13/2004_CLADE9_cluster1.2.1.1.1.3*'
			'a_/_h5n1/a/chicken/henan/16/2004_CLADE9_cluster1.2.1.1.1.3*'
			'a_/_h5n1/a/chicken/henan/01/2004_CLADE9_cluster1.2.1.1.1.3*'
			'a_/_h5n1/a/chicken/henan/wu/2004_CLADE9_cluster1.2.1.1.1.3*'
			'a_/_h5n1/a/chicken/henan/210/2004_CLADE9_cluster1.2.1.1.1.3*'
			'a_/_h5n1/a/pheasant/shantou/4567/2002_CLADE9_cluster1.2.1.1.1.3*'
			'a_/_h5n1/a/chicken/shantou/133/2003_CLADE9_cluster1.2.1.1.1.3*'
			'a_/_h5n1/a/silky_chicken/shantou/540/2003_CLADE9_cluster1.2.1.1.1.3*'
			'a_/_h5n1/a/wild_duck/guangdong/314/2004_CLADE9_cluster1.2.1.1.1.3*'
			'a_/_h5n1/a/mallard/guangxi/wt/2004_CLADE9_cluster1.2.1.1.1.3*'
			'a_/_h5n1/a/swan/guangxi/307/2004_CLADE9_cluster1.2.1.1.1.3*'
			'a_/_h5n1/a/chicken/hubei/489/2004_CLADE9_cluster1.2.1.1.1.3*'
			'a_/_h5n1/a/duck/hubei/46/2009_CLADE9_cluster1.2.1.1.1.3*'
			'a_/_h5n1/a/chicken/hubei/327/2004_CLADE9_cluster1.2.1.1.1.3*'
			'a_/_h5n1/a/goose/huadong/220/2004_CLADE9_cluster1.2.1.1.1.3*'
			a_/_h5n1/a/chicken/anhui/39/2004_CLADE9
			a_/_h5n1/a/chicken/gansu/44/2004_CLADE9
			'a_/_h5n1/a/chicken/hong_kong/369/2003_CLADE9_cluster1.2.1.1.1.3*'
			'a_/_h5n1/a/chicken/hubei/14/2004_CLADE9_cluster1.2.1.1.1.3*'
			'a_/_h5n1/a/chicken/hunan/41/2004_CLADE9_cluster1.2.1.1.1.3*'
			'a_/_h5n1/a/chukar/shantou/4690/2003_CLADE9_cluster1.2.1.1.1.3*'
			'a_/_h5n1/a/chick/macheng/2004_CLADE9_cluster1.2.1.1.1.3*'
			'a_/_h5n1/a/ck/hk/wf157/2003_CLADE9_cluster1.2.1.1.1.3*'
			'a_/_h5n1/a/peregrine_falcon/hk/d0028/2004_CLADE9_cluster1.2.1.1.1.3.1*'
			'a_/_h5n1/a/goose/guangdong/72/2004_CLADE9_cluster1.2.1.1.1.3.1*'
			'a_/_h5n1/a/duck/guangzhou/20/2005_CLADE9_cluster1.2.1.1.1.3.1*'
			'a_/_h5n1/a/duck/guangxi/2775/2005_CLADE9_cluster1.2.1.1.1.3.1*'
			'a_/_h5n1/a/migratory_duck/jiangxi/1701/2005_CLADE9_cluster1.2.1.1.1.3.1*'
			'a_/_h5n1/a/migratory_duck/jiangxi/1653/2005_CLADE9_cluster1.2.1.1.1.3.1*'
			'a_/_h5n1/a/migratory_duck/jiangxi/1657/2005_CLADE9_cluster1.2.1.1.1.3.1*'
			'a_/_h5n1/a/goose/shantou/1621/05_CLADE9_cluster1.2.1.1.1.3.1*'
			'a_/_h5n1/a/goose/shantou/2216/2005_CLADE9_cluster1.2.1.1.1.3.1*'
			'a_/_h5n1/a/chicken/fujian/1042/2005_CLADE9_cluster1.2.1.1.1.3.1*'
			'a_/_h5n1/a/duck/fujian/897/2005_CLADE9_cluster1.2.1.1.1.3.1*'
			'a_/_h5n1/a/chicken/vietnam/g62/2005_CLADE1-8-9-like_cluster1.2.1.1.1.3.2*'
			'a_/_h5n1/a/ck/hk/2133_1/2003_CLADE1-8-9-like_cluster1.2.1.1.1.3.2*'
			'a_/_h5n1/a/duck/guangdong/173/04_CLADE1-8-9-like_cluster1.2.1.1.1.3.2*'
			'a_/_h5n1/a/parrot/guangdong/c99/2005_CLADE1-8-9-like_cluster1.2.1.1.1.3.2*'
			'a_/_h5n1/a/duck/yunnan/862/2002_CLADE1-8-9-like_cluster1.2.1.1.1.3.2*'
			'a_/_h5n1/a/duck/yunnan/971/2002_CLADE1-8-9-like_cluster1.2.1.1.1.3.2*'
			'a_/_h5n1/a/chicken/yunnan/1628/2003_CLADE1-8-9-like_cluster1.2.1.1.1.3.2*'
			'a_/_h5n1/a/duck/hunan/1340/2002_CLADE1-8-9-like_cluster1.2.1.1.1.3.2*'
			'a_/_h5n1/a/duck/hunan/378/2003_CLADE1-8-9-like_cluster1.2.1.1.1.3.2*'
			'a_/_h5n1/a/duck/hunan/300/2003_CLADE1-8-9-like_cluster1.2.1.1.1.3.2*'
			'a_/_h5n1/a/silky_chicken/shantou/4071/2002_CLADE1_cluster1.2.1.1.1.3.2*'
			'a_/_h5n1/a/chicken/shantou/4059/2002_CLADE1_cluster1.2.1.1.1.3.2*'
			'a_/_h5n1/a/quail/shantou/3054/2002_CLADE1_cluster1.2.1.1.1.3.2*'
			'a_/_h5n1/a/quail/shantou/3071/2002_CLADE1_cluster1.2.1.1.1.3.2*'
			'a_/_h5n1/a/ck/hk/ssp141/2003_CLADE1_cluster1.2.1.1.1.3.2*'
			'a_/_h5n1/a/grey_heron/hk/861_1/2002_CLADE1_cluster1.2.1.1.1.3.2*'
			'a_/_h5n1/a/ck/hk/3169_1/2002_CLADE1_cluster1.2.1.1.1.3.2*'
			'a_/_h5n1/a/pheasant/shantou/40/2003_CLADE1_cluster1.2.1.1.1.3.2*'
			'a_/_h5n1/a/condor/guangdong/139/2003_CLADE1_cluster1.2.1.1.1.3.2*'
			'a_/_h5n1/a/duck/hong_kong/821/2002_CLADE1_cluster1.2.1.1.1.3.2*'
			'a_/_h5n1/a/dk/hk/821/02_CLADE1_cluster1.2.1.1.1.3.2*'
			'a_/_h5n1/a/feral_pigeon/hk/862_7/2002_CLADE1_cluster1.2.1.1.1.3.2*'
			'a_/_h5n1/a/duck/hunan/1386/2003_CLADE1_cluster1.2.1.1.1.3.2*'
			'a_/_h5n1/a/chicken/hong_kong/3123_1/2002_CLADE1_cluster1.2.1.1.1.3.2*'
			'a_/_h5n1/a/ck/hk/fy157/2003_CLADE1_cluster1.2.1.1.1.3.2*'
			'a_/_h5n1/a/egret/hong_kong/757_2/2002_CLADE1_cluster1.2.1.1.1.3.2*'
			'a_/_h5n1/a/egret/hong_kong/757_2/03_CLADE1_cluster1.2.1.1.1.3.2*'
			'a_/_h5n1/a/goose/hong_kong/739_2/2002_CLADE1_cluster1.2.1.1.1.3.2*'
			'a_/_h5n1/a/gs/hk/739_2/02_CLADE1_cluster1.2.1.1.1.3.2*'
			'a_/_h5n1/a/eg/hk/757_3/02_CLADE1_cluster1.2.1.1.1.3.2*'
			'a_/_h5n1/a/black_headed_gull/hk/12_1/2003_CLADE1_cluster1.2.1.1.1.3.2*'
			'a_/_h5n1/a/ck/hk/3176_3/2002_CLADE1_cluster1.2.1.1.1.3.2*'
			'a_/_h5n1/a/hong_kong/213-dkpass/2003_CLADE1_cluster1.2.1.1.1.3.2*'
			'a_/_h5n1/a/hong_kong/213/2003_CLADE1_cluster1.2.1.1.1.3.2*'
			'a_/_h5n1/a/hong_kong/213/03_CLADE1_cluster1.2.1.1.1.3.2*'
			'a_/_h5n1/a/hk/212/03_CLADE1_cluster1.2.1.1.1.3.2*'
			'a_/_h5n1/a/chicken/yunnan/564/2003_CLADE1_cluster1.2.1.1.1.3.2*'
			'a_/_h5n1/a/chicken/yunnan/1083/2003_CLADE1_cluster1.2.1.1.1.3.2*'
			'a_/_h5n1/a/duck/yunnan/662/2003_CLADE1_cluster1.2.1.1.1.3.2*'
			'a_/_h5n1/a/duck/yunnan/119/2003_CLADE1_cluster1.2.1.1.1.3.2*'
			'a_/_h5n1/a/duck/yunnan/215/2003_CLADE1_cluster1.2.1.1.1.3.2*'
			'a_/_h5n1/a/chicken/yunnan/1251/2003_CLADE1_cluster1.2.1.1.1.3.2*'
			'a_/_h5n1/a/chicken/yunnan/1252/2003_CLADE1_cluster1.2.1.1.1.3.2*'
			'a_/_h5n1/a/chicken/ayutthaya/thailand/cu-23/04_CLADE1_cluster1.2.1.1.1.3.2.1*'
			'a_/_h5n1/a/chicken/thailand/2/04_CLADE1_cluster1.2.1.1.1.3.2.1*'
			'a_/_h5n1/a/chicken/bangkok/thailand/cu-6/04_CLADE1_cluster1.2.1.1.1.3.2.1*'
			'a_/_h5n1/a/chicken/chonburi/thailand/cu-73/04_CLADE1_cluster1.2.1.1.1.3.2.1*'
			'a_/_h5n1/a/chicken/bangkok/thailand/cu-3/04_CLADE1_cluster1.2.1.1.1.3.2.1*'
			'a_/_h5n1/a/chicken/nonthaburi/niah2879/2004_CLADE1_cluster1.2.1.1.1.3.2.1*'
			'a_/_h5n1/a/chicken/kalasin/niah317/2004_CLADE1_cluster1.2.1.1.1.3.2.1*'
			'a_/_h5n1/a/thailand/5_kk-494_/2004_CLADE1_cluster1.2.1.1.1.3.2.1*'
			'a_/_h5n1/a/chicken/suphanburi/137/2005_CLADE1_cluster1.2.1.1.1.3.2.1*'
			'a_/_h5n1/a/ck/thailand/9_1/2004_CLADE1_cluster1.2.1.1.1.3.2.1*'
			'a_/_h5n1/a/chicken/nakhon_sawan/thailand/cu-12/04_CLADE1_cluster1.2.1.1.1.3.2.1*'
			'a_/_h5n1/a/chicken/nakhon_sawan/thailand/cu-39/04_CLADE1_cluster1.2.1.1.1.3.2.1*'
			'a_/_h5n1/a/chicken/uthaithani/niah6-3-0007/2005_CLADE1_cluster1.2.1.1.1.3.2.1*'
			'a_/_h5n1/a/pigeon/thailand/vsmu-7-npt/2004_CLADE1_cluster1.2.1.1.1.3.2.1*'
			'a_/_h5n1/a/chicken/chachoengsao/thailand/cu-11/04_CLADE1_cluster1.2.1.1.1.3.2.1*'
			'a_/_h5n1/a/chicken/suphanburi/thailand/cu-9/04_CLADE1_cluster1.2.1.1.1.3.2.1*'
			'a_/_h5n1/a/quail/phathumthani/niah2711/2004_CLADE1_cluster1.2.1.1.1.3.2.1*'
			'a_/_h5n1/a/duck/vietnam/48/2004_CLADE1_cluster1.2.1.1.1.3.2.1*'
			'a_/_h5n1/a/duck/chonburi/thailand/cu-5/04_CLADE1_cluster1.2.1.1.1.3.2.1*'
			'a_/_h5n1/a/vietnam/hn30262iiim3/2004_CLADE1_cluster1.2.1.1.1.3.2.1*'
			'a_/_h5n1/a/dk/viet_nam/11/2004_CLADE1_cluster1.2.1.1.1.3.2.1*'
			'a_/_h5n1/a/duck/vietnam/40/2004_CLADE1_cluster1.2.1.1.1.3.2.1*'
			'a_/_h5n1/a/chicken/kohn_kaen/niah330/2004_CLADE1_cluster1.2.1.1.1.3.2.1*'
			'a_/_h5n1/a/chicken/laos/44/2004_CLADE1_cluster1.2.1.1.1.3.2.1*'
			'a_/_h5n1/a/chicken/laos/7191/2004_CLADE1_cluster1.2.1.1.1.3.2.1*'
			'a_/_h5n1/a/ostrich/samut_prakan/thailand/cu-19/04_CLADE1_cluster1.2.1.1.1.3.2.1*'
			'a_/_h5n1/a/chicken/thailand/ku14/2004_CLADE1_cluster1.2.1.1.1.3.2.1*'
			'a_/_h5n1/a/openbill_stork/thailand/vsmu-4-nsn/2004_CLADE1_cluster1.2.1.1.1.3.2.1*'
			'a_/_h5n1/a/open-billed_stork/nakhonsawan/bbd0404f/2004_CLADE1_cluster1.2.1.1.1.3.2.1*'
			'a_/_h5n1/a/chicken/nakorn-patom/thailand/cu-k2/2004_CLADE1_cluster1.2.1.1.1.3.2.1*'
			'a_/_h5n1/a/chicken/bangkok/thailand/cu-20/04_CLADE1_cluster1.2.1.1.1.3.2.1*'
			'a_/_h5n1/a/moorhen/thailand/cu-317/06_CLADE1_cluster1.2.1.1.1.3.2.1*'
			'a_/_h5n1/a/moorhen/thailand/cu-318/06_CLADE1_cluster1.2.1.1.1.3.2.1*'
			'a_/_h5n1/a/chicken/sukhothai/niah6-3-0018/2005_CLADE1_cluster1.2.1.1.1.3.2.1*'
			'a_/_h5n1/a/chicken/thailand/sukhothai/niah6-3-0013/2005_CLADE1_cluster1.2.1.1.1.3.2.1*'
			'a_/_h5n1/a/thailand/2_sp-33_/2004_CLADE1_cluster1.2.1.1.1.3.2.1*'
			'a_/_h5n1/a/thailand/16/2004_CLADE1_cluster1.2.1.1.1.3.2.1*'
			'a_/_h5n1/a/duck/nakhon_pathom/thailand/cu-71/04_CLADE1_cluster1.2.1.1.1.3.2.1*'
			'a_/_h5n1/a/chicken/suphanburi/thailand/cu-1/04_CLADE1_cluster1.2.1.1.1.3.2.1*'
			'a_/_h5n1/a/duck/thailand/cu-2/2004_CLADE1_cluster1.2.1.1.1.3.2.1*'
			'a_/_h5n1/a/chicken/laos/7192/2004_CLADE1_cluster1.2.1.1.1.3.2.1*'
			'a_/_h5n1/a/mallard/vietnam/16/2003_CLADE1_cluster1.2.1.1.1.3.2.1*'
			'a_/_h5n1/a/chicken/vietnam/19/2003_CLADE1_cluster1.2.1.1.1.3.2.1*'
			'a_/_h5n1/a/chicken/thailand/st-351/2008_CLADE1_cluster1.2.1.1.1.3.2.1*'
			'a_/_h5n1/a/thailand/ha20/2005_CLADE1_cluster1.2.1.1.1.3.2.1*'
			'a_/_h5n1/a/thailand/nknpha/2005_CLADE1_cluster1.2.1.1.1.3.2.1*'
			'a_/_h5n1/a/chicken/thailand/cu-21/2004_CLADE1_cluster1.2.1.1.1.3.2.1*'
			'a_/_h5n1/a/pigeon/thailand/1b/2004_CLADE1_cluster1.2.1.1.1.3.2.1*'
			'a_/_h5n1/a/crow/bangkok/thailand/cu-4/04_CLADE1_cluster1.2.1.1.1.3.2.1*'
			'a_/_h5n1/a/ck/thailand/1/2004_CLADE1_cluster1.2.1.1.1.3.2.1*'
			'a_/_h5n1/a/viet_nam/3062/2004_CLADE1_cluster1.2.1.1.1.3.2.1*'
			'a_/_h5n1/a/vietnam/ut3062/2004_CLADE1_cluster1.2.1.1.1.3.2.1*'
			'a_/_h5n1/a/chicken/ayutthaya/thailand/cu-24/04_CLADE1_cluster1.2.1.1.1.3.2.1*'
			'a_/_h5n1/a/chicken/vietnam/c58/04_CLADE1_cluster1.2.1.1.1.3.2.1*'
			'a_/_h5n1/a/ck/viet_nam/c57/2004_CLADE1_cluster1.2.1.1.1.3.2.1*'
			'a_/_h5n1/a/chicken/thailand/ts02/2006_CLADE1_cluster1.2.1.1.1.3.2.1*'
			'a_/_h5n1/a/duck/thailand/ts01/2006_CLADE1_cluster1.2.1.1.1.3.2.1*'
			'a_/_h5n1/a/pigeon/thailand/ku-03/04_CLADE1_cluster1.2.1.1.1.3.2.1*'
			'a_/_h5n1/a/bird/thailand/3_1/2004_CLADE1_cluster1.2.1.1.1.3.2.1*'
			'a_/_h5n1/a/thailand/4_sp-528_/2004_CLADE1_cluster1.2.1.1.1.3.2.1*'
			'a_/_h5n1/a/duck/vietnam/15/2003_CLADE1_cluster1.2.1.1.1.3.2.1*'
			'a_/_h5n1/a/hatay/2004/_CLADE1_cluster1.2.1.1.1.3.2.1*'
			'a_/_h5n1/a/chicken/kalasin/niah316/2004_CLADE1_cluster1.2.1.1.1.3.2.1*'
			'a_/_h5n1/a/thailand/chaiyaphum/622/2004_CLADE1_cluster1.2.1.1.1.3.2.1*'
			'a_/_h5n1/a/chicken/sukhothai/niah6-3-0005/2005_CLADE1_cluster1.2.1.1.1.3.2.1*'
			'a_/_h5n1/a/chicken/viet_nam/ncvd31/2004_CLADE1_cluster1.2.1.1.1.3.2.1*'
			'a_/_h5n1/a/chicken/vietnam/g04/2004_CLADE1_cluster1.2.1.1.1.3.2.1*'
			'a_/_h5n1/a/chicken/vietnam/5/2003_CLADE1_cluster1.2.1.1.1.3.2.1*'
			'a_/_h5n1/a/duck/ang_thong/71_CLADE1_cluster1.2.1.1.1.3.2.1*'
			'a_/_h5n1/a/dk/thailand/71_1/2004_CLADE1_cluster1.2.1.1.1.3.2.1*'
			'a_/_h5n1/a/chicken/vietnam/4/2003_CLADE1_cluster1.2.1.1.1.3.2.1*'
			'a_/_h5n1/a/mallard/vietnam/3/2003_CLADE1_cluster1.2.1.1.1.3.2.1*'
			'a_/_h5n1/a/chicken/saraburi/thailand/cu-17/04_CLADE1_cluster1.2.1.1.1.3.2.1*'
			'a_/_h5n1/a/mynas/ranong/thailand/cu-209/04_CLADE1_cluster1.2.1.1.1.3.2.1*'
			'a_/_h5n1/a/pigeon/samut_prakan/thailand/cu-202/04_CLADE1_cluster1.2.1.1.1.3.2.1*'
			'a_/_h5n1/a/sparrow/phang-nga/thailand/cu-203/04_CLADE1_cluster1.2.1.1.1.3.2.1*'
			'a_/_h5n1/a/chicken/thailand/phitsanulok/niah6-3-0012/2005_CLADE1_cluster1.2.1.1.1.3.2.1*'
			'a_/_h5n1/a/little_grebe/thailand/phichit-01/2004_CLADE1_cluster1.2.1.1.1.3.2.1*'
			'a_/_h5n1/a/quail/thailand/phichit-01/2004_CLADE1_cluster1.2.1.1.1.3.2.1*'
			'a_/_h5n1/a/ostrich/samut_prakan/thailand/cu-31/04_CLADE1_cluster1.2.1.1.1.3.2.1*'
			'a_/_h5n1/a/duck/kamphaengphet/niah6-2-0041/2004_CLADE1_cluster1.2.1.1.1.3.2.1*'
			'a_/_h5n1/a/duck/phetchabun/niah6-2-0040/2004_CLADE1_cluster1.2.1.1.1.3.2.1*'
			'a_/_h5n1/a/thailand/sp83/2004_CLADE1_cluster1.2.1.1.1.3.2.1*'
			'a_/_h5n1/a/thailand/wrair1722h/2004_CLADE1_cluster1.2.1.1.1.3.2.1*'
			'a_/_h5n1/a/thailand/wrair1721h/2004_CLADE1_cluster1.2.1.1.1.3.2.1*'
			'a_/_h5n1/a/thailand/3_sp-83_/2004_CLADE1_cluster1.2.1.1.1.3.2.1*'
			'a_/_h5n1/a/thailand/wrair1724h/2004_CLADE1_cluster1.2.1.1.1.3.2.1*'
			'a_/_h5n1/a/thailand/wrair1723h/2004_CLADE1_cluster1.2.1.1.1.3.2.1*'
			'a_/_h5n1/a/viet_nam/3046/2004_CLADE1_cluster1.2.1.1.1.3.2.1*'
			'a_/_h5n1/a/vietnam/ut3047iii/2004_CLADE1_cluster1.2.1.1.1.3.2.1*'
			'a_/_h5n1/a/chicken/vietnam/27/2003_CLADE1_cluster1.2.1.1.1.3.2.1*'
			'a_/_h5n1/a/chicken/vietnam/20/2003_CLADE1_cluster1.2.1.1.1.3.2.1*'
			'a_/_h5n1/a/chicken/vietnam/8/2003_CLADE1_cluster1.2.1.1.1.3.2.1*'
			'a_/_h5n1/a/chicken/vietnam/28/2003_CLADE1_cluster1.2.1.1.1.3.2.1*'
			'a_/_h5n1/a/goose/cambodia/28/2004_CLADE1_cluster1.2.1.1.1.3.2.1*'
			'a_/_h5n1/a/golden_pheasant/thailand/vsmu-21-spb/2005_CLADE1_cluster1.2.1.1.1.3.2.1*'
			'a_/_h5n1/a/thailand/kan353/2004_CLADE1_cluster1.2.1.1.1.3.2.1*'
			'a_/_h5n1/a/green_peafowl/thailand/vsmu-3-cbi/2005_CLADE1_cluster1.2.1.1.1.3.2.1*'
			'a_/_h5n1/a/thailand/nkfeha/2005_CLADE1_cluster1.2.1.1.1.3.2.1*'
			'a_/_h5n1/a/thailand/1_kan-1_/2004_CLADE1_cluster1.2.1.1.1.3.2.1*'
			'a_/_h5n1/a/thailand/1_kan-1a_/2004_CLADE1_cluster1.2.1.1.1.3.2.1*'
			'a_/_h5n1/a/brown-head_gull/thailand/vsmu-4/2008_CLADE1_cluster1.2.1.1.1.3.2.1*'
			'a_/_h5n1/a/kalij_pheasant/thailand/vsmu-1/2008_CLADE1_cluster1.2.1.1.1.3.2.1*'
			'a_/_h5n1/a/chicken/thailand/icrc-213/2007_CLADE1_cluster1.2.1.1.1.3.2.1*'
			'a_/_h5n1/a/chicken/thailand/icrc-v143/2007_CLADE1_cluster1.2.1.1.1.3.2.1*'
			'a_/_h5n1/a/chicken/thailand/icrc-7372/2010_CLADE1_cluster1.2.1.1.1.3.2.1*'
			'a_/_h5n1/a/chicken/thailand/icrc-7356/2010_CLADE1_cluster1.2.1.1.1.3.2.1*'
			'a_/_h5n1/a/brown-headed_gull/thailand/vsmu-28-spk/2005_CLADE1_cluster1.2.1.1.1.3.2.1*'
			'a_/_h5n1/a/chicken/thailand/vsmu-3-bkk/2004_CLADE1_cluster1.2.1.1.1.3.2.1*'
			'a_/_h5n1/a/chicken/lopburi/thailand/cu-38/04_CLADE1_cluster1.2.1.1.1.3.2.1*'
			'a_/_h5n1/a/duck/phangnga/niah181/2004_CLADE1_cluster1.2.1.1.1.3.2.1*'
			'a_/_h5n1/a/qa/thailand/57/2004_CLADE1_cluster1.2.1.1.1.3.2.1*'
			'a_/_h5n1/a/white_peafowl/bangkok/thailand/cu-16/04_CLADE1_cluster1.2.1.1.1.3.2.1*'
			'a_/_h5n1/a/crow/bangkok/thailand/cu-15/04_CLADE1_cluster1.2.1.1.1.3.2.1*'
			'a_/_h5n1/a/white_peafowl/bangkok/thailand/cu-29/04_CLADE1_cluster1.2.1.1.1.3.2.1*'
			'a_/_h5n1/a/ck/thailand/73/2004_CLADE1_cluster1.2.1.1.1.3.2.1*'
			'a_/_h5n1/a/kalji_pheasant/bangkok/thailand/cu-18/04_CLADE1_cluster1.2.1.1.1.3.2.1*'
			'a_/_h5n1/a/thailand/lfpn-2004/2004_CLADE1_cluster1.2.1.1.1.3.2.1*'
			'a_/_h5n1/a/openbill_stork/thailand/vsmu-6-bkk/2004_CLADE1_cluster1.2.1.1.1.3.2.1*'
			'a_/_h5n1/a/gs/thailand/79/2004_CLADE1_cluster1.2.1.1.1.3.2.1*'
			'a_/_h5n1/a/chicken/chachoengsao/thailand/cu-10/04_CLADE1_cluster1.2.1.1.1.3.2.1*'
			'a_/_h5n1/a/chicken/thailand/ch-2/2004_CLADE1_cluster1.2.1.1.1.3.2.1*'
			'a_/_h5n1/a/chicken/cambodia/7/2004_CLADE1_cluster1.2.1.1.1.3.2.1*'
			'a_/_h5n1/a/chicken/chonburi/thailand/cu-7/04_CLADE1_cluster1.2.1.1.1.3.2.1*'
			'a_/_h5n1/a/open-billed_stork/bangkok/lbd0111f/04_CLADE1_cluster1.2.1.1.1.3.2.1*'
			'a_/_h5n1/a/open-bill_stork/thailand/vsmu-9-bkk/2004_CLADE1_cluster1.2.1.1.1.3.2.1*'
			'a_/_h5n1/a/openbill_stork/thailand/vsmu-8-bkk/2004_CLADE1_cluster1.2.1.1.1.3.2.1*'
			'a_/_h5n1/a/open-billed_stork/bangkok/lbd0511f/04_CLADE1_cluster1.2.1.1.1.3.2.1*'
			'a_/_h5n1/a/viet_nam/1204/2004_CLADE1_cluster1.2.1.1.1.3.2.1*'
			'a_/_h5n1/a/environment/viet_nam/1203/2004_CLADE1_cluster1.2.1.1.1.3.2.1*'
			'a_/_h5n1/a/vietnam/ut3040ii/2004_CLADE1_cluster1.2.1.1.1.3.2.1*'
			'a_/_h5n1/a/viet_nam/1203/2004_CLADE1_cluster1.2.1.1.1.3.2.1*'
			'a_/_h5n1/a/vietnam/ut3040/2004_CLADE1_cluster1.2.1.1.1.3.2.1*'
			'a_/_h5n1/a/viet_nam/1203-cip045_rg002/2004_CLADE1_cluster1.2.1.1.1.3.2.1*'
			'a_/_h5n1/a/vietnam/ut3035/2003_CLADE1_cluster1.2.1.1.1.3.2.1*'
			'a_/_h5n1/a/vietnam/1196/2004_CLADE1_cluster1.2.1.1.1.3.2.1*'
			'a_/_h5n1/a/vietnam/ut3028ii/2003_CLADE1_cluster1.2.1.1.1.3.2.1*'
			'a_/_h5n1/a/vietnam/1194/2004_CLADE1_cluster1.2.1.1.1.3.2.1*'
			'a_/_h5n1/a/vietnam/ut3028/2003_CLADE1_cluster1.2.1.1.1.3.2.1*'
			'a_/_h5n1/a/china/mdck/2017_CLADE1_cluster1.2.1.1.1.3.2.1*'
			'a_/_h5n1/a/viet_nam/1194/2004_CLADE1_cluster1.2.1.1.1.3.2.1*'
			'a_/_h5n1/a/chicken/saraburi/thailand/cu-27/04_CLADE1_cluster1.2.1.1.1.3.2.1*'
			'a_/_h5n1/a/common_myna/thailand/vsmu-10-brm/2005_CLADE1_cluster1.2.1.1.1.3.2.1*'
			'a_/_h5n1/a/prachinburi/6231/2004_CLADE1_cluster1.2.1.1.1.3.2.1*'
			'a_/_h5n1/a/chicken/samutprakan/niah6604/2004_CLADE1_cluster1.2.1.1.1.3.2.1*'
			'a_/_h5n1/a/chicken/prachinburi/thailand/cu-104/04_CLADE1_cluster1.2.1.1.1.3.2.1*'
			'a_/_h5n1/a/chicken/suphanburi/niah7618/2004_CLADE1_cluster1.2.1.1.1.3.2.1*'
			'a_/_h5n1/a/duck/uthaithani/niah6-3-0008/2005_CLADE1_cluster1.2.1.1.1.3.2.1*'
			'a_/_h5n1/a/chicken/nakhon_sawan/niah01502/2004_CLADE1_cluster1.2.1.1.1.3.2.1*'
			'a_/_h5n1/a/thailand/nbl1/2006_CLADE1_cluster1.2.1.1.1.3.2.1*'
			'a_/_h5n1/a/open-bill_stork/thailand/vsmu-15-atg/2005_CLADE1_cluster1.2.1.1.1.3.2.1*'
			'a_/_h5n1/a/silver_pheasant/thailand/vsmu-1-cbi/2005_CLADE1_cluster1.2.1.1.1.3.2.1*'
			'a_/_h5n1/a/tree_sparrow/thailand/vsmu-16-rbr/2005_CLADE1_cluster1.2.1.1.1.3.2.1*'
			'a_/_h5n1/a/tree_sparrow/thailand/vsmu-12-kri/2005_CLADE1_cluster1.2.1.1.1.3.2.1*'
			'a_/_h5n1/a/pigeon/thailand/vsmu-13-kri/2005_CLADE1_cluster1.2.1.1.1.3.2.1*'
			'a_/_h5n1/a/open-bill_stork/thailand/vsmu-29-nsn/2005_CLADE1_cluster1.2.1.1.1.3.2.1*'
			'a_/_h5n1/a/great_barbet/thailand/vsmu-2-cbi/2005_CLADE1_cluster1.2.1.1.1.3.2.1*'
			'a_/_h5n1/a/open-billed_stork/thailand/vsmu-15-atg/2005_CLADE1_cluster1.2.1.1.1.3.2.1*'
			'a_/_h5n1/a/gray-crowed_crane/thailand/vsmu-4-cbi/2005_CLADE1_cluster1.2.1.1.1.3.2.1*'
			'a_/_h5n1/a/quail/malaysia/6309/2004_CLADE1_cluster1.2.1.1.1.3.2.1*'
			'a_/_h5n1/a/crow/bangkok/thailand/cu-25/04_CLADE1_cluster1.2.1.1.1.3.2.1*'
			'a_/_h5n1/a/chicken/loei/niah2373/2004_CLADE1_cluster1.2.1.1.1.3.2.1*'
			'a_/_h5n1/a/chicken/phitsanulok/niah6-3-0011/2005_CLADE1_cluster1.2.1.1.1.3.2.1*'
			'a_/_h5n1/a/chicken/nakhon_sawan/niah01503/2004_CLADE1_cluster1.2.1.1.1.3.2.1*'
			'a_/_h5n1/a/open-billed_stork/nakhonsawan/bbd1221j/05_CLADE1_cluster1.2.1.1.1.3.2.1*'
			'a_/_h5n1/a/open-billed_stork/nakhonsawan/bbd4211m/05_CLADE1_cluster1.2.1.1.1.3.2.1*'
			'a_/_h5n1/a/open-billed_stork/nakhonsawan/bbd1621j/05_CLADE1_cluster1.2.1.1.1.3.2.1*'
			'a_/_h5n1/a/open-billed_stork/nakhonsawan/bbd1421j/05_CLADE1_cluster1.2.1.1.1.3.2.1*'
			'a_/_h5n1/a/open-billed_stork/nakhonsawan/bbd1521j/2005_CLADE1_cluster1.2.1.1.1.3.2.1*'
			'a_/_h5n1/a/open-billed_stork/nakhonsawan/bbd1721j/05_CLADE1_cluster1.2.1.1.1.3.2.1*'
			'a_/_h5n1/a/open-billed_stork/nakhonsawan/bbd1821j/05_CLADE1_cluster1.2.1.1.1.3.2.1*'
			'a_/_h5n1/a/open-billed_stork/nakhonsawan/bbd2616f/2005_CLADE1_cluster1.2.1.1.1.3.2.1*'
			'a_/_h5n1/a/chicken/thailand/cu-354/2008_CLADE1_cluster1.2.1.1.1.3.2.1*'
			'a_/_h5n1/a/open-billed_stork/nakhonsawan/bbd3616m/05_CLADE1_cluster1.2.1.1.1.3.2.1*'
			'a_/_h5n1/a/open-billed_stork/nakhonsawan/bba0627may/05_CLADE1_cluster1.2.1.1.1.3.2.1*'
			'a_/_h5n1/a/open-billed_stork/nakhonsawan/bbd2316f/05_CLADE1_cluster1.2.1.1.1.3.2.1*'
			'a_/_h5n1/a/open-billed_stork/nakhonsawan/bba2611m/05_CLADE1_cluster1.2.1.1.1.3.2.1*'
			'a_/_h5n1/a/open-billed_stork/nakhonsawan/bbd2416f/05_CLADE1_cluster1.2.1.1.1.3.2.1*'
			'a_/_h5n1/a/open-billed_stork/nakhonsawan/bbd3209m/05_CLADE1_cluster1.2.1.1.1.3.2.1*'
			'a_/_h5n1/a/open-billed_stork/nakhonsawan/bbd3009m/05_CLADE1_cluster1.2.1.1.1.3.2.1*'
			'a_/_h5n1/a/open-billed_stork/nakhonsawan/bbd4011m/05_CLADE1_cluster1.2.1.1.1.3.2.1*'
			'a_/_h5n1/a/open-billed_stork/nakhonsawan/bbd4411m/05_CLADE1_cluster1.2.1.1.1.3.2.1*'
			'a_/_h5n1/a/open-billed_stork/nakhonsawan/bbd3509m/05_CLADE1_cluster1.2.1.1.1.3.2.1*'
			'a_/_h5n1/a/open-billed_stork/nakhonsawan/bba2911m/05_CLADE1_cluster1.2.1.1.1.3.2.1*'
			'a_/_h5n1/a/open-billed_stork/nakhonsawan/bbd3309m/05_CLADE1_cluster1.2.1.1.1.3.2.1*'
			'a_/_h5n1/a/open-billed_stork/nakhonsawan/bbd3516m/05_CLADE1_cluster1.2.1.1.1.3.2.1*'
			'a_/_h5n1/a/open-billed_stork/nakhonsawan/bba2811m/05_CLADE1_cluster1.2.1.1.1.3.2.1*'
			'a_/_h5n1/a/open-billed_stork/nakhonsawan/bba3011m/2005_CLADE1_cluster1.2.1.1.1.3.2.1*'
			'a_/_h5n1/a/open-billed_stork/suphanburi/tsd0912f/2004_CLADE1_cluster1.2.1.1.1.3.2.1*'
			'a_/_h5n1/a/openbill_stork/thailand/vsmu-5-nsn/2004_CLADE1_cluster1.2.1.1.1.3.2.1*'
			'a_/_h5n1/a/pigeon/thailand/uttaradit-01/2004_CLADE1_cluster1.2.1.1.1.3.2.1*'
			'a_/_h5n1/a/sparrow/thailand/phitsanulok-01/2004_CLADE1_cluster1.2.1.1.1.3.2.1*'
			'a_/_h5n1/a/openbill_stork/thailand/vsmu-12-bkk/2003_CLADE1_cluster1.2.1.1.1.3.2.1*'
			'a_/_h5n1/a/open-bill_stork/thailand/vsmu-20-aya/2004_CLADE1_cluster1.2.1.1.1.3.2.1*'
			'a_/_h5n1/a/open-billed_stork/nakhonsawan/bbd0104f/2004_CLADE1_cluster1.2.1.1.1.3.2.1*'
			'a_/_h5n1/a/open-bill_stork/thailand/vsmu-2-nsn/2004_CLADE1_cluster1.2.1.1.1.3.2.1*'
			'a_/_h5n1/a/chicken/nakornsawan/niah6-3-0009/2005_CLADE1_cluster1.2.1.1.1.3.2.1*'
			'a_/_h5n1/a/chicken/angthong/niah8334/2004_CLADE1_cluster1.2.1.1.1.3.2.1*'
			'a_/_h5n1/a/crested_eagle/belgium/01/2004_CLADE1_cluster1.2.1.1.1.3.2.1*'
			'a_/_h5n1/a/duck/angthong/niah8246/2004_CLADE1_cluster1.2.1.1.1.3.2.1.1*'
			'a_/_h5n1/a/quail/nakhon_pathom/niah7562/2005_CLADE1_cluster1.2.1.1.1.3.2.1.1*'
			'a_/_h5n1/a/chicken/suphanburi/niah7540/2004_CLADE1_cluster1.2.1.1.1.3.2.1.1*'
			'a_/_h5n1/a/chicken/kalasin/niah3776/2005_CLADE1_cluster1.2.1.1.1.3.2.1.1*'
			'a_/_h5n1/a/chicken/ratchaburi/thailand/cu-68/04_CLADE1_cluster1.2.1.1.1.3.2.1.1*'
			'a_/_h5n1/a/chicken/suphanburi/niah108192/2005_CLADE1_cluster1.2.1.1.1.3.2.1.1*'
			'a_/_h5n1/a/chicken/thailand/pc-170/2006_CLADE1_cluster1.2.1.1.1.3.2.1.1*'
			'a_/_h5n1/a/thailand/nk165/2005_CLADE1_cluster1.2.1.1.1.3.2.1.1*'
			'a_/_h5n1/a/thailand/676/2005_CLADE1_cluster1.2.1.1.1.3.2.1.1*'
			'a_/_h5n1/a/chicken/thailand/kanchanaburi/ck-160/2005_CLADE1_cluster1.2.1.1.1.3.2.1.1*'
			'a_/_h5n1/a/thailand/wrair1720h/2004_CLADE1_cluster1.2.1.1.1.3.2.1.1*'
			'a_/_h5n1/a/chicken/thailand/nontaburi/ck-162/2005_CLADE1_cluster1.2.1.1.1.3.2.1.1*'
			'a_/_h5n1/a/thailand/rpnpha/2005_CLADE1_cluster1.2.1.1.1.3.2.1.1*'
			'a_/_h5n1/a/pigeon/thailand/vsmu-25-bkk/2005_CLADE1_cluster1.2.1.1.1.3.2.1.1*'
			'a_/_h5n1/a/quail/thailand/nakhon_pathom/qa-161/2005_CLADE1_cluster1.2.1.1.1.3.2.1.1*'
			'a_/_h5n1/a/tree_sparrow/thailand/vsmu-14-kri/2005_CLADE1_cluster1.2.1.1.1.3.2.1.1*'
			'a_/_h5n1/a/duck/thailand/cu-328/07_CLADE1_cluster1.2.1.1.1.3.2.1.1*'
			'a_/_h5n1/a/duck/thailand/cu-329/07_CLADE1_cluster1.2.1.1.1.3.2.1.1*'
			'a_/_h5n1/a/chicken/angthong/niah101204/2007_CLADE1_cluster1.2.1.1.1.3.2.1.1*'
			'a_/_h5n1/a/duck/kamphaengphet/niah6-2-0043/2004_CLADE1_cluster1.2.1.1.1.3.2.1*'
			'a_/_h5n1/a/chicken/kamphaengphet/niah6-3-0011/2005_CLADE1_cluster1.2.1.1.1.3.2.1*'
			'a_/_h5n1/a/chicken/thailand/kamphaengphet/niah6-3-_0006/2005_CLADE1_cluster1.2.1.1.1.3.2.1*'
			'a_/_h5n1/a/chicken/thailand/kamphaengphet/niah6-3-_0010/2005_CLADE1_cluster1.2.1.1.1.3.2.1.2*'
			'a_/_h5n1/a/chicken/thailand/kamphaengphet/niah6-3-_0008/2005_CLADE1_cluster1.2.1.1.1.3.2.1.2*'
			'a_/_h5n1/a/chicken/thailand/kamphaengphet/niah6-3-_0009/2005_CLADE1_cluster1.2.1.1.1.3.2.1.2*'
			'a_/_h5n1/a/watercock/thailand/cu-319/06_CLADE1_cluster1.2.1.1.1.3.2.1.2*'
			'a_/_h5n1/a/quail/thailand/cu-320/06_CLADE1_cluster1.2.1.1.1.3.2.1.2*'
			'a_/_h5n1/a/duck/thailand/ts04/2006_CLADE1_cluster1.2.1.1.1.3.2.1.2*'
			'a_/_h5n1/a/chicken/phichit/niah606988/2006_CLADE1_cluster1.2.1.1.1.3.2.1.2*'
			'a_/_h5n1/a/chicken/phichit/niah1/2006_CLADE1_cluster1.2.1.1.1.3.2.1.2*'
			'a_/_h5n1/a/chicken/thailand/ts03/2006_CLADE1_cluster1.2.1.1.1.3.2.1.2*'
			'a_/_h5n1/a/chicken/thailand/pc-168/2006_CLADE1_cluster1.2.1.1.1.3.2.1.2*'
			'a_/_h5n1/a/chicken/thailand/cu-321/06_CLADE1_cluster1.2.1.1.1.3.2.1.2*'
			'a_/_h5n1/a/watercock/thailand/cu-334/06_CLADE1_cluster1.2.1.1.1.3.2.1.2*'
			'a_/_h5n1/a/quail/thailand/cu-333/06_CLADE1_cluster1.2.1.1.1.3.2.1.2*'
			'a_/_h5n1/a/quail/thailand/cu-331/06_CLADE1_cluster1.2.1.1.1.3.2.1.2*'
			'a_/_h5n1/a/quail/thailand/cu-330/06_CLADE1_cluster1.2.1.1.1.3.2.1.2*'
			'a_/_h5n1/a/quail/thailand/cu-332/06_CLADE1_cluster1.2.1.1.1.3.2.1.2*'
			'a_/_h5n1/a/chicken/thailand/icrc-195/2007_CLADE1_cluster1.2.1.1.1.3.2.1.2*'
			'a_/_h5n1/a/chicken/phichit/niah600674/2008_CLADE1_cluster1.2.1.1.1.3.2.1.2*'
			'a_/_h5n1/a/chicken/sukhothai/niah114843/2008_CLADE1_cluster1.2.1.1.1.3.2.1.2*'
			'a_/_h5n1/a/chicken/thailand/icrc-618/2008_CLADE1_cluster1.2.1.1.1.3.2.1.2*'
			'a_/_h5n1/a/duck/thailand/icrc-v629/2008_CLADE1_cluster1.2.1.1.1.3.2.1.2*'
			'a_/_h5n1/a/chicken/thailand/icrc-v586/2008_CLADE1_cluster1.2.1.1.1.3.2.1.2*'
			'a_/_h5n1/a/pigeon/thailand/ts01/2007_CLADE1_cluster1.2.1.1.1.3.2.1.2*'
			'a_/_h5n1/a/chicken/thailand/pc-340/2008_CLADE1_cluster1.2.1.1.1.3.2.1.2*'
			'a_/_h5n1/a/chicken/thailand/ns-341/2008_CLADE1_cluster1.2.1.1.1.3.2.1.2*'
			'a_/_h5n1/a/chicken/thailand/ns-342/2008_CLADE1_cluster1.2.1.1.1.3.2.1.2*'
			'a_/_h5n1/a/chicken/uthaithani/niah115067/2008_CLADE1_cluster1.2.1.1.1.3.2.1.2*'
			'a_/_h5n1/a/environment/thailand/icrc-6670/2010_CLADE1_cluster1.2.1.1.1.3.2.1.2*'
			'a_/_h5n1/a/chicken/nakhonsawan/niah6006587/2008_CLADE1_cluster1.2.1.1.1.3.2.1.2*'
			'a_/_h5n1/a/chicken/thailand/ns-339/2008_CLADE1_cluster1.2.1.1.1.3.2.1.2*'
			'a_/_h5n1/a/chicken/prachinburi/thailand/cu-8/04_CLADE1_cluster1.2.1.1.1.3.2.1*'
			'a_/_h5n1/a/duck/saraburi/thailand/cu-74/04_CLADE1_cluster1.2.1.1.1.3.2.1*'
			'a_/_h5n1/a/pigeon/thailand/vsmu-11-kri/2005_CLADE1_cluster1.2.1.1.1.3.2.1*'
			'a_/_h5n1/a/chicken/vietnam/32/2004_CLADE1_cluster1.2.1.1.1.3.2.1*'
			'a_/_h5n1/a/vietnam/ut30259/2004_CLADE1_cluster1.2.1.1.1.3.2.1*'
			'a_/_h5n1/a/duck/vietnam/n-xx/2004_CLADE1_cluster1.2.1.1.1.3.2.1*'
			'a_/_h5n1/a/duck/vietnam/220/2004_CLADE1_cluster1.2.1.1.1.3.2.1*'
			'a_/_h5n1/a/duck/vietnam/219/2004_CLADE1_cluster1.2.1.1.1.3.2.1*'
			'a_/_h5n1/a/chicken/viet_nam/ncvd12/2005_CLADE1_cluster1.2.1.1.1.3.2.1*'
			'a_/_h5n1/a/chicken/viet_nam/9/2005_CLADE1_cluster1.2.1.1.1.3.2.1*'
			'a_/_h5n1/a/chicken/viet_nam/8/2005_CLADE1_cluster1.2.1.1.1.3.2.1*'
			'a_/_h5n1/a/duck/viet_nam/ncvd08/2005_CLADE1_cluster1.2.1.1.1.3.2.1*'
			'a_/_h5n1/a/chicken/viet_nam/6/2005_CLADE1_cluster1.2.1.1.1.3.2.1*'
			'a_/_h5n1/a/chicken/vietnam/p41/05_CLADE1_cluster1.2.1.1.1.3.2.1*'
			'a_/_h5n1/a/chicken/viet_nam/2/2005_CLADE1_cluster1.2.1.1.1.3.2.1*'
			'a_/_h5n1/a/chicken/vietnam/p22/05_CLADE1_cluster1.2.1.1.1.3.2.1*'
			'a_/_h5n1/a/duck/vietnam/272/2005_CLADE1_cluster1.2.1.1.1.3.2.1*'
			'a_/_h5n1/a/chicken/viet_nam/ncvd10/2005_CLADE1_cluster1.2.1.1.1.3.2.1*'
			'a_/_h5n1/a/duck/vietnam/ncvd06/2005_CLADE1_cluster1.2.1.1.1.3.2.1*'
			'a_/_h5n1/a/duck/viet_nam/ncvdcdc9/2005_CLADE1_cluster1.2.1.1.1.3.2.1*'
			'a_/_h5n1/a/duck/viet_nam/18/2005_CLADE1_cluster1.2.1.1.1.3.2.1*'
			'a_/_h5n1/a/duck/vietnam/5003/2005_CLADE1_cluster1.2.1.1.1.3.2.1*'
			'a_/_h5n1/a/chicken/vietnam/p78/05_CLADE1_cluster1.2.1.1.1.3.2.1*'
			'a_/_h5n1/a/chicken/viet_nam/ncvd09/2005_CLADE1_cluster1.2.1.1.1.3.2.1*'
			'a_/_h5n1/a/duck/vietnam/ncvd05/2005_CLADE1_cluster1.2.1.1.1.3.2.1*'
			'a_/_h5n1/a/duck/vietnam/942b/2004_CLADE1_cluster1.2.1.1.1.3.2.1*'
			'a_/_h5n1/a/duck/viet_nam/ncvd04/2005_CLADE1_cluster1.2.1.1.1.3.2.1*'
			'a_/_h5n1/a/duck/viet_nam/1/2005_CLADE1_cluster1.2.1.1.1.3.2.1*'
			'a_/_h5n1/a/mallard/vietnam/352/2005_CLADE1_cluster1.2.1.1.1.3.2.1*'
			'a_/_h5n1/a/mallard/vietnam/347/2005_CLADE1_cluster1.2.1.1.1.3.2.1*'
			'a_/_h5n1/a/chicken/vietnam/348/2005_CLADE1_cluster1.2.1.1.1.3.2.1*'
			'a_/_h5n1/a/chicken/viet_nam/11/2005_CLADE1_cluster1.2.1.1.1.3.2.1*'
			'a_/_h5n1/a/duck/viet_nam/tg24-01/2005_CLADE1_cluster1.2.1.1.1.3.2.1*'
			'a_/_h5n1/a/duck/vietnam/tg24-o1/05_CLADE1_cluster1.2.1.1.1.3.2.1*'
			'a_/_h5n1/a/duck/viet_nam/ncvdcdc14/2005_CLADE1_cluster1.2.1.1.1.3.2.1*'
			'a_/_h5n1/a/duck/vietnam/5082/2005_CLADE1_cluster1.2.1.1.1.3.2.1*'
			'a_/_h5n1/a/duck/viet_nam/ncvd05/2005_CLADE1_cluster1.2.1.1.1.3.2.1*'
			'a_/_h5n1/a/duck/vietnam/tg24/05_CLADE1_cluster1.2.1.1.1.3.2.1*'
			'a_/_h5n1/a/duck/vietnam/5004/2005_CLADE1_cluster1.2.1.1.1.3.2.1*'
			'a_/_h5n1/a/duck/vietnam/n-tb/2005_CLADE1_cluster1.2.1.1.1.3.2.1*'
			'a_/_h5n1/a/duck/vietnam/317/2005_CLADE1_cluster1.2.1.1.1.3.2.1*'
			'a_/_h5n1/a/hanoi/30408/2005_CLADE1_cluster1.2.1.1.1.3.2.1*'
			'a_/_h5n1/a/viet_nam/hn30408/2005_CLADE1_cluster1.2.1.1.1.3.2.1*'
			'a_/_h5n1/a/vietnam/ut30408iii/2005_CLADE1_cluster1.2.1.1.1.3.2.1*'
			'a_/_h5n1/a/duck/viet_nam/20/2005_CLADE1_cluster1.2.1.1.1.3.2.1*'
			'a_/_h5n1/a/duck/viet_nam/ncvd07/2005_CLADE1_cluster1.2.1.1.1.3.2.1*'
			'a_/_h5n1/a/duck/vietnam/7a/2004_CLADE1_cluster1.2.1.1.1.3.2.1*'
			'a_/_h5n1/a/duck/viet_nam/19/2005_CLADE1_cluster1.2.1.1.1.3.2.1*'
			'a_/_h5n1/a/duck/vietnam/ncvd01/2005_CLADE1_cluster1.2.1.1.1.3.2.1*'
			'a_/_h5n1/a/chicken/vietnam/ty9/2005_CLADE1_cluster1.2.1.1.1.3.2.1*'
			'a_/_h5n1/a/duck/vietnam/942a/2004_CLADE1_cluster1.2.1.1.1.3.2.1*'
			'a_/_h5n1/a/duck/viet_nam/ncvd06/2005_CLADE1_cluster1.2.1.1.1.3.2.1*'
			'a_/_h5n1/a/duck/vietnam/5001/2005_CLADE1_cluster1.2.1.1.1.3.2.1*'
			'a_/_h5n1/a/muscovy_duck/viet_nam/ncvd02/2005_CLADE1_cluster1.2.1.1.1.3.2.1*'
			'a_/_h5n1/a/duck/viet_nam/ncvd01/2005_CLADE1_cluster1.2.1.1.1.3.2.1*'
			'a_/_h5n1/a/rollers/bangkok/thailand/cu-26/04_CLADE1_cluster1.2.1.1.1.3.2.1*'
			'a_/_h5n1/a/duck/vietnam/mb2/2007_CLADE1_cluster1.2.1.1.1.3.2.1*'
			'a_/_h5n1/a/chicken/malaysia/5858/2004_CLADE1_cluster1.2.1.1.1.3.2.1*'
			'a_/_h5n1/a/chicken/narathiwat/niah1703/2004_CLADE1_cluster1.2.1.1.1.3.2.1*'
			'a_/_h5n1/a/chicken/malaysia/5744/2004_CLADE1_cluster1.2.1.1.1.3.2.1*'
			'a_/_h5n1/a/mallard/vietnam/21/2003_CLADE1_cluster1.2.1.1.1.3.2.1*'
			'a_/_h5n1/a/vietnam/ut3030/2003_CLADE1_cluster1.2.1.1.1.3.2.1*'
			'a_/_h5n1/a/chicken/vietnam/30/2003_CLADE1_cluster1.2.1.1.1.3.2.1*'
			'a_/_h5n1/a/duck/vietnam/17/2003_CLADE1_cluster1.2.1.1.1.3.2.1*'
			'a_/_h5n1/a/chicken/viet_nam/1/2004_CLADE1_cluster1.2.1.1.1.3.2.1*'
			'a_/_h5n1/a/chicken/vietnam/dt171/2004_CLADE1_cluster1.2.1.1.1.3.2.1*'
			'a_/_h5n1/a/chicken/viet_nam/dt-171/2004_CLADE1_cluster1.2.1.1.1.3.2.1*'
			'a_/_h5n1/a/chicken/vietnam/18/2004_CLADE1_cluster1.2.1.1.1.3.2.1*'
			'a_/_h5n1/a/ck/viet_nam/39/2004_CLADE1_cluster1.2.1.1.1.3.2.1*'
			'a_/_h5n1/a/chicken/vietnam/134/2004_CLADE1_cluster1.2.1.1.1.3.2.1*'
			'a_/_h5n1/a/vietnam/cl01/2004_CLADE1_cluster1.2.1.1.1.3.2.1*'
			'a_/_h5n1/a/vietnam/cl36/2004_CLADE1_cluster1.2.1.1.1.3.2.1*'
			'a_/_h5n1/a/ck/viet_nam/38/2004_CLADE1_cluster1.2.1.1.1.3.2.1*'
			'a_/_h5n1/a/vietnam/cl26/2004_CLADE1_cluster1.2.1.1.1.3.2.1*'
			'a_/_h5n1/a/chicken/vietnam/132/2004_CLADE1_cluster1.2.1.1.1.3.2.1*'
			'a_/_h5n1/a/duck/vietnam/148/2004_CLADE1_cluster1.2.1.1.1.3.2.1*'
			'a_/_h5n1/a/chicken/vietnam/52/2004_CLADE1_cluster1.2.1.1.1.3.2.1*'
			'a_/_h5n1/a/chicken/vietnam/53/2004_CLADE1_cluster1.2.1.1.1.3.2.1*'
			'a_/_h5n1/a/quail/vietnam/177/2004_CLADE1_cluster1.2.1.1.1.3.2.1*'
			'a_/_h5n1/a/vietnam/cl105/2005_CLADE1_cluster1.2.1.1.1.3.2.1*'
			'a_/_h5n1/a/chicken/viet_nam/tg-023/2004_CLADE1_cluster1.2.1.1.1.3.2.1*'
			'a_/_h5n1/a/chicken/vietnam/830/2004_CLADE1_cluster1.2.1.1.1.3.2.1*'
			'a_/_h5n1/a/ck/viet_nam/37/2004_CLADE1_cluster1.2.1.1.1.3.2.1*'
			'a_/_h5n1/a/viet_nam/jp178/2004_CLADE1_cluster1.2.1.1.1.3.2.1*'
			'a_/_h5n1/a/cambodia/jp52a/2005_CLADE1_cluster1.2.1.1.1.3.2.1*'
			'a_/_h5n1/a/mallard_duck/vietnam/133/2004_CLADE1_cluster1.2.1.1.1.3.2.1*'
			'a_/_h5n1/a/chicken/vietnam/133/2004_CLADE1_cluster1.2.1.1.1.3.2.1*'
			'a_/_h5n1/a/chicken/vietnam/147/2004_CLADE1_cluster1.2.1.1.1.3.2.1*'
			'a_/_h5n1/a/cambodia/p0322095/2005_CLADE1_cluster1.2.1.1.1.3.2.1*'
			'a_/_h5n1/a/goose/vietnam/264/2004_CLADE1_cluster1.2.1.1.1.3.2.1*'
			'a_/_h5n1/a/chicken/cambodia/022lc2b/2005_CLADE1_cluster1.2.1.1.1.3.2.1*'
			'a_/_h5n1/a/chicken/cambodia/022lc3b/2005_CLADE1_cluster1.2.1.1.1.3.2.1*'
			'a_/_h5n1/a/goose/cambodia/022b/2005_CLADE1_cluster1.2.1.1.1.3.2.1*'
			'a_/_h5n1/a/chicken/vietnam/149/2004_CLADE1_cluster1.2.1.1.1.3.2.1*'
			'a_/_h5n1/a/chicken/vietnam/135/2004_CLADE1_cluster1.2.1.1.1.3.2.1*'
			'a_/_h5n1/a/quail/vietnam/36/04_CLADE1_cluster1.2.1.1.1.3.2.1*'
			'a_/_h5n1/a/quail/viet_nam/tg-007b/2004_CLADE1_cluster1.2.1.1.1.3.2.1*'
			'a_/_h5n1/a/chicken/vietnam/15/2004_CLADE1_cluster1.2.1.1.1.3.2.1*'
			'a_/_h5n1/a/ck/viet_nam/36/2004_CLADE1_cluster1.2.1.1.1.3.2.1*'
			'a_/_h5n1/a/chicken/vietnam/ncvd12/2005_CLADE1_cluster1.2.1.1.1.3.2.1*'
			'a_/_h5n1/a/viet_nam/jp4207/2005_CLADE1_cluster1.2.1.1.1.3.2.1*'
			'a_/_h5n1/a/chicken/vietnam/260/2004_CLADE1_cluster1.2.1.1.1.3.2.1*'
			'a_/_h5n1/a/chicken/vietnam/921/2004_CLADE1_cluster1.2.1.1.1.3.2.1*'
			'a_/_h5n1/a/chicken/vietnam/890/2004_CLADE1_cluster1.2.1.1.1.3.2.1*'
			'a_/_h5n1/a/chicken/vietnam/925/2004_CLADE1_cluster1.2.1.1.1.3.2.1*'
			'a_/_h5n1/a/duck/vietnam/376/2005_CLADE1_cluster1.2.1.1.1.3.2.1*'
			'a_/_h5n1/a/ck/viet_nam/35/2004_CLADE1_cluster1.2.1.1.1.3.2.1*'
			'a_/_h5n1/a/chicken/vietnam/10/2004_CLADE1_cluster1.2.1.1.1.3.2.1*'
			'a_/_h5n1/a/duck/viet_nam/tg-007a/2004_CLADE1_cluster1.2.1.1.1.3.2.1*'
			'a_/_h5n1/a/chicken/viet_nam/tn-025/2004_CLADE1_cluster1.2.1.1.1.3.2.1*'
			'a_/_h5n1/a/vietnam/cl20/2004_CLADE1_cluster1.2.1.1.1.3.2.1*'
			'a_/_h5n1/a/chicken/vietnam/159/2004_CLADE1_cluster1.2.1.1.1.3.2.1*'
			'a_/_h5n1/a/duck/vietnam/283/2005_CLADE1_cluster1.2.1.1.1.3.2.1*'
			'a_/_h5n1/a/chicken/vietnam/23/2004_CLADE1_cluster1.2.1.1.1.3.2.1*'
			'a_/_h5n1/a/chicken/viet_nam/33/2004_CLADE1_cluster1.2.1.1.1.3.2.1*'
			'a_/_h5n1/a/chicken/vietnam/24/2004_CLADE1_cluster1.2.1.1.1.3.2.1*'
			'a_/_h5n1/a/vietnam/cl119/2005_CLADE1_cluster1.2.1.1.1.3.2.1*'
			'a_/_h5n1/a/viet_nam/jphn30321/2005_CLADE1_cluster1.2.1.1.1.3.2.1*'
			'a_/_h5n1/a/chicken/viet_nam/ld-080/2004_CLADE1_cluster1.2.1.1.1.3.2.1*'
			'a_/_h5n1/a/environment/viet_nam/ncvdcdc59/2005_CLADE1_cluster1.2.1.1.1.3.2.1*'
			'a_/_h5n1/a/vietnam/cl115/2005_CLADE1_cluster1.2.1.1.1.3.2.1*'
			'a_/_h5n1/a/chicken/vietnam/ncvd11/2005_CLADE1_cluster1.2.1.1.1.3.2.1*'
			'a_/_h5n1/a/vietnam/cl2009/2005_CLADE1_cluster1.2.1.1.1.3.2.1*'
			'a_/_h5n1/a/chicken/cambodia/013lc2b/2005_CLADE1_cluster1.2.1.1.1.3.2.1*'
			'a_/_h5n1/a/chicken/vietnam/933/2004_CLADE1_cluster1.2.1.1.1.3.2.1.3*'
			'a_/_h5n1/a/chicken/vietnam/ncvd09/2005_CLADE1_cluster1.2.1.1.1.3.2.1.3*'
			'a_/_h5n1/a/duck/vietnam/258/2004_CLADE1_cluster1.2.1.1.1.3.2.1.3*'
			'a_/_h5n1/a/duck/cambodia/d14al/2006_CLADE1_cluster1.2.1.1.1.3.2.1.3*'
			'a_/_h5n1/a/duck/vietnam/soc_trang_680g/2005_CLADE1_cluster1.2.1.1.1.3.2.1.3*'
			'a_/_h5n1/a/duck/vietnam/dong_thap_680a/2005_CLADE1_cluster1.2.1.1.1.3.2.1.3*'
			'a_/_h5n1/a/duck/cambodia/d1kp/2006_CLADE1_cluster1.2.1.1.1.3.2.1.3*'
			'a_/_h5n1/a/duck/cambodia/d3kp/2006_CLADE1_cluster1.2.1.1.1.3.2.1.3*'
			'a_/_h5n1/a/duck/cambodia/d2kp/2006_CLADE1_cluster1.2.1.1.1.3.2.1.3*'
			'a_/_h5n1/a/duck/cambodia/d2kc/2006_CLADE1_cluster1.2.1.1.1.3.2.1.3*'
			'a_/_h5n1/a/cambodia/q0321176/2006_CLADE1_cluster1.2.1.1.1.3.2.1.3*'
			'a_/_h5n1/a/duck/vietnam/177/2005_CLADE1_cluster1.2.1.1.1.3.2.1.3.1*'
			'a_/_h5n1/a/duck/vietnam/543/2005_CLADE1_cluster1.2.1.1.1.3.2.1.3.1*'
			'a_/_h5n1/a/viet_nam/jp14/2005_CLADE1_cluster1.2.1.1.1.3.2.1.3.1*'
			'a_/_h5n1/a/duck/vietnam/s654/2005_CLADE1_cluster1.2.1.1.1.3.2.1.3.1*'
			'a_/_h5n1/a/duck/vietnam/557/2005_CLADE1_cluster1.2.1.1.1.3.2.1.3.1*'
			'a_/_h5n1/a/chicken/cambodia/013lc1b/2005_CLADE1_cluster1.2.1.1.1.3.2.1.3.1*'
			'a_/_h5n1/a/duck/vietnam/s640/2005_CLADE1_cluster1.2.1.1.1.3.2.1.3.1*'
			'a_/_h5n1/a/wild_bird/vietnam/434/2005_CLADE1_cluster1.2.1.1.1.3.2.1.3.1*'
			'a_/_h5n1/a/chicken/vietnam/398/2005_CLADE1_cluster1.2.1.1.1.3.2.1.3.1*'
			'a_/_h5n1/a/duck/vietnam/286/2005_CLADE1_cluster1.2.1.1.1.3.2.1.3.1*'
			'a_/_h5n1/a/quail/vietnam/282/2005_CLADE1_cluster1.2.1.1.1.3.2.1.3.1*'
			'a_/_h5n1/a/cambodia/408008/2005_CLADE1_cluster1.2.1.1.1.3.2.1.3.1*'
			'a_/_h5n1/a/duck/vietnam/hau_giang680e/2005_CLADE1_cluster1.2.1.1.1.3.2.1.3.1*'
			'a_/_h5n1/a/duck/vietnam/hau_giang680f/2005_CLADE1_cluster1.2.1.1.1.3.2.1.3.1*'
			'a_/_h5n1/a/duck/viet_nam/367/2005_CLADE1_cluster1.2.1.1.1.3.2.1.3.1*'
			'a_/_h5n1/a/quail/vietnam/7b/2004_CLADE1_cluster1.2.1.1.1.3.2.1.3.1*'
			'a_/_h5n1/a/muscovy_duck/vietnam/ncvd02/2005_CLADE1_cluster1.2.1.1.1.3.2.1.3.1*'
			'a_/_h5n1/a/chicken/cambodia/047lc3/2005_CLADE1_cluster1.2.1.1.1.3.2.1.3.1*'
			'a_/_h5n1/a/chicken/cambodia/047lc3b/2005_CLADE1_cluster1.2.1.1.1.3.2.1.3.1*'
			'a_/_h5n1/a/chicken/cambodia/047lc4/2005_CLADE1_cluster1.2.1.1.1.3.2.1.3.1*'
			'a_/_h5n1/a/duck/cambodia/d1kc/2006_CLADE1_cluster1.2.1.1.1.3.2.1.3.1*'
			'a_/_h5n1/a/chicken/vietnam/binh_duong477/2005_CLADE1_cluster1.2.1.1.1.3.2.1.3.1*'
			'a_/_h5n1/a/duck/vietnam/dong_thap_680h/2005_CLADE1_cluster1.2.1.1.1.3.2.1.3.1*'
			'a_/_h5n1/a/duck/vietnam/1469/2005_CLADE1_cluster1.2.1.1.1.3.2.1.3.1*'
			'a_/_h5n1/a/cambodia/q0405047/2006_CLADE1_cluster1.2.1.1.1.3.2.1.3.1*'
			'a_/_h5n1/a/duck/vietnam/soc_trang_680c/2005_CLADE1_cluster1.2.1.1.1.3.2.1.3.1*'
			'a_/_h5n1/a/duck/vietnam/1231/2005_CLADE1_cluster1.2.1.1.1.3.2.1.3.1*'
			'a_/_h5n1/a/chicken/vietnam/393/2005_CLADE1_cluster1.2.1.1.1.3.2.1.3.1*'
			'a_/_h5n1/a/duck/vietnam/1771/2005_CLADE1_cluster1.2.1.1.1.3.2.1.3.1*'
			'a_/_h5n1/a/chicken/vietnam/long_an_636/2005_CLADE1_cluster1.2.1.1.1.3.2.1.3.1*'
			'a_/_h5n1/a/duck/vietnam/dong_thap_680d/2005_CLADE1_cluster1.2.1.1.1.3.2.1.3.1*'
			'a_/_h5n1/a/duck/vietnam/1228/2005_CLADE1_cluster1.2.1.1.1.3.2.1.3.1*'
			'a_/_h5n1/a/duck/vietnam/ncvd-1/2007_CLADE1_cluster1.2.1.1.1.3.2.1.3.1*'
			'a_/_h5n1/a/duck/vietnam/ncvd-7/2007_CLADE1_cluster1.2.1.1.1.3.2.1.3.1*'
			'a_/_h5n1/a/duck/vietnam/1233/2005_CLADE1_1_cluster1.2.1.1.1.3.2.1.3.1*'
			'a_/_h5n1/a/duck/vietnam/an_giang_680b/2005_CLADE1_1_cluster1.2.1.1.1.3.2.1.3.1*'
			'a_/_h5n1/a/chicken/cambodia/lc3al/2007_CLADE1_1_cluster1.2.1.1.1.3.2.1.3.1.1*'
			'a_/_h5n1/a/chicken/cambodia/lc1al/2007_CLADE1_1_cluster1.2.1.1.1.3.2.1.3.1.1*'
			'a_/_h5n1/a/cambodia/r0405050/2007_CLADE1_1_cluster1.2.1.1.1.3.2.1.3.1.1*'
			'a_/_h5n1/a/duck/cambodia/d3kc167/2006_CLADE1_1_cluster1.2.1.1.1.3.2.1.3.1.1*'
			'a_/_h5n1/a/duck/cambodia/d5kc167/2006_CLADE1_1_cluster1.2.1.1.1.3.2.1.3.1.1*'
			'a_/_h5n1/a/duck/cambodia/d2kc167/2006_CLADE1_1_cluster1.2.1.1.1.3.2.1.3.1.1*'
			'a_/_h5n1/a/duck/cambodia/d1kc167/2006_CLADE1_1_cluster1.2.1.1.1.3.2.1.3.1.1*'
			'a_/_h5n1/a/duck/cambodia/d3pv/2006_CLADE1_1_cluster1.2.1.1.1.3.2.1.3.1.1*'
			'a_/_h5n1/a/duck/cambodia/d1pv/2006_CLADE1_1_cluster1.2.1.1.1.3.2.1.3.1.1*'
			'a_/_h5n1/a/duck/hau_giang/07-12/2007_CLADE1_1_cluster1.2.1.1.1.3.2.1.3.1.1*'
			'a_/_h5n1/a/chicken/cambodia/67f4/2008_CLADE1_1_cluster1.2.1.1.1.3.2.1.3.1.1*'
			'a_/_h5n1/a/chicken/cambodia/67f8/2008_CLADE1_1_cluster1.2.1.1.1.3.2.1.3.1.1*'
			'a_/_h5n1/a/muscovy_duck/vietnam/ncvd-29/2007_CLADE1_1_cluster1.2.1.1.1.3.2.1.3.1.1*'
			'a_/_h5n1/a/duck/vietnam/ncvd-30/2007_CLADE1_1_cluster1.2.1.1.1.3.2.1.3.1.1*'
			'a_/_h5n1/a/duck/vietnam/ncvd-19/2007_CLADE1_1_cluster1.2.1.1.1.3.2.1.3.1.1*'
			'a_/_h5n1/a/duck/vietnam_hau_giang/ncvd-12/2007_CLADE1_1_cluster1.2.1.1.1.3.2.1.3.1.1*'
			'a_/_h5n1/a/chicken/vietnam/29/2007_CLADE1_1_cluster1.2.1.1.1.3.2.1.3.1.1*'
			'a_/_h5n1/a/duck/vietnam/ncvd-18/2007_CLADE1_1_cluster1.2.1.1.1.3.2.1.3.1.1*'
			'a_/_h5n1/a/duck/vietnam/ncvd-12/2007_CLADE1_1_cluster1.2.1.1.1.3.2.1.3.1.1*'
			'a_/_h5n1/a/duck/vietnam/ncvd-17/2007_CLADE1_1_cluster1.2.1.1.1.3.2.1.3.1.1*'
			'a_/_h5n1/a/duck/vietnam/ncvd-2/2007_CLADE1_1_cluster1.2.1.1.1.3.2.1.3.1.1*'
			'a_/_h5n1/a/muscovy_duck/vietnam/ben_tre_342/2006_CLADE1_1_cluster1.2.1.1.1.3.2.1.3.1.1*'
			'a_/_h5n1/a/duck/vietnam/1/2007_CLADE1_1_cluster1.2.1.1.1.3.2.1.3.1.1*'
			'a_/_h5n1/a/duck/vietnam/tien_giang_409/2006_CLADE1_1_cluster1.2.1.1.1.3.2.1.3.1.1*'
			'a_/_h5n1/a/chicken/vietnam/15/2007_CLADE1_1_cluster1.2.1.1.1.3.2.1.3.1.1*'
			'a_/_h5n1/a/muscovy_duck/ca_mau/1181/2006_CLADE1_1_cluster1.2.1.1.1.3.2.1.3.1.1*'
			'a_/_h5n1/a/duck/vietnam/5/2007_CLADE1_1_cluster1.2.1.1.1.3.2.1.3.1.1*'
			'a_/_h5n1/a/duck/vietnam/8/2007_CLADE1_1_cluster1.2.1.1.1.3.2.1.3.1.1*'
			'a_/_h5n1/a/duck/vietnam/6/2007_CLADE1_1_cluster1.2.1.1.1.3.2.1.3.1.1*'
			'a_/_h5n1/a/duck/vietnam_bacliu/ncvd-10/2007_CLADE1_1_cluster1.2.1.1.1.3.2.1.3.1.1*'
			'a_/_h5n1/a/chicken/ca_mau/1180/2006_CLADE1_1_cluster1.2.1.1.1.3.2.1.3.1.1*'
			'a_/_h5n1/a/chicken/vietnam/ncvd-10/2007_CLADE1_1_cluster1.2.1.1.1.3.2.1.3.1.1*'
			'a_/_h5n1/a/chicken/bac_lieu/07-10/2007_CLADE1_1_cluster1.2.1.1.1.3.2.1.3.1.1*'
			'a_/_h5n1/a/duck/vietnam/ncvd-9/2007_CLADE1_1_cluster1.2.1.1.1.3.2.1.3.1.1*'
			'a_/_h5n1/a/duck/bac_lieu/07-09/2007_CLADE1_1_cluster1.2.1.1.1.3.2.1.3.1.1*'
			'a_/_h5n1/a/duck/vietnam/ncvd-8/2007_CLADE1_1_cluster1.2.1.1.1.3.2.1.3.1.1*'
			'a_/_h5n1/a/muscovy_duck/vietnam/4/2007_CLADE1_1_cluster1.2.1.1.1.3.2.1.3.1.1*'
			'a_/_h5n1/a/duck/vietnam/ncvd-25/2007_CLADE1_1_cluster1.2.1.1.1.3.2.1.3.1.1*'
			'a_/_h5n1/a/duck/soc_trang/07-25/2007_CLADE1_1_cluster1.2.1.1.1.3.2.1.3.1.1*'
			'a_/_h5n1/a/duck/vietnam/ncvd-16/2007_CLADE1_1_cluster1.2.1.1.1.3.2.1.3.1.1*'
			'a_/_h5n1/a/duck/vietnam/18/2007_CLADE1_1_cluster1.2.1.1.1.3.2.1.3.1.1*'
			'a_/_h5n1/a/duck/bac_lieu/07-06/2007_CLADE1_1_cluster1.2.1.1.1.3.2.1.3.1.1*'
			'a_/_h5n1/a/duck/vietnam/ncvd-6/2007_CLADE1_1_cluster1.2.1.1.1.3.2.1.3.1.1*'
			'a_/_h5n1/a/chicken/bac_lieu/1214/2007_CLADE1_1_cluster1.2.1.1.1.3.2.1.3.1.1*'
			'a_/_h5n1/a/muscovy_duck/vietnam/ncvd-5/2007_CLADE1_1_cluster1.2.1.1.1.3.2.1.3.1.1*'
			'a_/_h5n1/a/duck/vietnam/7/2007_CLADE1_1_cluster1.2.1.1.1.3.2.1.3.1.1*'
			'a_/_h5n1/a/duck/vietnam/ca_mau498a/2006_CLADE1_1_cluster1.2.1.1.1.3.2.1.3.1.1*'
			'a_/_h5n1/a/duck/vietnam/ca_mau498/2006_CLADE1_1_cluster1.2.1.1.1.3.2.1.3.1.1*'
			'a_/_h5n1/a/duck/vietnam/2/2007_CLADE1_1_cluster1.2.1.1.1.3.2.1.3.1.1*'
			'a_/_h5n1/a/chicken/vietnam/ncvd-3/2007_CLADE1_1_cluster1.2.1.1.1.3.2.1.3.1.1*'
			'a_/_h5n1/a/muscovy_duck/ca_mau/1185/2006_CLADE1_1_cluster1.2.1.1.1.3.2.1.3.1.1*'
			'a_/_h5n1/a/muscovy_duck/vietnam/ncvd-23/2007_CLADE1_1_cluster1.2.1.1.1.3.2.1.3.1.1*'
			'a_/_h5n1/a/muscovy_duck/ca_mau/07-04/2007_CLADE1_1_cluster1.2.1.1.1.3.2.1.3.1.1*'
			'a_/_h5n1/a/duck/bac_lieu/1213/2007_CLADE1_1_cluster1.2.1.1.1.3.2.1.3.1.1*'
			'a_/_h5n1/a/muscovy_duck/vietnam/ncvd-4/2007_CLADE1_1_cluster1.2.1.1.1.3.2.1.3.1.1*'
			'a_/_h5n1/a/duck/vietnam/34/2007_CLADE1_1_cluster1.2.1.1.1.3.2.1.3.1.1*'
			'a_/_h5n1/a/muscovy_duck/vietnam/33/2007_CLADE1_1_cluster1.2.1.1.1.3.2.1.3.1.1*'
			'a_/_h5n1/a/muscovy_duck/ca_mau/1159/2006_CLADE1_1_cluster1.2.1.1.1.3.2.1.3.1.1*'
			'a_/_h5n1/a/duck/vietnam/ncvd-13/2007_CLADE1_1_cluster1.2.1.1.1.3.2.1.3.1.1*'
			'a_/_h5n1/a/chicken/vietnam/ncvd-21/2007_CLADE1_1_cluster1.2.1.1.1.3.2.1.3.1.1.1*'
			'a_/_h5n1/a/muscovy_duck/vietnam/ncvd-11/2007_CLADE1_1_cluster1.2.1.1.1.3.2.1.3.1.1.1*'
			'a_/_h5n1/a/chicken/vietnam/ncvd-15/2007_CLADE1_1_cluster1.2.1.1.1.3.2.1.3.1.1.1*'
			'a_/_h5n1/a/chicken/vietnam/ncvd-24/2007_CLADE1_1_cluster1.2.1.1.1.3.2.1.3.1.1.1*'
			a_/_h5n1/a/chicken/vietnam/ncvd-385/2009_CLADE1_1-like
			a_/_h5n1/a/duck/vietnam/ncvd-126/2007_CLADE1_1-like
			a_/_h5n1/a/duck/vietnam/ncvd-001/2008_CLADE1_1-like
			'a_/_h5n1/a/duck/vietnam/ncvd-101/2008_CLADE1_1_1_cluster1.2.1.1.1.3.2.1.3.1.1.1.1*'
			'a_/_h5n1/a/chicken/vietnam/ncvd-117/2008_CLADE1_1_1_cluster1.2.1.1.1.3.2.1.3.1.1.1.1*'
			'a_/_h5n1/a/chicken/vietnam/kg8/2008_CLADE1_1_1_cluster1.2.1.1.1.3.2.1.3.1.1.1.1*'
			'a_/_h5n1/a/duck/vietnam/ncvd-367/2009_CLADE1_1_1_cluster1.2.1.1.1.3.2.1.3.1.1.1.1*'
			'a_/_h5n1/a/duck/vietnam/ncvd-360/2009_CLADE1_1_1_cluster1.2.1.1.1.3.2.1.3.1.1.1.1*'
			'a_/_h5n1/a/duck/vietnam/ncvd-011/2008_CLADE1_1_1_cluster1.2.1.1.1.3.2.1.3.1.1.1.1*'
			'a_/_h5n1/a/chicken/vietnam/ncvd-387/2009_CLADE1_1_1_cluster1.2.1.1.1.3.2.1.3.1.1.1.1*'
			'a_/_h5n1/a/chicken/vietnam/ncvd-424/2009_CLADE1_1_1_cluster1.2.1.1.1.3.2.1.3.1.1.1.1*'
			'a_/_h5n1/a/duck/vietnam/ncvd-118/2008_CLADE1_1_1_cluster1.2.1.1.1.3.2.1.3.1.1.1.1*'
			'a_/_h5n1/a/chicken/cambodia/67f1/2008_CLADE1_1_1_cluster1.2.1.1.1.3.2.1.3.1.1.1.1*'
			'a_/_h5n1/a/duck/vietnam/ncvd-103/2008_CLADE1_1_1_cluster1.2.1.1.1.3.2.1.3.1.1.1.1*'
			'a_/_h5n1/a/cambodia/s1211394/2008_CLADE1_1_1_cluster1.2.1.1.1.3.2.1.3.1.1.1.1*'
			'a_/_h5n1/a/ostrich/vietnam/ncvd-373/2009_CLADE1_1_1_cluster1.2.1.1.1.3.2.1.3.1.1.1.1*'
			'a_/_h5n1/a/duck/vietnam/ncvd-372/2009_CLADE1_1_1_cluster1.2.1.1.1.3.2.1.3.1.1.1.1*'
			'a_/_h5n1/a/duck/vietnam/ncvd-010/2008_CLADE1_1_1_cluster1.2.1.1.1.3.2.1.3.1.1.1.1.1*'
			'a_/_h5n1/a/duck/vietnam/ncvd-363/2009_CLADE1_1_1_cluster1.2.1.1.1.3.2.1.3.1.1.1.1.1*'
			'a_/_h5n1/a/chicken/vietnam/tv98/2008_CLADE1_1_1_cluster1.2.1.1.1.3.2.1.3.1.1.1.1.1*'
			'a_/_h5n1/a/chicken/cambodia/tlc2/2009_CLADE1_1_1_cluster1.2.1.1.1.3.2.1.3.1.1.1.1.1*'
			'a_/_h5n1/a/chicken/cambodia/tlc1/2009_CLADE1_1_1_cluster1.2.1.1.1.3.2.1.3.1.1.1.1.1*'
			'a_/_h5n1/a/chicken/vietnam/ncvd-428/2010_CLADE1_1_1_cluster1.2.1.1.1.3.2.1.3.1.1.1.1.1*'
			'a_/_h5n1/a/chicken/vietnam/kh/2010_CLADE1_1_1_cluster1.2.1.1.1.3.2.1.3.1.1.1.1.1*'
			'a_/_h5n1/a/chicken/vietnam/ncvd-427/2010_CLADE1_1_1_cluster1.2.1.1.1.3.2.1.3.1.1.1.1.1*'
			'a_/_h5n1/a/muscovy_duck/vietnam/ncvd-426/2009_CLADE1_1_1_cluster1.2.1.1.1.3.2.1.3.1.1.1.1.1*'
			'a_/_h5n1/a/duck/vietnam/ncvd-430/2010_CLADE1_1_1_cluster1.2.1.1.1.3.2.1.3.1.1.1.1.1*'
			'a_/_h5n1/a/chicken/vietnam/ncvd-429/2010_CLADE1_1_1_cluster1.2.1.1.1.3.2.1.3.1.1.1.1.1*'
			'a_/_h5n1/a/duck/vietnam/ncvd-827/2011_CLADE1_1_1_cluster1.2.1.1.1.3.2.1.3.1.1.1.1.1*'
			'a_/_h5n1/a/cambodia/v0401301/2011_CLADE1_1_1_cluster1.2.1.1.1.3.2.1.3.1.1.1.1.1*'
			'a_/_h5n1/a/chicken/vietnam/ncvd-881/2011_CLADE1_1_1_cluster1.2.1.1.1.3.2.1.3.1.1.1.1.1*'
			'a_/_h5n1/a/vietnam/cd12-76/2012_CLADE1_1_1_cluster1.2.1.1.1.3.2.1.3.1.1.1.1.1*'
			'a_/_h5n1/a/muscovy_duck/vietnam/oie-559/2011_CLADE1_1_1_cluster1.2.1.1.1.3.2.1.3.1.1.1.1.1*'
			'a_/_h5n1/a/chicken/vietnam/ncvd-776/2011_CLADE1_1_1_cluster1.2.1.1.1.3.2.1.3.1.1.1.1.1*'
			'a_/_h5n1/a/chicken/vietnam/ncvd-777/2011_CLADE1_1_1_cluster1.2.1.1.1.3.2.1.3.1.1.1.1.1*'
			'a_/_h5n1/a/chicken/vietnam/ncvd-879/2011_CLADE1_1_1_cluster1.2.1.1.1.3.2.1.3.1.1.1.1.1*'
			'a_/_h5n1/a/chicken/vietnam/ncvd-778/2011_CLADE1_1_1_cluster1.2.1.1.1.3.2.1.3.1.1.1.1.1*'
			'a_/_h5n1/a/duck/vietnam/ncvd-784/2010_CLADE1_1_1_cluster1.2.1.1.1.3.2.1.3.1.1.1.1.1*'
			'a_/_h5n1/a/chicken/vietnam/ncvd-880/2011_CLADE1_1_1_cluster1.2.1.1.1.3.2.1.3.1.1.1.1.1*'
			'a_/_h5n1/a/cambodia/v0606311/2011_CLADE1_1_1_cluster1.2.1.1.1.3.2.1.3.1.1.1.1.1*'
			'a_/_h5n1/a/duck/vietnam/oie-0062/2012_CLADE1_1_1_cluster1.2.1.1.1.3.2.1.3.1.1.1.1.1*'
			'a_/_h5n1/a/chicken/vietnam/ncvd-876/2011_CLADE1_1_1_cluster1.2.1.1.1.3.2.1.3.1.1.1.1.1*'
			'a_/_h5n1/a/duck/vietnam/ncvd-1280/2012_CLADE1_1_1_cluster1.2.1.1.1.3.2.1.3.1.1.1.1.1*'
			'a_/_h5n1/a/chicken/vietnam/ncvd-1224/2012_CLADE1_1_1_cluster1.2.1.1.1.3.2.1.3.1.1.1.1.1*'
			'a_/_h5n1/a/chicken/vietnam/ncvd-ka57/2012_CLADE1_1_1_cluster1.2.1.1.1.3.2.1.3.1.1.1.1.1*'
			'a_/_h5n1/a/chicken/vietnam/ncvd-1225/2012_CLADE1_1_1_cluster1.2.1.1.1.3.2.1.3.1.1.1.1.1*'
			'a_/_h5n1/a/chicken/vietnam/ncvd-882/2011_CLADE1_1_1_cluster1.2.1.1.1.3.2.1.3.1.1.1.1.1*'
			'a_/_h5n1/a/chicken/vietnam/ncvd-779/2011_CLADE1_1_1_cluster1.2.1.1.1.3.2.1.3.1.1.1.1.1*'
			'a_/_h5n1/a/chicken/vietnam/dt382/2008_CLADE1_1_2_cluster1.2.1.1.1.3.2.1.3.1.1.1.1*'
			'a_/_h5n1/a/chicken/vietnam/ncvd-425/2009_CLADE1_1_2_cluster1.2.1.1.1.3.2.1.3.1.1.1.1*'
			'a_/_h5n1/a/chicken/vietnam/ncvd-380/2009_CLADE1_1_2_cluster1.2.1.1.1.3.2.1.3.1.1.1.1*'
			'a_/_h5n1/a/chicken/vietnam/ncvd-359/2009_CLADE1_1_2_cluster1.2.1.1.1.3.2.1.3.1.1.1.1*'
			'a_/_h5n1/a/duck/vietnam/ncvd-370/2009_CLADE1_1_2_cluster1.2.1.1.1.3.2.1.3.1.1.1.1*'
			'a_/_h5n1/a/chicken/vietnam/ncvd-369/2009_CLADE1_1_2_cluster1.2.1.1.1.3.2.1.3.1.1.1.1*'
			'a_/_h5n1/a/duck/vietnam/ncvd-364/2009_CLADE1_1_2_cluster1.2.1.1.1.3.2.1.3.1.1.1.1*'
			'a_/_h5n1/a/duck/vietnam/ncvd-365/2009_CLADE1_1_2_cluster1.2.1.1.1.3.2.1.3.1.1.1.1*'
			'a_/_h5n1/a/duck/vietnam/ncvd-362/2009_CLADE1_1_2_cluster1.2.1.1.1.3.2.1.3.1.1.1.1.2*'
			'a_/_h5n1/a/duck/vietnam/ncvd-361/2009_CLADE1_1_2_cluster1.2.1.1.1.3.2.1.3.1.1.1.1.2*'
			'a_/_h5n1/a/duck/vietnam/ncvd-368/2009_CLADE1_1_2_cluster1.2.1.1.1.3.2.1.3.1.1.1.1.2*'
			'a_/_h5n1/a/duck/vietnam/ncvd-371/2009_CLADE1_1_2_cluster1.2.1.1.1.3.2.1.3.1.1.1.1.2*'
			'a_/_h5n1/a/duck/vietnam/ncvd-366/2009_CLADE1_1_2_cluster1.2.1.1.1.3.2.1.3.1.1.1.1.2*'
			'a_/_h5n1/a/duck/vietnam/st0970/2009_CLADE1_1_2_cluster1.2.1.1.1.3.2.1.3.1.1.1.1.2*'
			'a_/_h5n1/a/chicken/vietnam/ncvd-780/2011_CLADE1_1_2_cluster1.2.1.1.1.3.2.1.3.1.1.1.1.2*'
			'a_/_h5n1/a/chicken/vietnam/ncvd-775/2011_CLADE1_1_2_cluster1.2.1.1.1.3.2.1.3.1.1.1.1.2*'
			'a_/_h5n1/a/chicken/vietnam/ncvd-883/2011_CLADE1_1_2_cluster1.2.1.1.1.3.2.1.3.1.1.1.1.2*'
			'a_/_h5n1/a/chicken/vietnam/ncvd-a937/2011_CLADE1_1_2_cluster1.2.1.1.1.3.2.1.3.1.1.1.1.2*'
			'a_/_h5n1/a/chicken/vietnam/ncvd-2716/2013_CLADE1_1_2_cluster1.2.1.1.1.3.2.1.3.1.1.1.1.2*'
			'a_/_h5n1/a/muscovy_duck/vietnam/ncvd-ka426/2013_CLADE1_1_2_cluster1.2.1.1.1.3.2.1.3.1.1.1.1.2*'
			'a_/_h5n1/a/duck/cambodia/tk05d8t/2010_CLADE1_1_2_cluster1.2.1.1.1.3.2.1.3.1.1.1.1.2*'
			'a_/_h5n1/a/duck/cambodia/tk05d12t/2010_CLADE1_1_2_cluster1.2.1.1.1.3.2.1.3.1.1.1.1.2*'
			'a_/_h5n1/a/chicken/cambodia/pv025lc1/2010_CLADE1_1_2_cluster1.2.1.1.1.3.2.1.3.1.1.1.1.2*'
			'a_/_h5n1/a/duck/cambodia/pv027d1/2010_CLADE1_1_2_cluster1.2.1.1.1.3.2.1.3.1.1.1.1.2*'
			'a_/_h5n1/a/cambodia/u0417030/2010_CLADE1_1_2_cluster1.2.1.1.1.3.2.1.3.1.1.1.1.2*'
			'a_/_h5n1/a/chicken/cambodia/pv025lc2/2010_CLADE1_1_2_cluster1.2.1.1.1.3.2.1.3.1.1.1.1.2*'
			'a_/_h5n1/a/chicken/cambodia/pv025lc4/2010_CLADE1_1_2_cluster1.2.1.1.1.3.2.1.3.1.1.1.1.2*'
			'a_/_h5n1/a/chicken/cambodia/tkcmb8f/2010_CLADE1_1_2_cluster1.2.1.1.1.3.2.1.3.1.1.1.1.2*'
			'a_/_h5n1/a/chicken/cambodia/tkcmb5t/2010_CLADE1_1_2_cluster1.2.1.1.1.3.2.1.3.1.1.1.1.2*'
			'a_/_h5n1/a/chicken/cambodia/tkcmb1f/2010_CLADE1_1_2_cluster1.2.1.1.1.3.2.1.3.1.1.1.1.2*'
			'a_/_h5n1/a/duck/cambodia/tk007d1c/2010_CLADE1_1_2_cluster1.2.1.1.1.3.2.1.3.1.1.1.1.2*'
			'a_/_h5n1/a/duck/cambodia/tk007d5t/2010_CLADE1_1_2_cluster1.2.1.1.1.3.2.1.3.1.1.1.1.2*'
			'a_/_h5n1/a/duck/vietnam/oie-3509/2011_CLADE1_1_2_cluster1.2.1.1.1.3.2.1.3.1.1.1.1.2*'
			'a_/_h5n1/a/muscovy_duck/vietnam/oie-3314/2011_CLADE1_1_2_cluster1.2.1.1.1.3.2.1.3.1.1.1.1.2*'
			'a_/_h5n1/a/cambodia/v0417301/2011_CLADE1_1_2_cluster1.2.1.1.1.3.2.1.3.1.1.1.1.2*'
			'a_/_h5n1/a/cambodia/v0203306/2011_CLADE1_1_2_cluster1.2.1.1.1.3.2.1.3.1.1.1.1.2*'
			'a_/_h5n1/a/environment/cambodia/c53w/2011_CLADE1_1_2_cluster1.2.1.1.1.3.2.1.3.1.1.1.1.2*'
			'a_/_h5n1/a/duck/vietnam/oie-3002/2011_CLADE1_1_2_cluster1.2.1.1.1.3.2.1.3.1.1.1.1.2*'
			'a_/_h5n1/a/muscovy_duck/vietnam/oie-3312/2011_CLADE1_1_2_cluster1.2.1.1.1.3.2.1.3.1.1.1.1.2*'
			'a_/_h5n1/a/chicken/vietnam/ncvd-1277/2012_CLADE1_1_2_cluster1.2.1.1.1.3.2.1.3.1.1.1.1.2*'
			'a_/_h5n1/a/duck/vietnam/ncvd-1279/2012_CLADE1_1_2_cluster1.2.1.1.1.3.2.1.3.1.1.1.1.2*'
			'a_/_h5n1/a/duck/vietnam/ncvd-1276/2012_CLADE1_1_2_cluster1.2.1.1.1.3.2.1.3.1.1.1.1.2*'
			'a_/_h5n1/a/duck/vietnam/ncvd-ka206/2012_CLADE1_1_2_cluster1.2.1.1.1.3.2.1.3.1.1.1.1.2*'
			'a_/_h5n1/a/cambodia/v0219301/2011_CLADE1_1_2_cluster1.2.1.1.1.3.2.1.3.1.1.1.1.2*'
			'a_/_h5n1/a/chicken/cambodia/008lc1/2011_CLADE1_1_2_cluster1.2.1.1.1.3.2.1.3.1.1.1.1.2*'
			'a_/_h5n1/a/chicken/vietnam/ncvd-878/2011_CLADE1_1_2_cluster1.2.1.1.1.3.2.1.3.1.1.1.1.2*'
			'a_/_h5n1/a/environment/cambodia/c57w/2011_CLADE1_1_2_cluster1.2.1.1.1.3.2.1.3.1.1.1.1.2*'
			'a_/_h5n1/a/environment/cambodia/c85w/2011_CLADE1_1_2_cluster1.2.1.1.1.3.2.1.3.1.1.1.1.2*'
			'a_/_h5n1/a/heron/cambodia/tm068/2011_CLADE1_1_2_cluster1.2.1.1.1.3.2.1.3.1.1.1.1.2*'
			'a_/_h5n1/a/marabou_stork/cambodia/tm068/2011_CLADE1_1_2_cluster1.2.1.1.1.3.2.1.3.1.1.1.1.2*'
			'a_/_h5n1/a/cambodia/v0813302/2011_CLADE1_1_2_cluster1.2.1.1.1.3.2.1.3.1.1.1.1.2*'
			'a_/_h5n1/a/cambodia/v0719348/2011_CLADE1_1_2_cluster1.2.1.1.1.3.2.1.3.1.1.1.1.2*'
			'a_/_h5n1/a/cambodia/w0112303/2012_CLADE1_1_2_cluster1.2.1.1.1.3.2.1.3.1.1.1.1.2*'
			'a_/_h5n1/a/cambodia/w0329318/2012_CLADE1_1_2_cluster1.2.1.1.1.3.2.1.3.1.1.1.1.2*'
			'a_/_h5n1/a/duck/cambodia/072d6/2011_CLADE1_1_2_cluster1.2.1.1.1.3.2.1.3.1.1.1.1.2*'
			'a_/_h5n1/a/duck/cambodia/072d1/2011_CLADE1_1_2_cluster1.2.1.1.1.3.2.1.3.1.1.1.1.2*'
			'a_/_h5n1/a/chicken/cambodia/089lc1/2011_CLADE1_1_2_cluster1.2.1.1.1.3.2.1.3.1.1.1.1.2*'
			'a_/_h5n1/a/chicken/cambodia/089lc3/2011_CLADE1_1_2_cluster1.2.1.1.1.3.2.1.3.1.1.1.1.2*'
			'a_/_h5n1/a/chicken/cambodia/089lc2/2011_CLADE1_1_2_cluster1.2.1.1.1.3.2.1.3.1.1.1.1.2*'
			'a_/_h5n1/a/environment/cambodia/c429d/2011_CLADE1_1_2_cluster1.2.1.1.1.3.2.1.3.1.1.1.1.2*'
			'a_/_h5n1/a/environment/cambodia/c425d/2011_CLADE1_1_2_cluster1.2.1.1.1.3.2.1.3.1.1.1.1.2*'
			'a_/_h5n1/a/environment/cambodia/c433w/2011_CLADE1_1_2_cluster1.2.1.1.1.3.2.1.3.1.1.1.1.2*'
			'a_/_h5n1/a/environment/cambodia/c453w/2011_CLADE1_1_2_cluster1.2.1.1.1.3.2.1.3.1.1.1.1.2*'
			'a_/_h5n1/a/chicken/cambodia/083lc/2011_CLADE1_1_2_cluster1.2.1.1.1.3.2.1.3.1.1.1.1.2*'
			'a_/_h5n1/a/duck/cambodia/083d1/2011_CLADE1_1_2_cluster1.2.1.1.1.3.2.1.3.1.1.1.1.2*'
			'a_/_h5n1/a/duck/vietnam/ncvd-2153/2012_CLADE1_1_2_cluster1.2.1.1.1.3.2.1.3.1.1.1.1.2*'
			'a_/_h5n1/a/chicken/vietnam/ncvd-1189/2012_CLADE1_1_2_cluster1.2.1.1.1.3.2.1.3.1.1.1.1.2*'
			'a_/_h5n1/a/chicken/vietnam/ncvd-ka42/2012_CLADE1_1_2_cluster1.2.1.1.1.3.2.1.3.1.1.1.1.2*'
			'a_/_h5n1/a/chicken/vietnam/ncvd-1188/2012_CLADE1_1_2_cluster1.2.1.1.1.3.2.1.3.1.1.1.1.2*'
			'a_/_h5n1/a/chicken/vietnam/ncvd-1192/2012_CLADE1_1_2_cluster1.2.1.1.1.3.2.1.3.1.1.1.1.2*'
			'a_/_h5n1/a/chicken/vietnam/ncvd-1148/2011_CLADE1_1_2_cluster1.2.1.1.1.3.2.1.3.1.1.1.1.2*'
			'a_/_h5n1/a/duck/vietnam/ncvd-0139/2013_CLADE1_1_2_cluster1.2.1.1.1.3.2.1.3.1.1.1.1.2*'
			'a_/_h5n1/a/duck/soc_trang/8/2012_CLADE1_1_2_cluster1.2.1.1.1.3.2.1.3.1.1.1.1.2*'
			'a_/_h5n1/a/duck/vietnam/st1551-3/2012_CLADE1_1_2_cluster1.2.1.1.1.3.2.1.3.1.1.1.1.2*'
			'a_/_h5n1/a/duck/vietnam/ncvd-3804/2013_CLADE1_1_2_cluster1.2.1.1.1.3.2.1.3.1.1.1.1.2*'
			'a_/_h5n1/a/duck/vietnam/r7-05-0158/2013_CLADE1_1_2_cluster1.2.1.1.1.3.2.1.3.1.1.1.1.2*'
			'a_/_h5n1/a/duck/vietnam/ncvd-a3799/2013_CLADE1_1_2_cluster1.2.1.1.1.3.2.1.3.1.1.1.1.2*'
			'a_/_h5n1/a/duck/vietnam/ncvd-3801/2013_CLADE1_1_2_cluster1.2.1.1.1.3.2.1.3.1.1.1.1.2*'
			'a_/_h5n1/a/duck/vietnam/ncvd-0193/2012_CLADE1_1_2_cluster1.2.1.1.1.3.2.1.3.1.1.1.1.2*'
			'a_/_h5n1/a/duck/vietnam/ncvd-2721/2013_CLADE1_1_2_cluster1.2.1.1.1.3.2.1.3.1.1.1.1.2*'
			'a_/_h5n1/a/duck/vietnam/ncvd-2722/2013_CLADE1_1_2_cluster1.2.1.1.1.3.2.1.3.1.1.1.1.2*'
			'a_/_h5n1/a/chicken/vietnam/ncvd-ka428/2013_CLADE1_1_2_cluster1.2.1.1.1.3.2.1.3.1.1.1.1.2*'
			'a_/_h5n1/a/duck/vietnam/st1488-2/2012_CLADE1_1_2_cluster1.2.1.1.1.3.2.1.3.1.1.1.1.2*'
			'a_/_h5n1/a/chicken/soc_trang/2/2012_CLADE1_1_2_cluster1.2.1.1.1.3.2.1.3.1.1.1.1.2*'
			'a_/_h5n1/a/duck/vietnam/st1490-2/2012_CLADE1_1_2_cluster1.2.1.1.1.3.2.1.3.1.1.1.1.2*'
			'a_/_h5n1/a/duck/vietnam/st1489-3/2012_CLADE1_1_2_cluster1.2.1.1.1.3.2.1.3.1.1.1.1.2*'
			'a_/_h5n1/a/chicken/soc_trang/5/2012_CLADE1_1_2_cluster1.2.1.1.1.3.2.1.3.1.1.1.1.2*'
			'a_/_h5n1/a/duck/vietnam/st1490-3/2012_CLADE1_1_2_cluster1.2.1.1.1.3.2.1.3.1.1.1.1.2*'
			'a_/_h5n1/a/duck/vietnam/st1488-3/2012_CLADE1_1_2_cluster1.2.1.1.1.3.2.1.3.1.1.1.1.2*'
			'a_/_h5n1/a/chicken/soc_trang/3/2012_CLADE1_1_2_cluster1.2.1.1.1.3.2.1.3.1.1.1.1.2*'
			'a_/_h5n1/a/duck/vietnam/st1489-2/2012_CLADE1_1_2_cluster1.2.1.1.1.3.2.1.3.1.1.1.1.2*'
			'a_/_h5n1/a/duck/vietnam/st1490-1/2012_CLADE1_1_2_cluster1.2.1.1.1.3.2.1.3.1.1.1.1.2*'
			'a_/_h5n1/a/duck/vietnam/st1489-1/2012_CLADE1_1_2_cluster1.2.1.1.1.3.2.1.3.1.1.1.1.2*'
			'a_/_h5n1/a/chicken/soc_trang/4/2012_CLADE1_1_2_cluster1.2.1.1.1.3.2.1.3.1.1.1.1.2*'
			'a_/_h5n1/a/duck/vietnam/st1491-2/2012_CLADE1_1_2_cluster1.2.1.1.1.3.2.1.3.1.1.1.1.2*'
			'a_/_h5n1/a/duck/vietnam/st1491-1/2012_CLADE1_1_2_cluster1.2.1.1.1.3.2.1.3.1.1.1.1.2*'
			'a_/_h5n1/a/duck/vietnam/st1491-3/2012_CLADE1_1_2_cluster1.2.1.1.1.3.2.1.3.1.1.1.1.2*'
			'a_/_h5n1/a/chicken/soc_trang/1/2012_CLADE1_1_2_cluster1.2.1.1.1.3.2.1.3.1.1.1.1.2*'
			'a_/_h5n1/a/duck/vietnam/st1488-1/2012_CLADE1_1_2_cluster1.2.1.1.1.3.2.1.3.1.1.1.1.2*'
			'a_/_h5n1/a/chicken/vietnam/ncvd-2750/2013_CLADE1_1_2_cluster1.2.1.1.1.3.2.1.3.1.1.1.1.2*'
			a_/_h5n1/a/chicken/vietnam/ncvd-ka448/2013_CLADE1_1_2
			'a_/_h5n1/a/vietnam/vp12-3/2012_CLADE1_1_2_cluster1.2.1.1.1.3.2.1.3.1.1.1.1.2*'
			'a_/_h5n1/a/duck/vietnam/oie-3038/2012_CLADE1_1_2_cluster1.2.1.1.1.3.2.1.3.1.1.1.1.2*'
			'a_/_h5n1/a/muscovy_duck/vietnam/oie-0043/2012_CLADE1_1_2_cluster1.2.1.1.1.3.2.1.3.1.1.1.1.2*'
			'a_/_h5n1/a/cambodia/w0526301/2012_CLADE1_1_2_cluster1.2.1.1.1.3.2.1.3.1.1.1.1.2*'
			'a_/_h5n1/a/duck/cambodia/w0530392/2012_CLADE1_1_2_cluster1.2.1.1.1.3.2.1.3.1.1.1.1.2*'
			'a_/_h5n1/a/chicken/cambodia/w0530389/2012_CLADE1_1_2_cluster1.2.1.1.1.3.2.1.3.1.1.1.1.2*'
			'a_/_h5n1/a/chicken/cambodia/w0530391/2012_CLADE1_1_2_cluster1.2.1.1.1.3.2.1.3.1.1.1.1.2*'
			'a_/_h5n1/a/chicken/cambodia/w0530390/2012_CLADE1_1_2_cluster1.2.1.1.1.3.2.1.3.1.1.1.1.2*'
			'a_/_h5n1/a/chicken/cambodia/x0124310/2013_CLADE1_1_2_cluster1.2.1.1.1.3.2.1.3.1.1.1.1.2*'
			'a_/_h5n1/a/duck/cambodia/11w2m1/2013_CLADE1_1_2_cluster1.2.1.1.1.3.2.1.3.1.1.1.1.2*'
			'a_/_h5n1/a/cambodia/x0123311/2013_CLADE1_1_2_cluster1.2.1.1.1.3.2.1.3.1.1.1.1.2*'
			'a_/_h5n1/a/environment/cambodia/e73w3m3/2013_CLADE1_1_2_cluster1.2.1.1.1.3.2.1.3.1.1.1.1.2*'
			'a_/_h5n1/a/duck/cambodia/46w2m4/2013_CLADE1_1_2_cluster1.2.1.1.1.3.2.1.3.1.1.1.1.2*'
			'a_/_h5n1/a/duck/cambodia/250w7m1/2013_CLADE1_1_2_cluster1.2.1.1.1.3.2.1.3.1.1.1.1.2*'
			'a_/_h5n1/a/chicken/cambodia/x0218303/2013_CLADE1_1_2_cluster1.2.1.1.1.3.2.1.3.1.1.1.1.2*'
			'a_/_h5n1/a/duck/cambodia/202w6m1/2013_CLADE1_1_2_cluster1.2.1.1.1.3.2.1.3.1.1.1.1.2*'
			'a_/_h5n1/a/duck/cambodia/143w4m4/2013_CLADE1_1_2_cluster1.2.1.1.1.3.2.1.3.1.1.1.1.2*'
			'a_/_h5n1/a/duck/cambodia/59w3m1/2013_CLADE1_1_2_cluster1.2.1.1.1.3.2.1.3.1.1.1.1.2*'
			'a_/_h5n1/a/chicken/cambodia/x0305302/2013_CLADE1_1_2_cluster1.2.1.1.1.3.2.1.3.1.1.1.1.2*'
			'a_/_h5n1/a/duck/cambodia/33w2m3/2013_CLADE1_1_2_cluster1.2.1.1.1.3.2.1.3.1.1.1.1.2*'
			'a_/_h5n1/a/cambodia/x0121311/2013_CLADE1_1_2_cluster1.2.1.1.1.3.2.1.3.1.1.1.1.2*'
			'a_/_h5n1/a/cambodia/x0212301/2013_CLADE1_1_2_cluster1.2.1.1.1.3.2.1.3.1.1.1.1.2*'
			'a_/_h5n1/a/cambodia/x0215301/2013_CLADE1_1_2_cluster1.2.1.1.1.3.2.1.3.1.1.1.1.2*'
			'a_/_h5n1/a/chicken/cambodia/x0218304/2013_CLADE1_1_2_cluster1.2.1.1.1.3.2.1.3.1.1.1.1.2*'
			'a_/_h5n1/a/duck/vietnam/ncvd-3116/2013_CLADE1_1_2_cluster1.2.1.1.1.3.2.1.3.1.1.1.1.2*'
			'a_/_h5n1/a/cambodia/x0219301/2013_CLADE1_1_2_cluster1.2.1.1.1.3.2.1.3.1.1.1.1.2*'
			'a_/_h5n1/a/cambodia/x0502302/2013_CLADE1_1_2_cluster1.2.1.1.1.3.2.1.3.1.1.1.1.2*'
			'a_/_h5n1/a/cambodia/x0125302/2013_CLADE1_1_2_cluster1.2.1.1.1.3.2.1.3.1.1.1.1.2*'
			'a_/_h5n1/a/environment/cambodia/e328w9m4/2013_CLADE1_1_2_cluster1.2.1.1.1.3.2.1.3.1.1.1.1.2*'
			'a_/_h5n1/a/environment/cambodia/e846w25m3/2013_CLADE1_1_2_cluster1.2.1.1.1.3.2.1.3.1.1.1.1.2*'
			'a_/_h5n1/a/cambodia/x0128304/2013_CLADE1_1_2_cluster1.2.1.1.1.3.2.1.3.1.1.1.1.2*'
			'a_/_h5n1/a/duck/cambodia/261w7m2/2013_CLADE1_1_2_cluster1.2.1.1.1.3.2.1.3.1.1.1.1.2*'
			'a_/_h5n1/a/duck/cambodia/191w5m4/2013_CLADE1_1_2_cluster1.2.1.1.1.3.2.1.3.1.1.1.1.2*'
			'a_/_h5n1/a/duck/cambodia/587w16m1/2013_CLADE1_1_2_cluster1.2.1.1.1.3.2.1.3.1.1.1.1.2*'
			'a_/_h5n1/a/vietnam/vp13-28h/2013_CLADE1_1_2_cluster1.2.1.1.1.3.2.1.3.1.1.1.1.2*'
			'a_/_h5n1/a/vietnam/vp39/2013_CLADE1_1_2_cluster1.2.1.1.1.3.2.1.3.1.1.1.1.2*'
			'a_/_h5n1/a/chicken/vietnam/ncvd-3800/2013_CLADE1_1_2_cluster1.2.1.1.1.3.2.1.3.1.1.1.1.2*'
			'a_/_h5n1/a/duck/khanhhoa/cvvi-24/2013_CLADE1_1_2_cluster1.2.1.1.1.3.2.1.3.1.1.1.1.2*'
			'a_/_h5n1/a/quail/vietnam/ncvd-3791/2013_CLADE1_1_2_cluster1.2.1.1.1.3.2.1.3.1.1.1.1.2*'
			'a_/_h5n1/a/chicken/vietnam/ncvd-3798/2013_CLADE1_1_2_cluster1.2.1.1.1.3.2.1.3.1.1.1.1.2*'
			'a_/_h5n1/a/chicken/dongnai/0182/2013_CLADE1_1_2_cluster1.2.1.1.1.3.2.1.3.1.1.1.1.2*'
			'a_/_h5n1/a/environment/cambodia/c1154w38m1/2013_CLADE1_1_2_cluster1.2.1.1.1.3.2.1.3.1.1.1.1.2*'
			'a_/_h5n1/a/quail/vietnam/ncvd-3790/2013_CLADE1_1_2_cluster1.2.1.1.1.3.2.1.3.1.1.1.1.2*'
			'a_/_h5n1/a/quail/vietnam/ncvd-3789/2013_CLADE1_1_2_cluster1.2.1.1.1.3.2.1.3.1.1.1.1.2*'
			'a_/_h5n1/a/quail/vietnam/ncvd-3793/2013_CLADE1_1_2_cluster1.2.1.1.1.3.2.1.3.1.1.1.1.2*'
			'a_/_h5n1/a/vietnam/14012902/2014_CLADE1_1_2_cluster1.2.1.1.1.3.2.1.3.1.1.1.1.2*'
			'a_/_h5n1/a/cambodia/x0828324/2013_CLADE1_1_2_cluster1.2.1.1.1.3.2.1.3.1.1.1.1.2*'
			'a_/_h5n1/a/environment/cambodia/e938w29m3/2013_CLADE1_1_2_cluster1.2.1.1.1.3.2.1.3.1.1.1.1.2*'
			'a_/_h5n1/a/cambodia/x1108306/2013_CLADE1_1_2_cluster1.2.1.1.1.3.2.1.3.1.1.1.1.2*'
			'a_/_h5n1/a/cambodia/y0304301/2014_CLADE1_1_2_cluster1.2.1.1.1.3.2.1.3.1.1.1.1.2*'
			'a_/_h5n1/a/cambodia/x1107305/2013_CLADE1_1_2_cluster1.2.1.1.1.3.2.1.3.1.1.1.1.2*'
			'a_/_h5n1/a/duck/cambodia/1281w40m3/2013_CLADE1_1_2_cluster1.2.1.1.1.3.2.1.3.1.1.1.1.2*'
			'a_/_h5n1/a/environment/cambodia/e1144w37m4/2013_CLADE1_1_2_cluster1.2.1.1.1.3.2.1.3.1.1.1.1.2*'
			'a_/_h5n1/a/cambodia/y0314301/2014_CLADE1_1_2_cluster1.2.1.1.1.3.2.1.3.1.1.1.1.2*'
			'a_/_h5n1/a/cambodia/y0307302/2014_CLADE1_1_2_cluster1.2.1.1.1.3.2.1.3.1.1.1.1.2*'
			'a_/_h5n1/a/cambodia/y0305306/2014_CLADE1_1_2_cluster1.2.1.1.1.3.2.1.3.1.1.1.1.2*'
			'a_/_h5n1/a/environment/cambodia/e1178w38m3pop661g/2013_CLADE1_1_2_cluster1.2.1.1.1.3.2.1.3.1.1.1.1.2*'
			'a_/_h5n1/a/cambodia/x0207301/2013_CLADE1_1_2_cluster1.2.1.1.1.3.2.1.3.1.1.1.1.2*'
			'a_/_h5n1/a/duck/cambodia/x0220302/2013_CLADE1_1_2_cluster1.2.1.1.1.3.2.1.3.1.1.1.1.2*'
			'a_/_h5n1/a/chicken/cambodia/828w25m1/2013_CLADE_1_1_2_cluster1.2.1.1.1.3.2.1.3.1.1.1.1.2*'
			'a_/_h5n1/a/cambodia/x0123312/2013_CLADE1_1_2_cluster1.2.1.1.1.3.2.1.3.1.1.1.1.2*'
			'a_/_h5n1/a/environment/cambodia/e842w25m3/2013_CLADE1_1_2_cluster1.2.1.1.1.3.2.1.3.1.1.1.1.2*'
			'a_/_h5n1/a/cambodia/x0913301/2013_CLADE1_1_2_cluster1.2.1.1.1.3.2.1.3.1.1.1.1.2*'
			'a_/_h5n1/a/environment/cambodia/e290w9m1/2013_CLADE1_1_2_cluster1.2.1.1.1.3.2.1.3.1.1.1.1.2*'
			'a_/_h5n1/a/cambodia/x0628313/2013_CLADE1_1_2_cluster1.2.1.1.1.3.2.1.3.1.1.1.1.2*'
			'a_/_h5n1/a/environment/cambodia/e1178w38m3pop661c/2013_CLADE1_1_2_cluster1.2.1.1.1.3.2.1.3.1.1.1.1.2*'
			'a_/_h5n1/a/environment/cambodia/e990w31m3/2013_CLADE1_1_2_cluster1.2.1.1.1.3.2.1.3.1.1.1.1.2*'
			'a_/_h5n1/a/environment/cambodia/c1228w39m3/2013_CLADE1_1_2_cluster1.2.1.1.1.3.2.1.3.1.1.1.1.2*'
			'a_/_h5n1/a/environment/cambodia/e1240w39m4/2013_CLADE1_1_2_cluster1.2.1.1.1.3.2.1.3.1.1.1.1.2*'
			'a_/_h5n1/a/environment/cambodia/e866w27m1/2013_CLADE1_1_2_cluster1.2.1.1.1.3.2.1.3.1.1.1.1.2*'
			'a_/_h5n1/a/environment/cambodia/e772w23m1/2013_CLADE1_1_2_cluster1.2.1.1.1.3.2.1.3.1.1.1.1.2*'
			a_/_h5n1/a/cambodia/y0208301/2014_CLADE1_1_2
			'a_/_h5n1/a/environment/cambodia/e878w27m2/2013_CLADE1_1_2_cluster1.2.1.1.1.3.2.1.3.1.1.1.1.2*'
			'a_/_h5n1/a/environment/cambodia/c1190w38m4/2013_CLADE1_1_2_cluster1.2.1.1.1.3.2.1.3.1.1.1.1.2*'
			'a_/_h5n1/a/environment/cambodia/e1396w44m1/2013_CLADE1_1_2_cluster1.2.1.1.1.3.2.1.3.1.1.1.1.2*'
			'a_/_h5n1/a/duck/cambodia/1295w40m4/2013_CLADE1_1_2_cluster1.2.1.1.1.3.2.1.3.1.1.1.1.2*'
			'a_/_h5n1/a/cambodia/x0916322/2013_CLADE1_1_2_cluster1.2.1.1.1.3.2.1.3.1.1.1.1.2*'
			'a_/_h5n1/a/cambodia/x1030304/2013_CLADE1_1_2_cluster1.2.1.1.1.3.2.1.3.1.1.1.1.2*'
			'a_/_h5n1/a/cambodia/x1024307/2013_CLADE1_1_2_cluster1.2.1.1.1.3.2.1.3.1.1.1.1.2*'
			'a_/_h5n1/a/chicken/cambodia/x0815303/2013_CLADE1_1_2_cluster1.2.1.1.1.3.2.1.3.1.1.1.1.2*'
			'a_/_h5n1/a/chicken/cambodia/x0815301/2013_CLADE1_1_2_cluster1.2.1.1.1.3.2.1.3.1.1.1.1.2*'
			'a_/_h5n1/a/cambodia/x0808305/2013_CLADE1_1_2_cluster1.2.1.1.1.3.2.1.3.1.1.1.1.2*'
			'a_/_h5n1/a/chicken/cambodia/x0815302/2013_CLADE1_1_2_cluster1.2.1.1.1.3.2.1.3.1.1.1.1.2*'
			'a_/_h5n1/a/cambodia/x0817302/2013_CLADE1_1_2_cluster1.2.1.1.1.3.2.1.3.1.1.1.1.2*'
			'a_/_h5n1/a/cambodia/x0810301/2013_CLADE1_1_2_cluster1.2.1.1.1.3.2.1.3.1.1.1.1.2*'
			'a_/_h5n1/a/chicken/yunnan/447/05_CLADE2_4_cluster1.2.1.1.1.3.2.2*'
			'a_/_h5n1/a/chicken/yunnan/493/05_CLADE2_4_cluster1.2.1.1.1.3.2.2*'
			'a_/_h5n1/a/chicken/guangxi/12/2004_CLADE2_4_cluster1.2.1.1.1.3.2.2*'
			'a_/_h5n1/a/duck/guangxi/13/2004_CLADE2_4_cluster1.2.1.1.1.3.2.2*'
			'a_/_h5n1/a/chicken/china/1204/04_CLADE2_4_cluster1.2.1.1.1.3.2.2*'
			'a_/_h5n1/a/chicken/zhengzhou/1/02/_CLADE2_4_cluster1.2.1.1.1.3.2.2*'
			'a_/_h5n1/a/chicken/jiyuan/1/03/_CLADE2_4_cluster1.2.1.1.1.3.2.2*'
			'a_/_h5n1/a/duck/yunnan/4072/2003_CLADE2_4_cluster1.2.1.1.1.3.2.2*'
			'a_/_h5n1/a/duck/yunnan/4645/2003_CLADE2_4_cluster1.2.1.1.1.3.2.2*'
			'a_/_h5n1/a/duck/yunnan/5169/2003_CLADE2_4_cluster1.2.1.1.1.3.2.2*'
			'a_/_h5n1/a/duck/yunnan/5090/2003_CLADE2_4_cluster1.2.1.1.1.3.2.2*'
			'a_/_h5n1/a/duck/yunnan/5948/2003_CLADE2_4_cluster1.2.1.1.1.3.2.2*'
			'a_/_h5n1/a/chicken/yunnan/5686/2003_CLADE2_4_cluster1.2.1.1.1.3.2.2*'
			'a_/_h5n1/a/duck/yunnan/6080/2003_CLADE2_4_cluster1.2.1.1.1.3.2.2*'
			'a_/_h5n1/a/dk/yn/6445/2003_CLADE2_4_cluster1.2.1.1.1.3.2.2*'
			'a_/_h5n1/a/duck/yunnan/6603/2003_CLADE2_4_cluster1.2.1.1.1.3.2.2*'
			'a_/_h5n1/a/chicken/yunnan/6885/2003_CLADE2_4_cluster1.2.1.1.1.3.2.2*'
			'a_/_h5n1/a/chicken/yunnan/6957/2003_CLADE2_4_cluster1.2.1.1.1.3.2.2*'
			'a_/_h5n1/a/ck/yn/374/2004_CLADE2_4_cluster1.2.1.1.1.3.2.2*'
			'a_/_h5n1/a/duck/yunnan/426/2004_CLADE2_4_cluster1.2.1.1.1.3.2.2*'
			'a_/_h5n1/a/duck/yunnan/522/2004_CLADE2_4_cluster1.2.1.1.1.3.2.2*'
			'a_/_h5n1/a/chicken/yunnan/6797/2003_CLADE2_4_cluster1.2.1.1.1.3.2.2*'
			'a_/_h5n1/a/dk/yn/6255/2003_CLADE2_4_cluster1.2.1.1.1.3.2.2*'
			'a_/_h5n1/a/ck/yn/115/2004_CLADE2_4_cluster1.2.1.1.1.3.2.2*'
			'a_/_h5n1/a/chicken/yunnan/207/2004_CLADE2_4_cluster1.2.1.1.1.3.2.2*'
			'a_/_h5n1/a/duck/yunnan/485/2004_CLADE2_4_cluster1.2.1.1.1.3.2.2*'
			'a_/_h5n1/a/chicken/hunan/23/2002_CLADE2-like_cluster1.2.1.1.1.3.2*'
			'a_/_h5n1/a/duck/hunan/782/2003_CLADE2_1_1_cluster1.2.1.1.1.3.2*'
			'a_/_h5n1/a/ck/hk/yu324/2003_CLADE2_1_1_cluster1.2.1.1.1.3.2*'
			'a_/_h5n1/a/duck/hunan/795/2002_CLADE2_1_1_cluster1.2.1.1.1.3.2*'
			'a_/_h5n1/a/chicken/pekalongan/bppv4/2003_CLADE2_1_1_cluster1.2.1.1.1.3.2.3*'
			'a_/_h5n1/a/chicken/wonosobo/bppv4/2003_CLADE2_1_1_cluster1.2.1.1.1.3.2.3*'
			'a_/_h5n1/a/chicken/indonesia/11/2003_CLADE2_1_1_cluster1.2.1.1.1.3.2.3*'
			'a_/_h5n1/a/chicken/west_java/hamd/2006_CLADE2_1_1_cluster1.2.1.1.1.3.2.3*'
			'a_/_h5n1/a/chicken/malang/bbvet-iv/2004_CLADE2_1_1_cluster1.2.1.1.1.3.2.3*'
			'a_/_h5n1/a/chicken/purwakarta/bbvet-iv/2004_CLADE2_1_1_cluster1.2.1.1.1.3.2.3*'
			'a_/_h5n1/a/ck/indonesia/4/2004_CLADE2_1_1_cluster1.2.1.1.1.3.2.3*'
			'a_/_h5n1/a/chicken/legok/2003_CLADE2_1_1_cluster1.2.1.1.1.3.2.3*'
			'a_/_h5n1/a/duck/sleman/bbvw-1003-34368/2007_CLADE2_1_1_cluster1.2.1.1.1.3.2.3*'
			'a_/_h5n1/a/quail/tasikmalaya/bppv4/2004_CLADE2_1_1_cluster1.2.1.1.1.3.2.3*'
			'a_/_h5n1/a/chicken/indonesia/8/2003_CLADE2_1_1_cluster1.2.1.1.1.3.2.3*'
			'a_/_h5n1/a/chicken/indonesia/9/2003_CLADE2_1_1_cluster1.2.1.1.1.3.2.3*'
			'a_/_h5n1/a/chicken/indonesia/7/2003_CLADE2_1_1_cluster1.2.1.1.1.3.2.3*'
			'a_/_h5n1/a/chicken/east_java/bl-ipa/2003_CLADE2_1_1_cluster1.2.1.1.1.3.2.3*'
			'a_/_h5n1/a/chicken/west_java/ut1001/2003_CLADE2_1_1_cluster1.2.1.1.1.3.2.3*'
			'a_/_h5n1/a/chicken/east_kalimantan/ut1035/2004_CLADE2_1_1_cluster1.2.1.1.1.3.2.3*'
			'a_/_h5n1/a/chicken/sragen/bppv4/2003_CLADE2_1_1_cluster1.2.1.1.1.3.2.3*'
			'a_/_h5n1/a/chicken/ngawi/bppv4/2004_CLADE2_1_1_cluster1.2.1.1.1.3.2.3*'
			'a_/_h5n1/a/chicken/ampenan/bbvd-282/2007_CLADE2_1_1_cluster1.2.1.1.1.3.2.3*'
			'a_/_h5n1/a/ck/indonesia/5/2004_CLADE2_1_1_cluster1.2.1.1.1.3.2.3*'
			'a_/_h5n1/a/chicken/bantul/bbvet-i/2005_CLADE2_1_1_cluster1.2.1.1.1.3.2.3*'
			'a_/_h5n1/a/chicken/bangli_bali/bbpv6-1/2004_CLADE2_1_1_cluster1.2.1.1.1.3.2.3*'
			'a_/_h5n1/a/chicken/bangli_bali/bppv6-2/2004_CLADE2_1_1_cluster1.2.1.1.1.3.2.3*'
			'a_/_h5n1/a/chicken/mangarai-ntt/bppv6/2004_CLADE2_1_1_cluster1.2.1.1.1.3.2.3*'
			'a_/_h5n1/a/chicken/jembrana/bppv6/2004_CLADE2_1_1_cluster1.2.1.1.1.3.2.3*'
			'a_/_h5n1/a/chicken/east_java/ut1006/2003_CLADE2_1_1_cluster1.2.1.1.1.3.2.3*'
			'a_/_h5n1/a/ck/indonesia/2a/2003_CLADE2_1_1_cluster1.2.1.1.1.3.2.3*'
			'a_/_h5n1/a/duck/east_java/ut1107/2004_CLADE2_1_1_cluster1.2.1.1.1.3.2.3*'
			'a_/_h5n1/a/duck/east_java/ut1046/2004_CLADE2_1_1_cluster1.2.1.1.1.3.2.3*'
			a_/_h5n1/a/chicken/denpasar/02/2004_CLADE2_1_1
			a_/_h5n1/a/duck/pali/bbvw1358/2005_CLADE2_1_1
			a_/_h5n1/a/chicken/badung/bbvd-302/2007_CLADE2_1_1
			a_/_h5n1/a/duck/ibufeleng/bppv1/2005_CLADE2_1_1
			a_/_h5n1/a/chicken/denpasar/bbvd-182/2007_CLADE2_1_1
			a_/_h5n1/a/duck/bufeleng/bppv1/2005_CLADE2_1_1
			a_/_h5n1/a/duck/badung/03/2005_CLADE2_1_1
			a_/_h5n1/a/chicken/tabanan/bbvd-142/2007_CLADE2_1_1
			a_/_h5n1/a/chicken/tabanan/bbvd-107/2007_CLADE2_1_1
			a_/_h5n1/a/chicken/denpasar/bbvd-456/2007_CLADE2_1_1
			'a_/_h5n1/a/chicken/indonesia/r132/2004_CLADE2_1_1_cluster1.2.1.1.1.3.2.3*'
			'a_/_h5n1/a/chicken/west_java/1074/2003_CLADE2_1_1_cluster1.2.1.1.1.3.2.3*'
			'a_/_h5n1/a/chicken/indonesia/r60/05_CLADE2_1_1_cluster1.2.1.1.1.3.2.3*'
			'a_/_h5n1/a/turkey/kedaton/bppv3/2004_CLADE2_1_2_cluster1.2.1.1.1.3.2.3*'
			'a_/_h5n1/a/chicken/pangkalpinang/bppv3/2004_CLADE2_1_2_cluster1.2.1.1.1.3.2.3*'
			'a_/_h5n1/a/chicken/salatiga/bbvet-i/2005_CLADE2_1_2_cluster1.2.1.1.1.3.2.3*'
			'a_/_h5n1/a/chicken/indonesia/wates83/2005_CLADE2_1_2_cluster1.2.1.1.1.3.2.3*'
			'a_/_h5n1/a/chicken/indonesia/wates77/2005_CLADE2_1_2_cluster1.2.1.1.1.3.2.3*'
			'a_/_h5n1/a/chicken/pulau_rampang/bbpvii/2006_CLADE2_1_2_cluster1.2.1.1.1.3.2.3*'
			'a_/_h5n1/a/chicken/simalanggang/bppvi/2005_CLADE2_1_2_cluster1.2.1.1.1.3.2.3*'
			'a_/_h5n1/a/chicken/padang/bbpvii/2006_CLADE2_1_2_cluster1.2.1.1.1.3.2.3*'
			'a_/_h5n1/a/chicken/rokan_hilli/bppv-ii/2005_CLADE2_1_2_cluster1.2.1.1.1.3.2.3*'
			'a_/_h5n1/a/chicken/salam/bbpv-ii/2005_CLADE2_1_2_cluster1.2.1.1.1.3.2.3*'
			'a_/_h5n1/a/chicken/siak/bppv-ii/2005_CLADE2_1_2_cluster1.2.1.1.1.3.2.3*'
			'a_/_h5n1/a/chicken/agam/bbpvi/2005_CLADE2_1_2_cluster1.2.1.1.1.3.2.3*'
			'a_/_h5n1/a/chicken/duma/bbpv-ii/2005_CLADE2_1_2_cluster1.2.1.1.1.3.2.3*'
			'a_/_h5n1/a/chicken/deli_serdang/bppvi/2005_CLADE2_1_2_cluster1.2.1.1.1.3.2.3*'
			'a_/_h5n1/a/chicken/deli_derdang/bbpvi/2005_CLADE2_1_2_cluster1.2.1.1.1.3.2.3*'
			'a_/_h5n1/a/chicken/langkat/bbpv1-576/2005_CLADE2_1_2_cluster1.2.1.1.1.3.2.3*'
			'a_/_h5n1/a/chicken/tebing_tinggi/bppvi/2005_CLADE2_1_2_cluster1.2.1.1.1.3.2.3*'
			'a_/_h5n1/a/chicken/tarutung/bppvi/2005_CLADE2_1_2_cluster1.2.1.1.1.3.2.3*'
			'a_/_h5n1/a/chicken/medan/bppv1-498/2005_CLADE2_1_2_cluster1.2.1.1.1.3.2.3*'
			'a_/_h5n1/a/chicken/medan/bbpv1-576/2005_CLADE2_1_2_cluster1.2.1.1.1.3.2.3*'
			'a_/_h5n1/a/chicken/pidie/bppv1/2005_CLADE2_1_2_cluster1.2.1.1.1.3.2.3*'
			'a_/_h5n1/a/chicken/medan/bppv1-534/2005_CLADE2_1_2_cluster1.2.1.1.1.3.2.3*'
			'a_/_h5n1/a/chicken/karo/bbpvii/2006_CLADE2_1_2_cluster1.2.1.1.1.3.2.3*'
			'a_/_h5n1/a/chicken/medan/bbpv1-571/2005_CLADE2_1_2_cluster1.2.1.1.1.3.2.3*'
			'a_/_h5n1/a/chicken/dairi/bppvi/2005_CLADE2_1_2_cluster1.2.1.1.1.3.2.3.1*'
			'a_/_h5n1/a/turkey/langkat/bbpvi/2005_CLADE2_1_2_cluster1.2.1.1.1.3.2.3.1*'
			'a_/_h5n1/a/indonesia/cdc599n/2006_CLADE2_1_2_cluster1.2.1.1.1.3.2.3.1*'
			'a_/_h5n1/a/indonesia/538h/2006_CLADE2_1_2_cluster1.2.1.1.1.3.2.3.1*'
			'a_/_h5n1/a/indonesia/cdc596/2006_CLADE2_1_2_cluster1.2.1.1.1.3.2.3.1*'
			'a_/_h5n1/a/indonesia/546bh/2006_CLADE2_1_2_cluster1.2.1.1.1.3.2.3.1*'
			'a_/_h5n1/a/indonesia/546h/2006_CLADE2_1_2_cluster1.2.1.1.1.3.2.3.1*'
			'a_/_h5n1/a/indonesia/535h/2006_CLADE2_1_2_cluster1.2.1.1.1.3.2.3.1*'
			'a_/_h5n1/a/indonesia/534h/2006_CLADE2_1_2_cluster1.2.1.1.1.3.2.3.1*'
			'a_/_h5n1/a/indonesia/cdc594/2006_CLADE2_1_2_cluster1.2.1.1.1.3.2.3.1*'
			'a_/_h5n1/a/indonesia/cdc597/2006_CLADE2_1_2_cluster1.2.1.1.1.3.2.3.1*'
			'a_/_h5n1/a/indonesia/cdc599/2006_CLADE2_1_2_cluster1.2.1.1.1.3.2.3.1*'
			a_/_h5n1/a/indonesia/cdc595/2006_CLADE2_1_2
			a_/_h5n1/a/indonesia/560h/2006_CLADE2_1_2
			a_/_h5n1/a/duck/madiun/bbvw1358/2005_CLADE2_1_2
			a_/_h5n1/a/indonesia/cdc625l/2006_CLADE2_1_2
			a_/_h5n1/a/indonesia/cdc625/2006_CLADE2_1_2
			'a_/_h5n1/a/chicken/kulon_progo/bbvet-xii-2/2004_CLADE2_1_1_cluster1.2.1.1.1.3.2.3.2*'
			'a_/_h5n1/a/chicken/kulon_progo/bbvet-xii-1/2004_CLADE2_1_1_cluster1.2.1.1.1.3.2.3.2*'
			'a_/_h5n1/a/chicken/central_java/ut3091/2005_CLADE2_1_3_cluster1.2.1.1.1.3.2.3.2*'
			'a_/_h5n1/a/chicken/indonesia/kulon1631-47/2006_CLADE2_1_3_cluster1.2.1.1.1.3.2.3.2*'
			'a_/_h5n1/a/chicken/indonesia/magelang1631-57/2007_CLADE2_1_3_cluster1.2.1.1.1.3.2.3.2*'
			'a_/_h5n1/a/chicken/pekalongan/bbvw/2007_CLADE2_1_3_cluster1.2.1.1.1.3.2.3.2*'
			'a_/_h5n1/a/indonesia/6/2005_CLADE2_1_3_cluster1.2.1.1.1.3.2.3.2*'
			'a_/_h5n1/a/chicken/gunung_kidul/bbvw/2006_CLADE2_1_3_cluster1.2.1.1.1.3.2.3.2*'
			'a_/_h5n1/a/chicken/madiun/bbvw1420/2005_CLADE2_1_3_cluster1.2.1.1.1.3.2.3.2*'
			'a_/_h5n1/a/chicken/tabanan/bbvd-307/2007_CLADE2_1_3_cluster1.2.1.1.1.3.2.3.2*'
			'a_/_h5n1/a/chicken/badung/bbvd-277/2007_CLADE2_1_3_cluster1.2.1.1.1.3.2.3.2*'
			'a_/_h5n1/a/chicken/jembrana/bbvd-300/2006_CLADE2_1_3_cluster1.2.1.1.1.3.2.3.2*'
			'a_/_h5n1/a/quail/central_java/smrg/2006_CLADE2_1_3_cluster1.2.1.1.1.3.2.3.2*'
			'a_/_h5n1/a/chicken/west_java/garut-may/2006_CLADE2_1_3_cluster1.2.1.1.1.3.2.3.2*'
			'a_/_h5n1/a/chicken/indonesia/soppeng1631-71/2007_CLADE2_1_3_cluster1.2.1.1.1.3.2.3.2*'
			'a_/_h5n1/a/duck/bantul/bbvw-387-23310x-2/2007_CLADE2_1_3_cluster1.2.1.1.1.3.2.3.2*'
			'a_/_h5n1/a/duck/bantul/bbvw-387-23310/2007_CLADE2_1_3_cluster1.2.1.1.1.3.2.3.2*'
			'a_/_h5n1/a/duck/bantul/bbvw-387-23310x-1/2007_CLADE2_1_3_cluster1.2.1.1.1.3.2.3.2*'
			'a_/_h5n1/a/chicken/buleleng/bbvd-545b/2007_CLADE2_1_3_cluster1.2.1.1.1.3.2.3.2*'
			'a_/_h5n1/a/chicken/badung/bbvd-288/2007_CLADE2_1_3_cluster1.2.1.1.1.3.2.3.2*'
			'a_/_h5n1/a/chicken/denpasar/bbvd-435/2007_CLADE2_1_3_cluster1.2.1.1.1.3.2.3.2*'
			'a_/_h5n1/a/chicken/denpasar/bbvd-509/2007_CLADE2_1_3_cluster1.2.1.1.1.3.2.3.2*'
			'a_/_h5n1/a/chicken/klungkung/bbvd-279/2007_CLADE2_1_3_cluster1.2.1.1.1.3.2.3.2*'
			'a_/_h5n1/a/chicken/gianyar/bbvd-687/2007_CLADE2_1_3_cluster1.2.1.1.1.3.2.3.2*'
			'a_/_h5n1/a/chicken/denpasar/bbvd-560/2007_CLADE2_1_3_cluster1.2.1.1.1.3.2.3.2*'
			'a_/_h5n1/a/chicken/badung/bbvd-342/2007_CLADE2_1_3_cluster1.2.1.1.1.3.2.3.2*'
			'a_/_h5n1/a/chicken/bangli/bbvd-245/2007_CLADE2_1_3_cluster1.2.1.1.1.3.2.3.2*'
			'a_/_h5n1/a/duck/bangli/bbvd-246/2007_CLADE2_1_3_cluster1.2.1.1.1.3.2.3.2*'
			'a_/_h5n1/a/chicken/badung/bbvd-328/2007_CLADE2_1_3_cluster1.2.1.1.1.3.2.3.2*'
			'a_/_h5n1/a/chicken/denpasar/bbvd-331/2007_CLADE2_1_3_cluster1.2.1.1.1.3.2.3.2*'
			'a_/_h5n1/a/chicken/bangli/bbvd-562/2007_CLADE2_1_3_cluster1.2.1.1.1.3.2.3.2*'
			'a_/_h5n1/a/chicken/bangli/bbvd-575/2007_CLADE2_1_3_cluster1.2.1.1.1.3.2.3.2*'
			'a_/_h5n1/a/chicken/east_java/ut6016/2006_CLADE2_1_3_cluster1.2.1.1.1.3.2.3.2*'
			'a_/_h5n1/a/chicken/east_java/ut6031/2007_CLADE2_1_3_cluster1.2.1.1.1.3.2.3.2*'
			'a_/_h5n1/a/chicken/east_java/ut6019/2006_CLADE2_1_3_cluster1.2.1.1.1.3.2.3.2*'
			'a_/_h5n1/a/chicken/indonesia/wates80/2005_CLADE2_1_1_cluster1.2.1.1.1.3.2.3*'
			'a_/_h5n1/a/chicken/jakarta/dki31/2005_CLADE2_1_1_cluster1.2.1.1.1.3.2.3*'
			'a_/_h5n1/a/quail/boyolali/bppv4/2004_CLADE2_1_1_cluster1.2.1.1.1.3.2.3*'
			'a_/_h5n1/a/quail/yogjakarta/ut1075/2004_CLADE2_1_1_cluster1.2.1.1.1.3.2.3*'
			'a_/_h5n1/a/quail/yogjakarta/ut1023/2004_CLADE2_1_1_cluster1.2.1.1.1.3.2.3*'
			'a_/_h5n1/a/muscovy_duck/jakarta/dki-uwit/2004_CLADE2_1_1_cluster1.2.1.1.1.3.2.3*'
			'a_/_h5n1/a/chicken/banten/pdgl-kas/2004_CLADE2_1_1_cluster1.2.1.1.1.3.2.3*'
			'a_/_h5n1/a/quail/yogjakarta/bbvet-ix/2004_CLADE2_1_1_cluster1.2.1.1.1.3.2.3*'
			'a_/_h5n1/a/chicken/yogjakarta/bbvet-ix/2004_CLADE2_1_1_cluster1.2.1.1.1.3.2.3*'
			'a_/_h5n1/a/chicken/purworejo/bbvw/2005_CLADE2_1_1_cluster1.2.1.1.1.3.2.3*'
			'a_/_h5n1/a/muscovy_duck/west_java/bgr-cw/2005_CLADE2_1_3_1_cluster1.2.1.1.1.3.2.3*'
			'a_/_h5n1/a/chicken/gunung_kidal/bbvw/2005_CLADE2_1_3_1_cluster1.2.1.1.1.3.2.3*'
			'a_/_h5n1/a/chicken/indonesia/wates126/2005_CLADE2_1_3_1_cluster1.2.1.1.1.3.2.3*'
			'a_/_h5n1/a/chicken/indonesia/wates130/2005_CLADE2_1_3_1_cluster1.2.1.1.1.3.2.3*'
			'a_/_h5n1/a/chicken/magetan/bbvw/2005_CLADE2_1_3_1_cluster1.2.1.1.1.3.2.3*'
			'a_/_h5n1/a/chicken/indonesia/wates1/2005_CLADE2_1_3_1_cluster1.2.1.1.1.3.2.3*'
			'a_/_h5n1/a/chicken/east_java/ut6020/2006_CLADE2_1_3_1_cluster1.2.1.1.1.3.2.3.3*'
			'a_/_h5n1/a/chicken/sulawesi_selatan/ut2094/2005_CLADE2_1_3_1_cluster1.2.1.1.1.3.2.3.3*'
			'a_/_h5n1/a/duck/parepare/bbvm/2005_CLADE2_1_3_1_cluster1.2.1.1.1.3.2.3.3*'
			'a_/_h5n1/a/chicken/wajo/bbvm/2005_CLADE2_1_3_1_cluster1.2.1.1.1.3.2.3.3*'
			'a_/_h5n1/a/chicken/sulawesi_selatan/ut2093/2005_CLADE2_1_3_1_cluster1.2.1.1.1.3.2.3.3*'
			'a_/_h5n1/a/chicken/bali/ut2091/2005_CLADE2_1_3_1_cluster1.2.1.1.1.3.2.3.3*'
			'a_/_h5n1/a/chicken/bali/ut2092/2005_CLADE2_1_3_1_cluster1.2.1.1.1.3.2.3.3*'
			'a_/_h5n1/a/chicken/east_java/ut6021/2006_CLADE2_1_3_1_cluster1.2.1.1.1.3.2.3.3*'
			'a_/_h5n1/a/chicken/papua/tb15/2006_CLADE2_1_3_1_cluster1.2.1.1.1.3.2.3.3*'
			'a_/_h5n1/a/chicken/papua/ta5/2006_CLADE2_1_3_1_cluster1.2.1.1.1.3.2.3.3*'
			'a_/_h5n1/a/chicken/papua/tb1/2006_CLADE2_1_3_1_cluster1.2.1.1.1.3.2.3.3*'
			a_/_h5n1/a/chicken/palu/bbvm-67/2010_CLADE2_1_3_1
			a_/_h5n1/a/chicken/eastkalimantan/ut582/2010_CLADE2_1_3_1
			a_/_h5n1/a/chicken/eastkalimantan/ut581/2010_CLADE2_1_3_1
			'a_/_h5n1/a/chicken/indonesia/cdc25/2005_CLADE2_1_3_3_cluster1.2.1.1.1.3.2.3*'
			'a_/_h5n1/a/chicken/indonesia/cdc24/2005_CLADE2_1_3_3_cluster1.2.1.1.1.3.2.3*'
			'a_/_h5n1/a/chicken/bandar_lampung/bbpviii/2006_CLADE2_1_3_3_cluster1.2.1.1.1.3.2.3.4*'
			'a_/_h5n1/a/chicken/east_java/ut6045/2007_CLADE2_1_3_3_cluster1.2.1.1.1.3.2.3.4*'
			'a_/_h5n1/a/chicken/way_kanan/bbpviii/2006_CLADE2_1_3_3_cluster1.2.1.1.1.3.2.3.4*'
			'a_/_h5n1/a/chicken/south_kalimantan/ut6028/2006_CLADE2_1_3_3_cluster1.2.1.1.1.3.2.3.4*'
			'a_/_h5n1/a/chicken/indonesia/bangka_seletan1631-20/2006_CLADE2_1_3_3_cluster1.2.1.1.1.3.2.3.4*'
			'a_/_h5n1/a/chicken/indonesia/bangka_seletan1631-21/2006_CLADE2_1_3_3_cluster1.2.1.1.1.3.2.3.4*'
			'a_/_h5n1/a/chicken/south_kalimantan/ut6029/2006_CLADE2_1_3_3_cluster1.2.1.1.1.3.2.3.4*'
			'a_/_h5n1/a/chicken/sembawa/bppv-iii/2005_CLADE2_1_3_3_cluster1.2.1.1.1.3.2.3.4*'
			'a_/_h5n1/a/chicken/east_java/ut6017/2006_CLADE2_1_3_3_cluster1.2.1.1.1.3.2.3.4*'
			'a_/_h5n1/a/chicken/east_java/ut6023/2006_CLADE2_1_3_3_cluster1.2.1.1.1.3.2.3.4*'
			'a_/_h5n1/a/chicken/palembang/bppv-iii/2005_CLADE2_1_3_3_cluster1.2.1.1.1.3.2.3.4*'
			'a_/_h5n1/a/chicken/banten/ut6025/2006_CLADE2_1_3_3_cluster1.2.1.1.1.3.2.3.4*'
			'a_/_h5n1/a/chicken/east_java/ut6044/2007_CLADE2_1_3_3_cluster1.2.1.1.1.3.2.3.4*'
			a_/_h5n1/a/duck/jakarta/slmt306/2006_CLADE2_1_3_3
			a_/_h5n1/a/chicken/inhu/bppvrii/2007_CLADE2_1_3_3
			a_/_h5n1/a/chicken/payakumbuh/bppvrii-236/2009_CLADE2_1_3_3
			'a_/_h5n1/a/chicken/tanah_datar/bppvrii-770/2009_CLADE2_1_3_3_cluster1.2.1.1.1.3.2.3.4.1*'
			'a_/_h5n1/a/chicken/agam/bppvrii-682/2009_CLADE2_1_3_3_cluster1.2.1.1.1.3.2.3.4.1*'
			'a_/_h5n1/a/chicken/agam/bppvrii-110/2009_CLADE2_1_3_3_cluster1.2.1.1.1.3.2.3.4.1*'
			'a_/_h5n1/a/chicken/agam/bppvrii-142/2009_CLADE2_1_3_3_cluster1.2.1.1.1.3.2.3.4.1*'
			'a_/_h5n1/a/chicken/pessel/bppvrii/2007_CLADE2_1_3_2_cluster1.2.1.1.1.3.2.3.5*'
			'a_/_h5n1/a/duck/indramayu/bbpw109/2006_CLADE2_1_3_2_cluster1.2.1.1.1.3.2.3.5*'
			'a_/_h5n1/a/indonesia/cdc194p/2005_CLADE2_1_3_2_cluster1.2.1.1.1.3.2.3.5*'
			'a_/_h5n1/a/indonesia/175h/2005_CLADE2_1_3_2_cluster1.2.1.1.1.3.2.3.5*'
			'a_/_h5n1/a/indonesia/160h/2005_CLADE2_1_3_2_cluster1.2.1.1.1.3.2.3.5*'
			'a_/_h5n1/a/indonesia/cdc184/2005_CLADE2_1_3_2_cluster1.2.1.1.1.3.2.3.5*'
			'a_/_h5n1/a/indonesia/cdc7/2005_CLADE2_1_3_2_cluster1.2.1.1.1.3.2.3.5*'
			'a_/_h5n1/a/indonesia/7/2005_CLADE2_1_3_2_cluster1.2.1.1.1.3.2.3.5*'
			'a_/_h5n1/a/indonesia/tll002/2006_CLADE2_1_3_2_cluster1.2.1.1.1.3.2.3.5*'
			'a_/_h5n1/a/indonesia/ut3006/2005_CLADE2_1_3_2_cluster1.2.1.1.1.3.2.3.5*'
			'a_/_h5n1/a/indonesia/tll001/2006_CLADE2_1_3_2_cluster1.2.1.1.1.3.2.3.5*'
			'a_/_h5n1/a/chicken/west_java/smi-hay/2005_CLADE2_1_3_2_cluster1.2.1.1.1.3.2.3.5*'
			'a_/_h5n1/a/indonesia/5/2005_CLADE2_1_3_2_cluster1.2.1.1.1.3.2.3.5*'
			'a_/_h5n1/a/chicken/indonesia/rejang_lebong1631-22/2006_CLADE2_1_3_2_cluster1.2.1.1.1.3.2.3.5*'
			'a_/_h5n1/a/indonesia/195h/2005_CLADE2_1_3_2_cluster1.2.1.1.1.3.2.3.5*'
			'a_/_h5n1/a/chicken/murao_jambi/bbpv-ii/2005_CLADE2_1_3_2_cluster1.2.1.1.1.3.2.3.5*'
			'a_/_h5n1/a/chicken/pakun_baru/bppv-ii/2005_CLADE2_1_3_2_cluster1.2.1.1.1.3.2.3.5*'
			'a_/_h5n1/a/chicken/indonesia/gunung_kidul1631-33/2006_CLADE2_1_3_2_cluster1.2.1.1.1.3.2.3.5*'
			'a_/_h5n1/a/muscovy_duck/indonesia/kedri1631-24/2006_CLADE2_1_3_2_cluster1.2.1.1.1.3.2.3.5*'
			'a_/_h5n1/a/indonesia/cdc623/2006_CLADE2_1_3_2_cluster1.2.1.1.1.3.2.3.5*'
			'a_/_h5n1/a/indonesia/cdc623e/2006_CLADE2_1_3_2_cluster1.2.1.1.1.3.2.3.5*'
			'a_/_h5n1/a/indonesia/cdc624e/2006_CLADE2_1_3_2_cluster1.2.1.1.1.3.2.3.5*'
			'a_/_h5n1/a/indonesia/tll006/2006_CLADE2_1_3_2_cluster1.2.1.1.1.3.2.3.5*'
			'a_/_h5n1/a/indonesia/cdc624/2006_CLADE2_1_3_2_cluster1.2.1.1.1.3.2.3.5*'
			'a_/_h5n1/a/indonesia/tll008/2006_CLADE2_1_3_2_cluster1.2.1.1.1.3.2.3.5*'
			'a_/_h5n1/a/chicken/indonesia/pekenbaru1631-11/2006_CLADE2_1_3_2_cluster1.2.1.1.1.3.2.3.5*'
			'a_/_h5n1/a/chicken/indonesia/agam1631-3/2006_CLADE2_1_3_2_cluster1.2.1.1.1.3.2.3.5*'
			'a_/_h5n1/a/chicken/indonesia/padang1631-1/2006_CLADE2_1_3_2_cluster1.2.1.1.1.3.2.3.5*'
			'a_/_h5n1/a/pigeon/indonesia/rokhit1631-6/2006_CLADE2_1_3_2_cluster1.2.1.1.1.3.2.3.5*'
			'a_/_h5n1/a/chicken/indonesia/siak1631-2/2006_CLADE2_1_3_2_cluster1.2.1.1.1.3.2.3.5*'
			'a_/_h5n1/a/indonesia/cdc292n/2005_CLADE2_1_3_2_cluster1.2.1.1.1.3.2.3.5*'
			'a_/_h5n1/a/indonesia/cdc292t/2005_CLADE2_1_3_2_cluster1.2.1.1.1.3.2.3.5*'
			'a_/_h5n1/a/indonesia/245h/2005_CLADE2_1_3_2_cluster1.2.1.1.1.3.2.3.5*'
			'a_/_h5n1/a/chicken/westjava/smi-pat/2006_CLADE2_1_3_2_cluster1.2.1.1.1.3.2.3.5.1*'
			'a_/_h5n1/a/chicken/west_java/pwt-wij/2006_CLADE2_1_3_2_cluster1.2.1.1.1.3.2.3.5.1*'
			'a_/_h5n1/a/chicken/west_java/smi-pat/2006_CLADE2_1_3_2_cluster1.2.1.1.1.3.2.3.5.1*'
			'a_/_h5n1/a/chicken/jakarta/dki-nurs/2007_CLADE2_1_3_2_cluster1.2.1.1.1.3.2.3.5.1*'
			'a_/_h5n1/a/chicken/west_java/smi-cslk-eb/2006_CLADE2_1_3_2_cluster1.2.1.1.1.3.2.3.5.1*'
			'a_/_h5n1/a/chicken/west_java/smi-cslk-ec/2006_CLADE2_1_3_2_cluster1.2.1.1.1.3.2.3.5.1*'
			a_/_h5n1/a/chicken/west_java/smi-hj18/2007_CLADE2_1_3_2
			a_/_h5n1/a/chicken/west_java/smi-sud1/2007_CLADE2_1_3_2
			a_/_h5n1/a/chicken/west_java/smi-m1/2008_CLADE2_1_3_2
			a_/_h5n1/a/chicken/west_java/smi-biot/2008_CLADE2_1_3_2
			a_/_h5n1/a/chicken/west_java/smi-m6/2008_CLADE2_1_3_2
			'a_/_h5n1/a/indonesia/cdc742/2006_CLADE2_1_3_2_cluster1.2.1.1.1.3.2.3.5*'
			'a_/_h5n1/a/chicken/indonesia/belitung_timor1631-18/2006_CLADE2_1_3_2_cluster1.2.1.1.1.3.2.3.5*'
			'a_/_h5n1/a/chicken/westjava/tasiko_b/2006_CLADE2_1_3_2_cluster1.2.1.1.1.3.2.3.5*'
			'a_/_h5n1/a/chicken/west_java/tasiksob/2006_CLADE2_1_3_2_cluster1.2.1.1.1.3.2.3.5*'
			'a_/_h5n1/a/indonesia/304h/2006_CLADE2_1_3_2_cluster1.2.1.1.1.3.2.3.5*'
			'a_/_h5n1/a/indonesia/cdc357/2006_CLADE2_1_3_2_cluster1.2.1.1.1.3.2.3.5*'
			'a_/_h5n1/a/indonesia/cdc287t/2005_CLADE2_1_3_2_cluster1.2.1.1.1.3.2.3.5*'
			'a_/_h5n1/a/indonesia/cdc287e/2005_CLADE2_1_3_2_cluster1.2.1.1.1.3.2.3.5*'
			'a_/_h5n1/a/indonesia/239h/2005_CLADE2_1_3_2_cluster1.2.1.1.1.3.2.3.5*'
			'a_/_h5n1/a/chicken/magelang/bbvw-662-764/2007_CLADE2_1_3_2_cluster1.2.1.1.1.3.2.3.5*'
			'a_/_h5n1/a/chicken/west_java/tasik2/2006_CLADE2_1_3_2_cluster1.2.1.1.1.3.2.3.5*'
			'a_/_h5n1/a/chicken/west_java/tasik1/2006_CLADE2_1_3_2_cluster1.2.1.1.1.3.2.3.5*'
			'a_/_h5n1/a/indonesia/cdc326n2/2006_CLADE2_1_3_2_cluster1.2.1.1.1.3.2.3.5*'
			'a_/_h5n1/a/indonesia/283h/2006_CLADE2_1_3_2_cluster1.2.1.1.1.3.2.3.5*'
			'a_/_h5n1/a/indonesia/cdc329/2006_CLADE2_1_3_2_cluster1.2.1.1.1.3.2.3.5*'
			'a_/_h5n1/a/indonesia/286h/2006_CLADE2_1_3_2_cluster1.2.1.1.1.3.2.3.5*'
			'a_/_h5n1/a/indonesia/cdc326n/2006_CLADE2_1_3_2_cluster1.2.1.1.1.3.2.3.5*'
			'a_/_h5n1/a/indonesia/292h/2006_CLADE2_1_3_2_cluster1.2.1.1.1.3.2.3.5*'
			'a_/_h5n1/a/indonesia/cdc326/2006_CLADE2_1_3_2_cluster1.2.1.1.1.3.2.3.5*'
			'a_/_h5n1/a/indonesia/cdc326t/2006_CLADE2_1_3_2_cluster1.2.1.1.1.3.2.3.5*'
			'a_/_h5n1/a/indonesia/298h/2006_CLADE2_1_3_2_cluster1.2.1.1.1.3.2.3.5.2*'
			'a_/_h5n1/a/indonesia/cdc390/2006_CLADE2_1_3_2_cluster1.2.1.1.1.3.2.3.5.2*'
			'a_/_h5n1/a/indonesia/341h/2006_CLADE2_1_3_2_cluster1.2.1.1.1.3.2.3.5.2*'
			'a_/_h5n1/a/chicken/west_java/smi-endri1/2006_CLADE2_1_3_2_cluster1.2.1.1.1.3.2.3.5.2*'
			'a_/_h5n1/a/chicken/west_java/smi-endri2/2006_CLADE2_1_3_2_cluster1.2.1.1.1.3.2.3.5.2*'
			'a_/_h5n1/a/indonesia/tll009/2006_CLADE2_1_3_2_cluster1.2.1.1.1.3.2.3.5.2*'
			'a_/_h5n1/a/indonesia/cdc370p/2006_CLADE2_1_3_2_cluster1.2.1.1.1.3.2.3.5.2*'
			'a_/_h5n1/a/indonesia/cdc370/2006_CLADE2_1_3_2_cluster1.2.1.1.1.3.2.3.5.2*'
			'a_/_h5n1/a/indonesia/cdc370e/2006_CLADE2_1_3_2_cluster1.2.1.1.1.3.2.3.5.2*'
			'a_/_h5n1/a/indonesia/cdc370t/2006_CLADE2_1_3_2_cluster1.2.1.1.1.3.2.3.5.2*'
			'a_/_h5n1/a/indonesia/tll003/2006_CLADE2_1_3_2_cluster1.2.1.1.1.3.2.3.5.2*'
			'a_/_h5n1/a/indonesia/cdc582/2006_CLADE2_1_3_2_cluster1.2.1.1.1.3.2.3.5.2*'
			'a_/_h5n1/a/chicken/west_java/tasiksol/2006_CLADE2_1_3_2_cluster1.2.1.1.1.3.2.3.5.2*'
			'a_/_h5n1/a/quail/jakarta/ju1/2006_CLADE2_1_3_2_cluster1.2.1.1.1.3.2.3.5.2*'
			'a_/_h5n1/a/indonesia/tll007/2006_CLADE2_1_3_2_cluster1.2.1.1.1.3.2.3.5.2*'
			'a_/_h5n1/a/indonesia/cdc634t/2006_CLADE2_1_3_2_cluster1.2.1.1.1.3.2.3.5.2*'
			'a_/_h5n1/a/indonesia/cdc634/2006_CLADE2_1_3_2_cluster1.2.1.1.1.3.2.3.5.2*'
			'a_/_h5n1/a/indonesia/cdc634p/2006_CLADE2_1_3_2_cluster1.2.1.1.1.3.2.3.5.2*'
			'a_/_h5n1/a/indonesia/cdc644/2006_CLADE2_1_3_2_cluster1.2.1.1.1.3.2.3.5.2*'
			'a_/_h5n1/a/indonesia/cdc644t/2006_CLADE2_1_3_2_cluster1.2.1.1.1.3.2.3.5.2*'
			'a_/_h5n1/a/indonesia/567h/2006_CLADE2_1_3_2_cluster1.2.1.1.1.3.2.3.5.2*'
			'a_/_h5n1/a/chicken/indonesia/garut1631-51/2006_CLADE2_1_3_2_cluster1.2.1.1.1.3.2.3.5.2*'
			'a_/_h5n1/a/indonesia/cdc610/2006_CLADE2_1_3_2_cluster1.2.1.1.1.3.2.3.5.2*'
			'a_/_h5n1/a/muscovy_duck/jakarta/sum106/2006_CLADE2_1_3_2_cluster1.2.1.1.1.3.2.3.5.2*'
			'a_/_h5n1/a/indonesia/cdc835/2006_CLADE2_1_3_2_cluster1.2.1.1.1.3.2.3.5.2*'
			'a_/_h5n1/a/indonesia/tll011/2006_CLADE2_1_3_2_cluster1.2.1.1.1.3.2.3.5.2*'
			'a_/_h5n1/a/indonesia/542h/2006_CLADE2_1_3_2_cluster1.2.1.1.1.3.2.3.5.2*'
			'a_/_h5n1/a/indonesia/tll010/2006_CLADE2_1_3_2_cluster1.2.1.1.1.3.2.3.5.2*'
			'a_/_h5n1/a/indonesia/tll005/2006_CLADE2_1_3_2_cluster1.2.1.1.1.3.2.3.5.2*'
			'a_/_h5n1/a/indonesia/tll004/2006_CLADE2_1_3_2_cluster1.2.1.1.1.3.2.3.5.2*'
			'a_/_h5n1/a/indonesia/583h/2006_CLADE2_1_3_2_cluster1.2.1.1.1.3.2.3.5.2*'
			'a_/_h5n1/a/indonesia/cdc669/2006_CLADE2_1_3_2_cluster1.2.1.1.1.3.2.3.5.2*'
			'a_/_h5n1/a/indonesia/cdc669p/2006_CLADE2_1_3_2_cluster1.2.1.1.1.3.2.3.5.2*'
			'a_/_h5n1/a/indonesia/cdc759/2006_CLADE2_1_3_2_cluster1.2.1.1.1.3.2.3.5.2*'
			'a_/_h5n1/a/indonesia/cdc739/2006_CLADE2_1_3_2_cluster1.2.1.1.1.3.2.3.5.2*'
			'a_/_h5n1/a/indonesia/cdc940/2006_CLADE2_1_3_2_cluster1.2.1.1.1.3.2.3.5.2*'
			'a_/_h5n1/a/indonesia/cdc836/2006_CLADE2_1_3_2_cluster1.2.1.1.1.3.2.3.5.2*'
			'a_/_h5n1/a/indonesia/cdc836t/2006_CLADE2_1_3_2_cluster1.2.1.1.1.3.2.3.5.2*'
			'a_/_h5n1/a/muscovy_duck/jakarta/habwin/2006_CLADE2_1_3_2_cluster1.2.1.1.1.3.2.3.5.2.1*'
			'a_/_h5n1/a/chicken/indonesia/bandung1631-49/2006_CLADE2_1_3_2_cluster1.2.1.1.1.3.2.3.5.2.1*'
			'a_/_h5n1/a/indonesia/7379/2008_CLADE2_1_3_2_cluster1.2.1.1.1.3.2.3.5.2.1*'
			'a_/_h5n1/a/chicken/west_java/smi-acul/2008_CLADE2_1_3_2_cluster1.2.1.1.1.3.2.3.5.2.1*'
			'a_/_h5n1/a/chicken/west_java/tja/2008_CLADE2_1_3_2_cluster1.2.1.1.1.3.2.3.5.2.1*'
			'a_/_h5n1/a/chicken/bali/u8661/2009_CLADE2_1_3_2_cluster1.2.1.1.1.3.2.3.5.2.1*'
			'a_/_h5n1/a/chicken/indonesia/d10015/2010_CLADE_2_1_3_2_cluster1.2.1.1.1.3.2.3.5.2.1*'
			'a_/_h5n1/a/quail/klaten/bbvw-110-ii/2010_CLADE2_1_3_2_cluster1.2.1.1.1.3.2.3.5.2.1*'
			'a_/_h5n1/a/chicken/centraljava/ut561/2010_CLADE2_1_3_2_cluster1.2.1.1.1.3.2.3.5.2.1*'
			'a_/_h5n1/a/chicken/riau/ut531/2010_CLADE2_1_3_2_cluster1.2.1.1.1.3.2.3.5.2.1*'
			'a_/_h5n1/a/chicken/eastjava/ut551/2010_CLADE2_1_3_2_cluster1.2.1.1.1.3.2.3.5.2.1*'
			'a_/_h5n1/a/chicken/kapuas/bppvrv-342/2009_CLADE2_1_3_2_cluster1.2.1.1.1.3.2.3.5.2.1*'
			'a_/_h5n1/a/chicken/banjarbaru/bppvrv-26/2010_CLADE2_1_3_2_cluster1.2.1.1.1.3.2.3.5.2.1*'
			'a_/_h5n1/a/chicken/eastkalimantan/ut498/2010_CLADE2_1_3_2_cluster1.2.1.1.1.3.2.3.5.2.1*'
			'a_/_h5n1/a/chicken/eastkalimantan/ut511/2010_CLADE2_1_3_2_cluster1.2.1.1.1.3.2.3.5.2.1*'
			'a_/_h5n1/a/chicken/southkalimantan/ut521/2010_CLADE2_1_3_2_cluster1.2.1.1.1.3.2.3.5.2.1*'
			'a_/_h5n1/a/indonesia/604h/2006_CLADE2_1_3_2_cluster1.2.1.1.1.3.2.3.5.2*'
			'a_/_h5n1/a/indonesia/cdc699/2006_CLADE2_1_3_2_cluster1.2.1.1.1.3.2.3.5.2*'
			'a_/_h5n1/a/indonesia/cdc523/2006_CLADE2_1_3_2_cluster1.2.1.1.1.3.2.3.5.2*'
			'a_/_h5n1/a/indonesia/cdc523t/2006_CLADE2_1_3_2_cluster1.2.1.1.1.3.2.3.5.2*'
			'a_/_h5n1/a/indonesia/cdc523e/2006_CLADE2_1_3_2_cluster1.2.1.1.1.3.2.3.5.2*'
			'a_/_h5n1/a/indonesia/cdc887/2006_CLADE2_1_3_2_cluster1.2.1.1.1.3.2.3.5.2*'
			'a_/_h5n1/a/indonesia/cdc938/2006_CLADE2_1_3_2_cluster1.2.1.1.1.3.2.3.5.2*'
			'a_/_h5n1/a/indonesia/cdc938e/2006_CLADE2_1_3_2_cluster1.2.1.1.1.3.2.3.5.2*'
			'a_/_h5n1/a/indonesia/tll012/2006_CLADE2_1_3_2_cluster1.2.1.1.1.3.2.3.5.2*'
			'a_/_h5n1/a/indonesia/cdc1032/2007_CLADE2_1_3_2_cluster1.2.1.1.1.3.2.3.5.2*'
			'a_/_h5n1/a/indonesia/cdc1032t/2007_CLADE2_1_3_2_cluster1.2.1.1.1.3.2.3.5.2*'
			'a_/_h5n1/a/indonesia/cdc1032n/2007_CLADE2_1_3_2_cluster1.2.1.1.1.3.2.3.5.2*'
			'a_/_h5n1/a/indonesia/cdc1047/2007_CLADE2_1_3_2_cluster1.2.1.1.1.3.2.3.5.2*'
			'a_/_h5n1/a/indonesia/cdc1046t/2007_CLADE2_1_3_2_cluster1.2.1.1.1.3.2.3.5.2*'
			'a_/_h5n1/a/indonesia/cdc1047s/2007_CLADE2_1_3_2_cluster1.2.1.1.1.3.2.3.5.2*'
			'a_/_h5n1/a/indonesia/cdc1046/2007_CLADE2_1_3_2_cluster1.2.1.1.1.3.2.3.5.2*'
			'a_/_h5n1/a/indonesia/cdc1031/2007_CLADE2_1_3_2_cluster1.2.1.1.1.3.2.3.5.2*'
			'a_/_h5n1/a/indonesia/cdc1031t/2007_CLADE2_1_3_2_cluster1.2.1.1.1.3.2.3.5.2*'
			'a_/_h5n1/a/indonesia/cdc1031t2/2007_CLADE2_1_3_2_cluster1.2.1.1.1.3.2.3.5.2*'
			'a_/_h5n1/a/indonesia/cdc1031re2/2007_CLADE2_1_3_2_cluster1.2.1.1.1.3.2.3.5.2*'
			'a_/_h5n1/a/muscovy_duck/west_java/bks3/2007_CLADE2_1_3_2_cluster1.2.1.1.1.3.2.3.5.2*'
			a_/_h5n1/a/indonesia/nihrd11454/2011_CLADE2_1_3_2
			'a_/_h5n1/a/indonesia/7272/2008_CLADE2_1_3_2_cluster1.2.1.1.1.3.2.3.5.2.2*'
			'a_/_h5n1/a/chicken/banten/srg-fadh/2008_CLADE2_1_3_2_cluster1.2.1.1.1.3.2.3.5.2.2*'
			'a_/_h5n1/a/indonesia/7261/2008_CLADE2_1_3_2_cluster1.2.1.1.1.3.2.3.5.2.2*'
			'a_/_h5n1/a/indonesia/8228/2008_CLADE2_1_3_2_cluster1.2.1.1.1.3.2.3.5.2.2*'
			'a_/_h5n1/a/indonesia/nihrd9340/2009_CLADE2_1_3_2_cluster1.2.1.1.1.3.2.3.5.2.2*'
			'a_/_h5n1/a/chicken/kudus/bbvw-1186-ix/2009_CLADE2_1_3_2a_cluster1.2.1.1.1.3.2.3.5.2.2*'
			'a_/_h5n1/a/chicken/tasikmalaya/bbvw-991-vi/2009_CLADE2_1_3_2a_cluster1.2.1.1.1.3.2.3.5.2.2*'
			'a_/_h5n1/a/chicken/kuningan/bbvw-1004-vi/2009_CLADE2_1_3_2a_cluster1.2.1.1.1.3.2.3.5.2.2*'
			'a_/_h5n1/a/tree_sparrow/indonesia/d10013/2010_CLADE2_1_3_2a_cluster1.2.1.1.1.3.2.3.5.2.2*'
			'a_/_h5n1/a/chicken/sleman/bbvw-180-iii/2010_CLADE2_1_3_2a_cluster1.2.1.1.1.3.2.3.5.2.2*'
			a_/_h5n1/a/indonesia/nihrd13157/2013_CLADE2_1_3_2a
			a_/_h5n1/a/indonesia/nihrd14122/2014_CLADE2_1_3_2a
			a_/_h5n1/a/indonesia/nihrd11771/2011_h5n1_CLADE_2_1_3_2a
			a_/_h5n1/a/indonesia/nihrd11767/2011_h5n1_CLADE_2_1_3_2a
			a_/_h5n1/a/indonesia/nihrd12550/2012_CLADE2_1_3_2a
			a_/_h5n1/a/indonesia/nihrd12377/2012_CLADE2_1_3_2a
			a_/_h5n1/a/indonesia/nihrd11797/2011_h5n1_CLADE_2_1_3_2a
			'a_/_h5n1/a/indonesia/nihrd11073/2011_h5n1_CLADE_2_1_3_2b_cluster1.2.1.1.1.3.2.3.5.2.2.1*'
			'a_/_h5n1/a/chicken/temanggung/bbvw-1203d-viii/2009_CLADE2_1_3_2b_cluster1.2.1.1.1.3.2.3.5.2.2.1*'
			'a_/_h5n1/a/chicken/temanggung/bbvw-1203b-viii/2009_CLADE2_1_3_2b_cluster1.2.1.1.1.3.2.3.5.2.2.1*'
			'a_/_h5n1/a/indonesia/nihrd10623/2010_CLADE2_1_3_2b_cluster1.2.1.1.1.3.2.3.5.2.2.1*'
			'a_/_h5n1/a/indonesia/nihrd10364/2010_CLADE2_1_3_2b_cluster1.2.1.1.1.3.2.3.5.2.2.1*'
			'a_/_h5n1/a/indonesia/nihrd10459/2010_CLADE2_1_3_2b_cluster1.2.1.1.1.3.2.3.5.2.2.1*'
			'a_/_h5n1/a/indonesia/nihrd11046/2011_CLADE2_1_3_2b_cluster1.2.1.1.1.3.2.3.5.2.2.1*'
			'a_/_h5n1/a/indonesia/nihrd10728/2010_CLADE2_1_3_2b_cluster1.2.1.1.1.3.2.3.5.2.2.1*'
			'a_/_h5n1/a/chicken/indonesia/d10014/2010_CLADE_2_1_3_2b_cluster1.2.1.1.1.3.2.3.5.2.2.1*'
			'a_/_h5n1/a/chicken/indonesia/smiwn18/2009_CLADE2_1_3_2b_cluster1.2.1.1.1.3.2.3.5.2.2.1*'
			'a_/_h5n1/a/bird/gunung_kidul/bbvw-52-i/2010_CLADE2_1_3_2b_cluster1.2.1.1.1.3.2.3.5.2.2.1*'
			'a_/_h5n1/a/chicken/lampung/bppvriii-10-161/2010_CLADE2_1_3_2b_cluster1.2.1.1.1.3.2.3.5.2.2.1*'
			'a_/_h5n1/a/indonesia/nihrd11949/2012_CLADE2_1_3_2b_cluster1.2.1.1.1.3.2.3.5.2.2.1*'
			'a_/_h5n1/a/indonesia/nihrd11931/2012_CLADE2_1_3_2b_cluster1.2.1.1.1.3.2.3.5.2.2.1*'
			a_/_h5n1/a/indonesia/nihrd12162/2012_CLADE2_1_3_2b
			a_/_h5n1/a/environment/west_java/bksi34/2013_CLADE_2_1_3_2b
			a_/_h5n1/a/quail/deliserdang/01160025/2016_CLADE2_1_3_2b
			a_/_h5n1/a/indonesia/nihrd13233/2013_CLADE2_1_3_2b
			a_/_h5n1/a/indonesia/nihrd14157/2014_CLADE2_1_3_2b
			a_/_h5n1/a/indonesia/nihrd13269/2013_CLADE2_1_3_2b
			a_/_h5n1/a/indonesia/nihrd/15023/2015_CLADE2_1_3_2b
			a_/_h5n1/a/indonesia/nihrd15028/2015_CLADE2_1_3_2b
			'a_/_h5n1/a/chicken/indonesia/lampung1631-23/2006_CLADE2_1_3_2_cluster1.2.1.1.1.3.2.3.5.2.3*'
			a_/_h5n1/a/chicken/sleman/bbvw-150-iii/2010_CLADE2_1_3_2
			a_/_h5n1/a/chicken/lamongan/bbvw-170-iii/2010_CLADE2_1_3_2
			a_/_h5n1/a/chicken/jombang/bbvw-166-iii/2010_CLADE2_1_3_2
			a_/_h5n1/a/chicken/klaten/bbvw-109-ii/2010_CLADE2_1_3_2
			'a_/_h5n1/a/duck/bantul/bbvw-1005-24442/2007_CLADE2_1_3_2_cluster1.2.1.1.1.3.2.3.5.2.3*'
			a_/_h5n1/a/chicken/wonogiri/bbvw-1563-xii/2008_CLADE2_1_3_2
			a_/_h5n1/a/chicken/banyumas/bbvw-1555b-xii/2008_CLADE2_1_3_2
			'a_/_h5n1/a/chicken/sleman/bbvw-663-55/2007_CLADE2_1_3_2_cluster1.2.1.1.1.3.2.3.5.2.3*'
			'a_/_h5n1/a/chicken/bantul/bbvw-678-441/2007_CLADE2_1_3_2_cluster1.2.1.1.1.3.2.3.5.2.3*'
			'a_/_h5n1/a/chicken/magelang/bbvw-680-772/2007_CLADE2_1_3_2_cluster1.2.1.1.1.3.2.3.5.2.3*'
			'a_/_h5n1/a/chicken/magelang/bbvw-680-773/2007_CLADE2_1_3_2_cluster1.2.1.1.1.3.2.3.5.2.3*'
			'a_/_h5n1/a/duck/magelang/bbvw-680-41047/2007_CLADE2_1_3_2_cluster1.2.1.1.1.3.2.3.5.2.3*'
			'a_/_h5n1/a/chicken/bantul/bbvw-678-443/2007_CLADE2_1_3_2_cluster1.2.1.1.1.3.2.3.5.2.3*'
			'a_/_h5n1/a/chicken/magelang/bbvw-662-762/2007_CLADE2_1_3_2_cluster1.2.1.1.1.3.2.3.5.2.3*'
			'a_/_h5n1/a/duck/magelang/bbvw-680-41042/2007_CLADE2_1_3_2_cluster1.2.1.1.1.3.2.3.5.2.3*'
			'a_/_h5n1/a/duck/magelang/bbvw-680-41052/2007_CLADE2_1_3_2_cluster1.2.1.1.1.3.2.3.5.2.3*'
			'a_/_h5n1/a/chicken/magelang/bbvw-680-771/2007_CLADE2_1_3_2_cluster1.2.1.1.1.3.2.3.5.2.3*'
			'a_/_h5n1/a/duck/magelang/bbvw-680-41043/2007_CLADE2_1_3_2_cluster1.2.1.1.1.3.2.3.5.2.3*'
			'a_/_h5n1/a/duck/magelang/bbvw-680-41050/2007_CLADE2_1_3_2_cluster1.2.1.1.1.3.2.3.5.2.3*'
			'a_/_h5n1/a/chicken/sleman/bbvw-82-65/2008_CLADE2_1_3_2_cluster1.2.1.1.1.3.2.3.5.2.3*'
			'a_/_h5n1/a/duck/bantul/bbvw-78-22210/2008_CLADE2_1_3_2_cluster1.2.1.1.1.3.2.3.5.2.3*'
			'a_/_h5n1/a/chicken/sleman/bbvw-71-236/2008_CLADE2_1_3_2_cluster1.2.1.1.1.3.2.3.5.2.3*'
			'a_/_h5n1/a/duck/sleman/bbvw-29-32187/2008_CLADE2_1_3_2_cluster1.2.1.1.1.3.2.3.5.2.3*'
			'a_/_h5n1/a/duck/sleman/bbvw-29-32185/2008_CLADE2_1_3_2_cluster1.2.1.1.1.3.2.3.5.2.3*'
			'a_/_h5n1/a/duck/sleman/bbvw-29-32189/2008_CLADE2_1_3_2_cluster1.2.1.1.1.3.2.3.5.2.3*'
			'a_/_h5n1/a/chicken/sleman/bbvw-27-91/2008_CLADE2_1_3_2_cluster1.2.1.1.1.3.2.3.5.2.3*'
			'a_/_h5n1/a/chicken/sleman/bbvw-71-231/2008_CLADE2_1_3_2_cluster1.2.1.1.1.3.2.3.5.2.3*'
			'a_/_h5n1/a/chicken/sleman/bbvw-70-1083/2008_CLADE2_1_3_2_cluster1.2.1.1.1.3.2.3.5.2.3*'
			'a_/_h5n1/a/chicken/sleman/bbvw-27-92/2008_CLADE2_1_3_2_cluster1.2.1.1.1.3.2.3.5.2.3*'
			'a_/_h5n1/a/chicken/sleman/bbvw-28-95/2008_CLADE2_1_3_2_cluster1.2.1.1.1.3.2.3.5.2.3*'
			'a_/_h5n1/a/chicken/indonesia/semerang1631-62/2007_CLADE2_1_3_2_cluster1.2.1.1.1.3.2.3.5.2*'
			'a_/_h5n1/a/duck/bantul/bbvw-358-24381/2007_CLADE2_1_3_2_cluster1.2.1.1.1.3.2.3.5.2*'
			'a_/_h5n1/a/chicken/sleman/bbvw-493-214/2007_CLADE2_1_3_2_cluster1.2.1.1.1.3.2.3.5.2*'
			'a_/_h5n1/a/chicken/kulon_progo/bbvw-822-545/2007_CLADE2_1_3_2_cluster1.2.1.1.1.3.2.3.5.2*'
			'a_/_h5n1/a/chicken/kulon_progo/bbvw-922-511/2007_CLADE2_1_3_2_cluster1.2.1.1.1.3.2.3.5.2*'
			'a_/_h5n1/a/chicken/badung/bbvd-175/2007_CLADE2_1_3_2_cluster1.2.1.1.1.3.2.3.5.2*'
			'a_/_h5n1/a/swan/indonesia/malang1631-61/2007_CLADE2_1_3_2_cluster1.2.1.1.1.3.2.3.5.2*'
			'a_/_h5n1/a/chicken/jembrana/bbvd-273/2007_CLADE2_1_3_2_cluster1.2.1.1.1.3.2.3.5.2*'
			'a_/_h5n1/a/chicken/bangli/bbvd-563/2007_CLADE2_1_3_2_cluster1.2.1.1.1.3.2.3.5.2*'
			'a_/_h5n1/a/chicken/flores_timur/bbvd-256/2007_CLADE2_1_3_2_cluster1.2.1.1.1.3.2.3.5.2*'
			'a_/_h5n1/a/indonesia/nihrd7988/2008_CLADE2_1_3_2_cluster1.2.1.1.1.3.2.3.5.2*'
			'a_/_h5n1/a/chicken/tabanan/bbvd-339/2007_CLADE2_1_3_2_cluster1.2.1.1.1.3.2.3.5.2*'
			'a_/_h5n1/a/chicken/denpasar/bbvd-494/2007_CLADE2_1_3_2_cluster1.2.1.1.1.3.2.3.5.2*'
			'a_/_h5n1/a/chicken/denpasar/bbvd-430/2007_CLADE2_1_3_2_cluster1.2.1.1.1.3.2.3.5.2*'
			'a_/_h5n1/a/chicken/gianyar/bbvd-458/2007_CLADE2_1_3_2_cluster1.2.1.1.1.3.2.3.5.2*'
			'a_/_h5n1/a/chicken/garut/bbvw-223/2007_CLADE2_1_3_2_cluster1.2.1.1.1.3.2.3.5.2*'
			'a_/_h5n1/a/duck/bantul/bbvw-949-2d362/2007_CLADE2_1_3_2_cluster1.2.1.1.1.3.2.3.5.2*'
			'a_/_h5n1/a/duck/kulon_progo/bbvw-950-13267/2007_CLADE2_1_3_2_cluster1.2.1.1.1.3.2.3.5.2*'
			'a_/_h5n1/a/chicken/tabanan/bbvd-461/2007_CLADE2_1_3_2_cluster1.2.1.1.1.3.2.3.5.2*'
			'a_/_h5n1/a/chicken/bantul/bbvw-482-22235/2007_CLADE2_1_3_2_cluster1.2.1.1.1.3.2.3.5.2*'
			'a_/_h5n1/a/chicken/bantul/bbvw-482-22233/2007_CLADE2_1_3_2_cluster1.2.1.1.1.3.2.3.5.2*'
			'a_/_h5n1/a/chicken/bantul/bbvw-446-24456/2007_CLADE2_1_3_2_cluster1.2.1.1.1.3.2.3.5.2*'
			'a_/_h5n1/a/chicken/denpasar/bbvd-291/2007_CLADE2_1_3_2_cluster1.2.1.1.1.3.2.3.5.2*'
			'a_/_h5n1/a/chicken/bangli/bbvd-555ab/2007_CLADE2_1_3_2_cluster1.2.1.1.1.3.2.3.5.2*'
			'a_/_h5n1/a/chicken/gianyar/bbvd-429/2007_CLADE2_1_3_2_cluster1.2.1.1.1.3.2.3.5.2*'
			'a_/_h5n1/a/chicken/klungkung/bbvd-455/2007_CLADE2_1_3_2_cluster1.2.1.1.1.3.2.3.5.2*'
			'a_/_h5n1/a/chicken/kulon_progo/bbvw-610-11020/2007_CLADE2_1_3_2_cluster1.2.1.1.1.3.2.3.5.2*'
			'a_/_h5n1/a/chicken/sleman/bbvw-626-233/2007_CLADE2_1_3_2_cluster1.2.1.1.1.3.2.3.5.2*'
			'a_/_h5n1/a/chicken/sleman/bbvw-626-234/2007_CLADE2_1_3_2_cluster1.2.1.1.1.3.2.3.5.2*'
			'a_/_h5n1/a/chicken/kulon_progo/bbvw-610-11019/2007_CLADE2_1_3_2_cluster1.2.1.1.1.3.2.3.5.2*'
			'a_/_h5n1/a/chicken/klungkung/bbvd-417/2007_CLADE2_1_3_2_cluster1.2.1.1.1.3.2.3.5.2*'
			'a_/_h5n1/a/peaceful_dove/badung/bbvd-493/2007_CLADE2_1_3_2_cluster1.2.1.1.1.3.2.3.5.2*'
			'a_/_h5n1/a/chicken/bangli/bbvd-387ab/2007_CLADE2_1_3_2_cluster1.2.1.1.1.3.2.3.5.2*'
			'a_/_h5n1/a/peaceful_dove/denpasar/bbvd-480/2007_CLADE2_1_3_2_cluster1.2.1.1.1.3.2.3.5.2*'
			'a_/_h5n1/a/chicken/klungkung/bbvd-484/2007_CLADE2_1_3_2_cluster1.2.1.1.1.3.2.3.5.2*'
			'a_/_h5n1/a/duck/sleman/bbvw-598-32226/2007_CLADE2_1_3_2_cluster1.2.1.1.1.3.2.3.5.2*'
			'a_/_h5n1/a/duck/sleman/bbvw-598-32237/2007_CLADE2_1_3_2_cluster1.2.1.1.1.3.2.3.5.2*'
			'a_/_h5n1/a/duck/magelang/bbvw-604-44401/2007_CLADE2_1_3_2_cluster1.2.1.1.1.3.2.3.5.2*'
			'a_/_h5n1/a/duck/sleman/bbvw-599-33288/2007_CLADE2_1_3_2_cluster1.2.1.1.1.3.2.3.5.2*'
			'a_/_h5n1/a/duck/sleman/bbvw-599-33290/2007_CLADE2_1_3_2_cluster1.2.1.1.1.3.2.3.5.2*'
			'a_/_h5n1/a/duck/magelang/bbvw-604-44402/2007_CLADE2_1_3_2_cluster1.2.1.1.1.3.2.3.5.2*'
			'a_/_h5n1/a/duck/sleman/bbvw-599-33289/2007_CLADE2_1_3_2_cluster1.2.1.1.1.3.2.3.5.2*'
			'a_/_h5n1/a/chicken/bantul/bbvw-446-24452/2007_CLADE2_1_3_2_cluster1.2.1.1.1.3.2.3.5.2*'
			'a_/_h5n1/a/chicken/bantul/bbvw-446-24453/2007_CLADE2_1_3_2_cluster1.2.1.1.1.3.2.3.5.2*'
			'a_/_h5n1/a/chicken/bantul/bbvw-446-24454/2007_CLADE2_1_3_2_cluster1.2.1.1.1.3.2.3.5.2*'
			'a_/_h5n1/a/duck/kulon_progo/bbvw-618-11001/2007_CLADE2_1_3_2_cluster1.2.1.1.1.3.2.3.5.2*'
			'a_/_h5n1/a/chicken/bantul/bbvw-627-23296/2007_CLADE2_1_3_2_cluster1.2.1.1.1.3.2.3.5.2*'
			'a_/_h5n1/a/duck/kulon_progo/bbvw-618-11003/2007_CLADE2_1_3_2_cluster1.2.1.1.1.3.2.3.5.2*'
			'a_/_h5n1/a/duck/kulon_progo/bbvw-618-11009/2007_CLADE2_1_3_2_cluster1.2.1.1.1.3.2.3.5.2*'
			'a_/_h5n1/a/duck/bantul/bbvw-224-24466/2007_CLADE2_1_3_2_cluster1.2.1.1.1.3.2.3.5.2*'
			'a_/_h5n1/a/duck/magelang/bbvw-680-41044/2007_CLADE2_1_3_2_cluster1.2.1.1.1.3.2.3.5.2*'
			'a_/_h5n1/a/duck/bantul/bbvw-678-24404/2007_CLADE2_1_3_2_cluster1.2.1.1.1.3.2.3.5.2*'
			'a_/_h5n1/a/duck/bantul/bbvw-678-2d403/2007_CLADE2_1_3_2_cluster1.2.1.1.1.3.2.3.5.2*'
			'a_/_h5n1/a/duck/sleman/bbvw-679-31024/2007_CLADE2_1_3_2_cluster1.2.1.1.1.3.2.3.5.2*'
			'a_/_h5n1/a/duck/magelang/bbvw-680-41041/2007_CLADE2_1_3_2_cluster1.2.1.1.1.3.2.3.5.2*'
			'a_/_h5n1/a/chicken/magelang/bbvw-680-744/2007_CLADE2_1_3_2_cluster1.2.1.1.1.3.2.3.5.2*'
			'a_/_h5n1/a/chicken/denpasar/bbvd-145/2007_CLADE2_1_3_2_cluster1.2.1.1.1.3.2.3.5.2*'
			'a_/_h5n1/a/chicken/badung/bbvd-319ac/2007_CLADE2_1_3_2_cluster1.2.1.1.1.3.2.3.5.2*'
			'a_/_h5n1/a/chicken/jembrana/bbvd-298b/2007_CLADE2_1_3_2_cluster1.2.1.1.1.3.2.3.5.2*'
			'a_/_h5n1/a/chicken/badung/bbvd-216/2007_CLADE2_1_3_2_cluster1.2.1.1.1.3.2.3.5.2*'
			'a_/_h5n1/a/chicken/bangli/bbvd-343/2007_CLADE2_1_3_2_cluster1.2.1.1.1.3.2.3.5.2*'
			'a_/_h5n1/a/chicken/badung/bbvd-219/2007_CLADE2_1_3_2_cluster1.2.1.1.1.3.2.3.5.2*'
			'a_/_h5n1/a/chicken/jembrana/bbvd-298/2007_CLADE2_1_3_2_cluster1.2.1.1.1.3.2.3.5.2*'
			'a_/_h5n1/a/chicken/badung/bbvd-205/2007_CLADE2_1_3_2_cluster1.2.1.1.1.3.2.3.5.2*'
			'a_/_h5n1/a/chicken/klungkung/bbvd-225/2007_CLADE2_1_3_2_cluster1.2.1.1.1.3.2.3.5.2*'
			'a_/_h5n1/a/chicken/badung/bbvd-532/2007_CLADE2_1_3_2_cluster1.2.1.1.1.3.2.3.5.2*'
			'a_/_h5n1/a/chicken/magelang/bbvw-662-762a/2007_CLADE2_1_3_2_cluster1.2.1.1.1.3.2.3.5.2*'
			'a_/_h5n1/a/chicken/kulon_progo/bbvw-677-602/2007_CLADE2_1_3_2_cluster1.2.1.1.1.3.2.3.5.2*'
			'a_/_h5n1/a/chicken/kulon_progo/bbvw-667-601/2007_CLADE2_1_3_2_cluster1.2.1.1.1.3.2.3.5.2*'
			'a_/_h5n1/a/chicken/kulon_progo/bbvw-677-60x/2007_CLADE2_1_3_2_cluster1.2.1.1.1.3.2.3.5.2*'
			'a_/_h5n1/a/duck/magelang/bbvw-680-41051/2007_CLADE2_1_3_2_cluster1.2.1.1.1.3.2.3.5.2*'
			'a_/_h5n1/a/chicken/kulon_progo/bbvw-667-604/2007_CLADE2_1_3_2_cluster1.2.1.1.1.3.2.3.5.2*'
			'a_/_h5n1/a/chicken/kulon_progo/bbvw-677-603/2007_CLADE2_1_3_2_cluster1.2.1.1.1.3.2.3.5.2*'
			'a_/_h5n1/a/chicken/magelang/bbvw-667-944/2007_CLADE2_1_3_2_cluster1.2.1.1.1.3.2.3.5.2*'
			'a_/_h5n1/a/chicken/kulon_progo/bbvw-667-605/2007_CLADE2_1_3_2_cluster1.2.1.1.1.3.2.3.5.2*'
			'a_/_h5n1/a/chicken/kulon_progo/bbvw-855-633/2007_CLADE2_1_3_2_cluster1.2.1.1.1.3.2.3.5.2*'
			'a_/_h5n1/a/duck/sleman/bbvw-379-34423/2007_CLADE2_1_3_2_cluster1.2.1.1.1.3.2.3.5.2*'
			'a_/_h5n1/a/chicken/magelang/bbvw-662-763/2007_CLADE2_1_3_2_cluster1.2.1.1.1.3.2.3.5.2*'
			'a_/_h5n1/a/chicken/magelang/bbvw-680-74x/2007_CLADE2_1_3_2_cluster1.2.1.1.1.3.2.3.5.2*'
			'a_/_h5n1/a/chicken/kulon_progo/bbvw-453-11055/2007_CLADE2_1_3_2_cluster1.2.1.1.1.3.2.3.5.2*'
			'a_/_h5n1/a/chicken/kulon_progo/bbvw-453-11053/2007_CLADE2_1_3_2_cluster1.2.1.1.1.3.2.3.5.2*'
			'a_/_h5n1/a/chicken/bantul/bbvw-482-22234/2007_CLADE2_1_3_2_cluster1.2.1.1.1.3.2.3.5.2*'
			'a_/_h5n1/a/chicken/kulon_progo/bbvw-537-11099/2007_CLADE2_1_3_2_cluster1.2.1.1.1.3.2.3.5.2*'
			'a_/_h5n1/a/chicken/kulon_progo/bbvw-453-11054/2007_CLADE2_1_3_2_cluster1.2.1.1.1.3.2.3.5.2*'
			'a_/_h5n1/a/chicken/kulon_progo/bbvw-453-11051/2007_CLADE2_1_3_2_cluster1.2.1.1.1.3.2.3.5.2*'
			'a_/_h5n1/a/chicken/kulon_progo/bbvw-453-11052/2007_CLADE2_1_3_2_cluster1.2.1.1.1.3.2.3.5.2*'
			'a_/_h5n1/a/duck/magelang/bbvw-24-44380/2008_CLADE2_1_3_2_cluster1.2.1.1.1.3.2.3.5.2*'
			'a_/_h5n1/a/mallard/huadong/y/2003_CLADE2-like_cluster1.2.1.1.1.3.2*'
			'a_/_h5n1/a/chicken/guangdong/174/04_CLADE2_5_cluster1.2.1.1.1.3.2.4*'
			'a_/_h5n1/a/duck/hubei/wp/2003_CLADE2_5_cluster1.2.1.1.1.3.2.4*'
			'a_/_h5n1/a/duck/hubei/wq/2003_CLADE2_5_cluster1.2.1.1.1.3.2.4*'
			'a_/_h5n1/a/crow/osaka/102/2004_CLADE2_5_cluster1.2.1.1.1.3.2.4*'
			'a_/_h5n1/a/chicken/yamaguchi/7/2004_CLADE2_5_cluster1.2.1.1.1.3.2.4*'
			'a_/_h5n1/a/crow/kyoto/53/2004_CLADE2_5_cluster1.2.1.1.1.3.2.4*'
			'a_/_h5n1/a/chicken/kyoto/3/2004_CLADE2_5_cluster1.2.1.1.1.3.2.4*'
			'a_/_h5n1/a/blow_fly/kyoto/93/2004_CLADE2_5_cluster1.2.1.1.1.3.2.4*'
			'a_/_h5n1/a/chicken/oita/8/2004_CLADE2_5_cluster1.2.1.1.1.3.2.4*'
			'a_/_h5n1/a/chicken/korea/es/2003_CLADE2_5_cluster1.2.1.1.1.3.2.4*'
			'a_/_h5n1/a/chicken/korea/es/03_CLADE2_5_cluster1.2.1.1.1.3.2.4*'
			'a_/_h5n1/a/duck/korea/esd1/03_CLADE2_5_cluster1.2.1.1.1.3.2.4*'
			'a_/_h5n1/a/goose/jilin/hb/2003_CLADE2_5_cluster1.2.1.1.1.3.2.4.1*'
			a_/_h5n1/a/goose/shantou/2086/2006_CLADE2_5
			a_/_h5n1/a/goose/shantou/239/2006_CLADE2_5
			'a_/_h5n1/a/ck/st/4231/2003_CLADE2-like_cluster1.2.1.1.1.3.2.4.1*'
			'a_/_h5n1/a/chicken/shantou/3744/2003_CLADE2-like_cluster1.2.1.1.1.3.2.4.1*'
			'a_/_h5n1/a/chicken/jiangxi/25/2004_CLADE2-like_cluster1.2.1.1.1.3.2.4.1*'
			'a_/_h5n1/a/goose/jilin/514/2005_CLADE2-like_cluster1.2.1.1.1.3.2.4.1*'
			'a_/_h5n1/a/bar-headed_goose/qinghai/3/2005_CLADE2_2_cluster1.2.1.1.1.3.2.4.1.1*'
			'a_/_h5n1/a/domestic_goose/pavlodar/1/2005_CLADE2_2_cluster1.2.1.1.1.3.2.4.1.1*'
			'a_/_h5n1/a/bar-headed_goose/qinghai/62/05_CLADE2_2_cluster1.2.1.1.1.3.2.4.1.1*'
			'a_/_h5n1/a/bar-headed_goose/qinghai/75/05_CLADE2_2_cluster1.2.1.1.1.3.2.4.1.1*'
			'a_/_h5n1/a/great_black-headed_gull/qinghai/2/05_CLADE2_2_cluster1.2.1.1.1.3.2.4.1.1*'
			'a_/_h5n1/a/bar-headed_goose/qinghai/65/05_CLADE2_2_cluster1.2.1.1.1.3.2.4.1.1*'
			'a_/_h5n1/a/chicken/omsk/14/05_CLADE2_2_cluster1.2.1.1.1.3.2.4.1.1*'
			'a_/_h5n1/a/migratory_duck/jiangxi/2295/2005_CLADE2_2_cluster1.2.1.1.1.3.2.4.1.1*'
			'a_/_h5n1/a/grebe/novosibirsk/29/2005_CLADE2_2_cluster1.2.1.1.1.3.2.4.1.1*'
			'a_/_h5n1/a/bar-headed_goose/qinghai/0510/05_CLADE2_2_cluster1.2.1.1.1.3.2.4.1.1*'
			'a_/_h5n1/a/migratory_duck/jiangxi/2300/2005_CLADE2_2_cluster1.2.1.1.1.3.2.4.1.1*'
			'a_/_h5n1/a/migratory_duck/jiangxi/2136/2005_CLADE2_2_cluster1.2.1.1.1.3.2.4.1.1*'
			'a_/_h5n1/a/bar_headed_goose/qinghai/1a/2005_CLADE2_2_cluster1.2.1.1.1.3.2.4.1.1*'
			'a_/_h5n1/a/whooping_swan/mongolia/244/2005_CLADE2_2_cluster1.2.1.1.1.3.2.4.1.1*'
			'a_/_h5n1/a/bar-headed_goose/qinghai/68/05_CLADE2_2_cluster1.2.1.1.1.3.2.4.1.1*'
			'a_/_h5n1/a/bar-headed_goose/qinghai/5/05_CLADE2_2_cluster1.2.1.1.1.3.2.4.1.1*'
			'a_/_h5n1/a/bar-headed_goose/qinghai/59/05_CLADE2_2_cluster1.2.1.1.1.3.2.4.1.1*'
			'a_/_h5n1/a/bar-headed_goose/qinghai/67/05_CLADE2_2_cluster1.2.1.1.1.3.2.4.1.1*'
			'a_/_h5n1/a/environment/qinghai/31/2005_CLADE2_2_cluster1.2.1.1.1.3.2.4.1.1*'
			'a_/_h5n1/a/bar-headed_goose/qinghai/12/05_CLADE2_2_cluster1.2.1.1.1.3.2.4.1.1*'
			'a_/_h5n1/a/bar-headed_goose/qinghai/61/05_CLADE2_2_cluster1.2.1.1.1.3.2.4.1.1*'
			'a_/_h5n1/a/bar-headed_goose/qinghai/60/05_CLADE2_2_cluster1.2.1.1.1.3.2.4.1.1*'
			'a_/_h5n1/a/brown-headed_gull/qinghai/3/05_CLADE2_2_cluster1.2.1.1.1.3.2.4.1.1*'
			'a_/_h5n1/a/turkey/braila/ro-ai-074/2005_CLADE2_2_cluster1.2.1.1.1.3.2.4.1.1*'
			'a_/_h5n1/a/chicken/tulcea/ro-ai-019/2005_CLADE2_2_cluster1.2.1.1.1.3.2.4.1.1*'
			'a_/_h5n1/a/chicken/braila/ro-ai-030/2005_CLADE2_2_cluster1.2.1.1.1.3.2.4.1.1*'
			'a_/_h5n1/a/turkey/braila/ro-ai-014/2005_CLADE2_2_cluster1.2.1.1.1.3.2.4.1.1*'
			'a_/_h5n1/a/goose/krasnoozerskoe/627/05_CLADE2_2_cluster1.2.1.1.1.3.2.4.1.1*'
			'a_/_h5n1/a/cygnus_olor/astrakhan/ast05-2-3/2005_CLADE2_2_cluster1.2.1.1.1.3.2.4.1.1*'
			'a_/_h5n1/a/chicken/turkey/silivri_ist962/2006_CLADE2_2_cluster1.2.1.1.1.3.2.4.1.1*'
			'a_/_h5n1/a/chicken/tulcea/ro-ai-011/2005_CLADE2_2_cluster1.2.1.1.1.3.2.4.1.1*'
			'a_/_h5n1/a/water_chicken/tulcea/ro-ai-064/2005_CLADE2_2_cluster1.2.1.1.1.3.2.4.1.1*'
			'a_/_h5n1/a/mute_swan/tulcea/ro-ai-062/2005_CLADE2_2_cluster1.2.1.1.1.3.2.4.1.1*'
			'a_/_h5n1/a/great_cormorant/tibet/12/2006_CLADE2_2_cluster1.2.1.1.1.3.2.4.1.1*'
			'a_/_h5n1/a/bar-headed_goose/qinghai/1-hvri/2006_CLADE2_2_cluster1.2.1.1.1.3.2.4.1.1*'
			'a_/_h5n1/a/bar-headed_goose/tibet/8/2006_CLADE2_2_cluster1.2.1.1.1.3.2.4.1.1*'
			'a_/_h5n1/a/swan/qinghai/01/2006_CLADE2_2_cluster1.2.1.1.1.3.2.4.1.1*'
			'a_/_h5n1/a/black-headed_gull/qinghai/3/2006_CLADE2_2_cluster1.2.1.1.1.3.2.4.1.1*'
			'a_/_h5n1/a/bar-headed_goose/qinghai/f/2006_CLADE2_2_cluster1.2.1.1.1.3.2.4.1.1*'
			'a_/_h5n1/a/bar-headed_goose/qinghai/f/2007_CLADE2_2_cluster1.2.1.1.1.3.2.4.1.1*'
			'a_/_h5n1/a/great_black-headed_gull/qinghai/2/2007_CLADE2_2_cluster1.2.1.1.1.3.2.4.1.1*'
			'a_/_h5n1/a/cygnus_olor/croatia/1/2005_CLADE2_2_cluster1.2.1.1.1.3.2.4.1.1*'
			'a_/_h5n1/a/chicken/dolj/ro-ai-103/2006_CLADE2_2_cluster1.2.1.1.1.3.2.4.1.1*'
			'a_/_h5n1/a/mute_swan/hungary/4999/2006_CLADE2_2_cluster1.2.1.1.1.3.2.4.1.1*'
			'a_/_h5n1/a/mute_swan/hungary/3472/2006_CLADE2_2_cluster1.2.1.1.1.3.2.4.1.1*'
			'a_/_h5n1/a/chicken/romania/3293/05_CLADE2_2_cluster1.2.1.1.1.3.2.4.1.1*'
			'a_/_h5n1/a/chicken/romania/3076/05_CLADE2_2_cluster1.2.1.1.1.3.2.4.1.1*'
			'a_/_h5n1/a/chicken/romania/2910/05_CLADE2_2_cluster1.2.1.1.1.3.2.4.1.1*'
			'a_/_h5n1/a/chicken/calarasi/ro-ai-070/2005_CLADE2_2_cluster1.2.1.1.1.3.2.4.1.1*'
			'a_/_h5n1/a/chicken/calarasi/ro-ai-091/2005_CLADE2_2_cluster1.2.1.1.1.3.2.4.1.1*'
			'a_/_h5n1/a/domestic_duck/buzau/ro-ai-036/2005_CLADE2_2_cluster1.2.1.1.1.3.2.4.1.1*'
			'a_/_h5n1/a/chicken/braila/ro-ai-074/2005_CLADE2_2_cluster1.2.1.1.1.3.2.4.1.1*'
			'a_/_h5n1/a/chicken/romania/2912/05_CLADE2_2_cluster1.2.1.1.1.3.2.4.1.1*'
			'a_/_h5n1/a/rooster/buzau/ro-ai-042/2005_CLADE2_2_cluster1.2.1.1.1.3.2.4.1.1*'
			'a_/_h5n1/a/turkey/buzau/ro-ai-045/2005_CLADE2_2_cluster1.2.1.1.1.3.2.4.1.1*'
			'a_/_h5n1/a/chicken/turkey-isparta/09rs2841-37/2006_CLADE2_2_cluster1.2.1.1.1.3.2.4.1.1*'
			'a_/_h5n1/a/chicken/constanta/ro-ai-263/2006_CLADE2_2_cluster1.2.1.1.1.3.2.4.1.1*'
			'a_/_h5n1/a/cygnus_olor/astrakhan/ast05-2-5/2005_CLADE2_2_cluster1.2.1.1.1.3.2.4.1.1*'
			'a_/_h5n1/a/cygnus_olor/astrakhan/ast05-2-4/2005_CLADE2_2_cluster1.2.1.1.1.3.2.4.1.1*'
			'a_/_h5n1/a/duck/kurgan/08/2005_CLADE2_2_cluster1.2.1.1.1.3.2.4.1.1*'
			'a_/_h5n1/a/cygnus_olor/astrakhan/ast05-2-2/2005_CLADE2_2_cluster1.2.1.1.1.3.2.4.1.1*'
			'a_/_h5n1/a/cygnus_olor/astrakhan/ast05-2-6/2005_CLADE2_2_cluster1.2.1.1.1.3.2.4.1.1*'
			'a_/_h5n1/a/cygnus_olor/astrakhan/ast05-2-10/2005_CLADE2_2_cluster1.2.1.1.1.3.2.4.1.1*'
			'a_/_h5n1/a/cygnus_olor/astrakhan/ast05-2-1/2005_CLADE2_2_cluster1.2.1.1.1.3.2.4.1.1*'
			'a_/_h5n1/a/cygnus_olor/caspian_sea/2006_CLADE2_2_cluster1.2.1.1.1.3.2.4.1.1*'
			'a_/_h5n1/a/goose/krasnoozerka/627/2005_CLADE2_2_cluster1.2.1.1.1.3.2.4.1.1*'
			'a_/_h5n1/a/cygnus_olor/astrakhan/ast05-2-7/2005_CLADE2_2_cluster1.2.1.1.1.3.2.4.1.1*'
			'a_/_h5n1/a/chicken/turkey/b_cekmece_ist980/2006_CLADE2_2_cluster1.2.1.1.1.3.2.4.1.1*'
			'a_/_h5n1/a/chicken/turkey/goncaaydin_ist982/2006_CLADE2_2_cluster1.2.1.1.1.3.2.4.1.1*'
			'a_/_h5n1/a/cygnus_olor/bih/1/2006_CLADE2_2_cluster1.2.1.1.1.3.2.4.1.1*'
			'a_/_h5n1/a/cygnus_olor/astrakhan/ast05-2-9/2005_CLADE2_2_cluster1.2.1.1.1.3.2.4.1.1*'
			'a_/_h5n1/a/cygnus_olor/astrakhan/ast05-2-8/2005_CLADE2_2_cluster1.2.1.1.1.3.2.4.1.1*'
			'a_/_h5n1/a/tufted_duck/denmark/6431/06_CLADE2_2_cluster1.2.1.1.1.3.2.4.1.1*'
			'a_/_h5n1/a/tufted_duck/denmark/6431/2006_CLADE2_2_cluster1.2.1.1.1.3.2.4.1.1*'
			'a_/_h5n1/a/smew/sweden/v820/06_CLADE2_2_cluster1.2.1.1.1.3.2.4.1.1*'
			'a_/_h5n1/a/canada_goose/sweden/v978/06_CLADE2_2_cluster1.2.1.1.1.3.2.4.1.1*'
			'a_/_h5n1/a/eagle_owl/sweden/v618/2006_CLADE2_2_cluster1.2.1.1.1.3.2.4.1.1*'
			'a_/_h5n1/a/mute_swan/sweden/v827/06_CLADE2_2_cluster1.2.1.1.1.3.2.4.1.1*'
			'a_/_h5n1/a/peregrine/denmark/6632/2006_CLADE2_2_cluster1.2.1.1.1.3.2.4.1.1*'
			'a_/_h5n1/a/peregrine/denmark/6632/06_CLADE2_2_cluster1.2.1.1.1.3.2.4.1.1*'
			'a_/_h5n1/a/swan/poland/305-135v08/2006_CLADE2_2_cluster1.2.1.1.1.3.2.4.1.1*'
			'a_/_h5n1/a/whooper_swan/germany/r88/06_CLADE2_2_cluster1.2.1.1.1.3.2.4.1.1*'
			'a_/_h5n1/a/swan/poland/467-136v08/2006_CLADE2_2_cluster1.2.1.1.1.3.2.4.1.1*'
			'a_/_h5n1/a/coot/germany/r655/06_CLADE2_2_cluster1.2.1.1.1.3.2.4.1.1*'
			'a_/_h5n1/a/duck/germany/r338/06_CLADE2_2_cluster1.2.1.1.1.3.2.4.1.1*'
			'a_/_h5n1/a/hawk/poland/937-138v08/2006_CLADE2_2_cluster1.2.1.1.1.3.2.4.1.1*'
			'a_/_h5n1/a/swan/poland/1242-139v08/2006_CLADE2_2_cluster1.2.1.1.1.3.2.4.1.1*'
			'a_/_h5n1/a/goosander/poland/502-137v08/2006_CLADE2_2_cluster1.2.1.1.1.3.2.4.1.1*'
			'a_/_h5n1/a/eagle_owl/sweden/v1218/2006_CLADE2_2_cluster1.2.1.1.1.3.2.4.1.1*'
			'a_/_h5n1/a/tufted_duck/sweden/v526/06_CLADE2_2_cluster1.2.1.1.1.3.2.4.1.1*'
			'a_/_h5n1/a/canada_goose/germany/r1207/2006_CLADE2_2_cluster1.2.1.1.1.3.2.4.1.1*'
			'a_/_h5n1/a/common_buzzard/germany/r306/06_CLADE2_2_cluster1.2.1.1.1.3.2.4.1.1*'
			'a_/_h5n1/a/cormorant/germany/r292/06_CLADE2_2_cluster1.2.1.1.1.3.2.4.1.1*'
			'a_/_h5n1/a/goose/germany/r696/06_CLADE2_2_cluster1.2.1.1.1.3.2.4.1.1*'
			'a_/_h5n1/a/goosander/sweden/v539/06_CLADE2_2_cluster1.2.1.1.1.3.2.4.1.1*'
			'a_/_h5n1/a/turkey/germany/r1077/06_CLADE2_2_cluster1.2.1.1.1.3.2.4.1.1*'
			'a_/_h5n1/a/tufted_duck/sweden/v1027/06_CLADE2_2_cluster1.2.1.1.1.3.2.4.1.1*'
			'a_/_h5n1/a/mute_swan/germany/r854/06_CLADE2_2_cluster1.2.1.1.1.3.2.4.1.1*'
			'a_/_h5n1/a/buzzard/denmark/6370/06_CLADE2_2_cluster1.2.1.1.1.3.2.4.1.1*'
			'a_/_h5n1/a/buzzard/denmark/6370/2006_CLADE2_2_cluster1.2.1.1.1.3.2.4.1.1*'
			'a_/_h5n1/a/duck/germany/r751/06_CLADE2_2_cluster1.2.1.1.1.3.2.4.1.1*'
			'a_/_h5n1/a/duck/germany/r751/2006_CLADE2_2_cluster1.2.1.1.1.3.2.4.1.1*'
			'a_/_h5n1/a/grey_lag_goose/denmark/6692/2006_CLADE2_2_cluster1.2.1.1.1.3.2.4.1.1*'
			'a_/_h5n1/a/grey_lag_goose/denmark/6692/06_CLADE2_2_cluster1.2.1.1.1.3.2.4.1.1*'
			'a_/_h5n1/a/great_crested_grebe/denmark/7498/06_CLADE2_2_cluster1.2.1.1.1.3.2.4.1.1*'
			'a_/_h5n1/a/great_crested_grebe/denmark/7498/2006_CLADE2_2_cluster1.2.1.1.1.3.2.4.1.1*'
			'a_/_h5n1/a/cygnus_olor/czech_republic/10814/06_CLADE2_2_cluster1.2.1.1.1.3.2.4.1.1*'
			'a_/_h5n1/a/cygnus_olor/czech_republic/10662/06_CLADE2_2_cluster1.2.1.1.1.3.2.4.1.1*'
			'a_/_h5n1/a/fowl/denmark/60296/06_CLADE2_2_cluster1.2.1.1.1.3.2.4.1.1*'
			'a_/_h5n1/a/peacock/denmark/60295/06_CLADE2_2_cluster1.2.1.1.1.3.2.4.1.1*'
			'a_/_h5n1/a/peacock/denmark/60295/2006_CLADE2_2_cluster1.2.1.1.1.3.2.4.1.1*'
			'a_/_h5n1/a/tufted_duck/sweden/v998/06_CLADE2_2_cluster1.2.1.1.1.3.2.4.1.1*'
			'a_/_h5n1/a/swan/germany/r65/2008_CLADE2_2_cluster1.2.1.1.1.3.2.4.1.1*'
			'a_/_h5n1/a/tufted_duck/denmark/6540/2006_CLADE2_2_cluster1.2.1.1.1.3.2.4.1.1*'
			'a_/_h5n1/a/tufted_duck/denmark/6540/06_CLADE2_2_cluster1.2.1.1.1.3.2.4.1.1*'
			'a_/_h5n1/a/stork/germany/r1239/06_CLADE2_2_cluster1.2.1.1.1.3.2.4.1.1*'
			'a_/_h5n1/a/buzzard/berlin/01/2006_CLADE2_2_cluster1.2.1.1.1.3.2.4.1.1*'
			'a_/_h5n1/a/common_buzzard/berlin/1/2006_CLADE2_2_cluster1.2.1.1.1.3.2.4.1.1*'
			'a_/_h5n1/a/common_buzzard/germany/r870/06_CLADE2_2_cluster1.2.1.1.1.3.2.4.1.1*'
			'a_/_h5n1/a/mute_swan/germany/r65/06_CLADE2_2_cluster1.2.1.1.1.3.2.4.1.1*'
			'a_/_h5n1/a/swan/germany/r65/2006_CLADE2_2_cluster1.2.1.1.1.3.2.4.1.1*'
			'a_/_h5n1/a/whooperswan/germany/r65-2/2006_CLADE2_2_cluster1.2.1.1.1.3.2.4.1.1*'
			'a_/_h5n1/a/whooper_swan/scotland/1430/2006_CLADE2_2_cluster1.2.1.1.1.3.2.4.1.1*'
			'a_/_h5n1/a/canada_goose/germany/r71/2006_CLADE2_2_cluster1.2.1.1.1.3.2.4.1.1*'
			'a_/_h5n1/a/whooper_swan/denmark/7275/2006_CLADE2_2_cluster1.2.1.1.1.3.2.4.1.1*'
			'a_/_h5n1/a/whooper_swan/denmark/7224/06_CLADE2_2_cluster1.2.1.1.1.3.2.4.1.1*'
			'a_/_h5n1/a/whooper_swan/denmark/7275/06_CLADE2_2_cluster1.2.1.1.1.3.2.4.1.1*'
			'a_/_h5n1/a/whooper_swan/denmark/7224/2006_CLADE2_2_cluster1.2.1.1.1.3.2.4.1.1*'
			'a_/_h5n1/a/chicken/nigeria/08rs848-28/2006_CLADE2_2_cluster1.2.1.1.1.3.2.4.1.1*'
			'a_/_h5n1/a/chicken/nigeria/957-20/2006_CLADE2_2_cluster1.2.1.1.1.3.2.4.1.1*'
			'a_/_h5n1/a/chicken/nigeria/1047-30/2006_CLADE2_2_cluster1.2.1.1.1.3.2.4.1.1*'
			'a_/_h5n1/a/vulture/nigeria/vrd184/2006_CLADE2_2_cluster1.2.1.1.1.3.2.4.1.1*'
			'a_/_h5n1/a/chicken/nigeria/08rs848-41/2006_CLADE2_2_cluster1.2.1.1.1.3.2.4.1.1*'
			'a_/_h5n1/a/guinea_fowl/jwp/nigeria/vrd252/2006_CLADE2_2_cluster1.2.1.1.1.3.2.4.1.1*'
			'a_/_h5n1/a/chicken/nigeria/vrd145/2006_CLADE2_2_cluster1.2.1.1.1.3.2.4.1.1*'
			'a_/_h5n1/a/chicken/nigeria/08rs848-39/2006_CLADE2_2_cluster1.2.1.1.1.3.2.4.1.1*'
			'a_/_h5n1/a/chicken/nigeria/vrd193/2006_CLADE2_2_cluster1.2.1.1.1.3.2.4.1.1*'
			'a_/_h5n1/a/chicken/nigeria/vrd286/2006_CLADE2_2_cluster1.2.1.1.1.3.2.4.1.1*'
			'a_/_h5n1/a/chicken/nigeria/08vir4337-387/2006_CLADE2_2_cluster1.2.1.1.1.3.2.4.1.1*'
			'a_/_h5n1/a/chicken/nigeria/08vir4337-378/2006_CLADE2_2_cluster1.2.1.1.1.3.2.4.1.1*'
			'a_/_h5n1/a/chicken/nigeria/08vir4337-380/2006_CLADE2_2_cluster1.2.1.1.1.3.2.4.1.1*'
			'a_/_h5n1/a/guinea_fowl/nigeria/957-12/2006_CLADE2_2_cluster1.2.1.1.1.3.2.4.1.1*'
			'a_/_h5n1/a/chicken/nigeria/1047-8/2006_CLADE2_2_cluster1.2.1.1.1.3.2.4.1.1*'
			'a_/_h5n1/a/chicken/nigeria/08vir4337-434/2006_CLADE2_2_cluster1.2.1.1.1.3.2.4.1.1*'
			'a_/_h5n1/a/chicken/nigeria/ba209/2006_CLADE2_2_cluster1.2.1.1.1.3.2.4.1.1*'
			'a_/_h5n1/a/chicken/nigeria/ba210/2006_CLADE2_2_cluster1.2.1.1.1.3.2.4.1.1*'
			'a_/_h5n1/a/chicken/nigeria/ba211/2006_CLADE2_2_cluster1.2.1.1.1.3.2.4.1.1*'
			'a_/_h5n1/a/chicken/nigeria/08rs848-4/2006_CLADE2_2_cluster1.2.1.1.1.3.2.4.1.1*'
			'a_/_h5n1/a/chicken/nigeria/08rs848-1/2006_CLADE2_2_cluster1.2.1.1.1.3.2.4.1.1*'
			'a_/_h5n1/a/chicken/nigeria/1047-34/2006_CLADE2_2_cluster1.2.1.1.1.3.2.4.1.1*'
			'a_/_h5n1/a/chicken/nigeria/vrd49/2006_CLADE2_2_cluster1.2.1.1.1.3.2.4.1.1*'
			'a_/_h5n1/a/chicken/niger/2130-8/2006_CLADE2_2_cluster1.2.1.1.1.3.2.4.1.1*'
			'a_/_h5n1/a/chicken/nigeria/08rs848-26/2006_CLADE2_2_cluster1.2.1.1.1.3.2.4.1.1*'
			'a_/_h5n1/a/chicken/nigeria/08rs848-24/2006_CLADE2_2_cluster1.2.1.1.1.3.2.4.1.1*'
			'a_/_h5n1/a/chicken/niger/2130-7/2006_CLADE2_2_cluster1.2.1.1.1.3.2.4.1.1*'
			'a_/_h5n1/a/chicken/nigeria/if10/2006_CLADE2_2_cluster1.2.1.1.1.3.2.4.1.1*'
			'a_/_h5n1/a/chicken/nigeria/vrd218/2006_CLADE2_2_cluster1.2.1.1.1.3.2.4.1.1*'
			'a_/_h5n1/a/chicken/nigeria/08vir4337-377/2006_CLADE2_2_cluster1.2.1.1.1.3.2.4.1.1*'
			'a_/_h5n1/a/ostrich/nigeria/1047-25/2006_CLADE2_2_cluster1.2.1.1.1.3.2.4.1.1*'
			'a_/_h5n1/a/chicken/nigeria/vrd200/2006_CLADE2_2_cluster1.2.1.1.1.3.2.4.1.1*'
			'a_/_h5n1/a/chicken/nigeria/vrd130b/2006_CLADE2_2_cluster1.2.1.1.1.3.2.4.1.1*'
			'a_/_h5n1/a/chicken/nigeria/08rs848-59/2007_CLADE2_2_cluster1.2.1.1.1.3.2.4.1.1*'
			'a_/_h5n1/a/chicken/nigeria/08vir4337-426/2006_CLADE2_2_cluster1.2.1.1.1.3.2.4.1.1*'
			'a_/_h5n1/a/chicken/nigeria/vrd284/2006_CLADE2_2_cluster1.2.1.1.1.3.2.4.1.1*'
			'a_/_h5n1/a/chicken/nigeria/vrd419/2006_CLADE2_2_cluster1.2.1.1.1.3.2.4.1.1*'
			'a_/_h5n1/a/duck/nigeria/vrd418/2006_CLADE2_2_cluster1.2.1.1.1.3.2.4.1.1*'
			'a_/_h5n1/a/chicken/nigeria/08vir4337-446/2006_CLADE2_2_cluster1.2.1.1.1.3.2.4.1.1*'
			'a_/_h5n1/a/turkey/nigeria/vrd345/2006_CLADE2_2_cluster1.2.1.1.1.3.2.4.1.1*'
			'a_/_h5n1/a/chicken/covasna/ro-ai-379/2006_CLADE2_2_cluster1.2.1.1.1.3.2.4.1.1*'
			'a_/_h5n1/a/domestic_duck/bucharest/ro-ai-482/2006_CLADE2_2_cluster1.2.1.1.1.3.2.4.1.1*'
			'a_/_h5n1/a/chicken/brasov/ro-ai-354/2006_CLADE2_2_cluster1.2.1.1.1.3.2.4.1.1*'
			'a_/_h5n1/a/chicken/giurgiu/ro-ai-575/2006_CLADE2_2_cluster1.2.1.1.1.3.2.4.1.1*'
			'a_/_h5n1/a/domestic_duck/bucharest/ro-ai-485/2006_CLADE2_2_cluster1.2.1.1.1.3.2.4.1.1*'
			'a_/_h5n1/a/chicken/valcea/ro-ai-479/2006_CLADE2_2_cluster1.2.1.1.1.3.2.4.1.1*'
			'a_/_h5n1/a/domestic_goose/ro-ai-373/2006_CLADE2_2_cluster1.2.1.1.1.3.2.4.1.1*'
			'a_/_h5n1/a/chicken/brasov/ro-ai-494/2006_CLADE2_2_cluster1.2.1.1.1.3.2.4.1.1*'
			'a_/_h5n1/a/chicken/brasov/ro-ai-580/2006_CLADE2_2_cluster1.2.1.1.1.3.2.4.1.1*'
			'a_/_h5n1/a/chicken/bacau/ro-ai-527/2006_CLADE2_2_cluster1.2.1.1.1.3.2.4.1.1*'
			'a_/_h5n1/a/owl/constanta/ro-ai-351/2006_CLADE2_2_cluster1.2.1.1.1.3.2.4.1.1*'
			'a_/_h5n1/a/chicken/brasov/ro-ai-350/2006_CLADE2_2_cluster1.2.1.1.1.3.2.4.1.1*'
			'a_/_h5n1/a/chicken/nigeria/fa7/2006_CLADE2_2_cluster1.2.1.1.1.3.2.4.1.1*'
			'a_/_h5n1/a/chicken/nigeria/fa4/2006_CLADE2_2_cluster1.2.1.1.1.3.2.4.1.1*'
			'a_/_h5n1/a/chicken/nigeria/fa6/2006_CLADE2_2_cluster1.2.1.1.1.3.2.4.1.1*'
			'a_/_h5n1/a/chicken/nigeria/08rs848-5/2006_CLADE2_2_cluster1.2.1.1.1.3.2.4.1.1*'
			'a_/_h5n1/a/chicken/nigeria/08rs848-45/2006_CLADE2_2_cluster1.2.1.1.1.3.2.4.1.1*'
			'a_/_h5n1/a/chicken/nigeria/08rs848-122/2007_CLADE2_2_cluster1.2.1.1.1.3.2.4.1.1*'
			'a_/_h5n1/a/chicken/nigeria/08rs848-110/2007_CLADE2_2_cluster1.2.1.1.1.3.2.4.1.1*'
			'a_/_h5n1/a/chicken/nigeria/lag6/2007_CLADE2_2_cluster1.2.1.1.1.3.2.4.1.1*'
			'a_/_h5n1/a/ostrich/saudi_arabia/6732-3/2007_CLADE2_2_cluster1.2.1.1.1.3.2.4.1.1*'
			'a_/_h5n1/a/chicken/saudi_arabia/6732-4/2007_CLADE2_2_cluster1.2.1.1.1.3.2.4.1.1*'
			'a_/_h5n1/a/chicken/saudi_arabia/3489-60vir08/2007_CLADE2_2_cluster1.2.1.1.1.3.2.4.1.1*'
			'a_/_h5n1/a/chicken/saudi_arabia/6732-13/2007_CLADE2_2_cluster1.2.1.1.1.3.2.4.1.1.1*'
			'a_/_h5n1/a/peacock/saudi_arabia/3489-74vir08/2007_CLADE2_2_cluster1.2.1.1.1.3.2.4.1.1.1*'
			'a_/_h5n1/a/duck/saudi_arabia/3489-61vir08/2007_CLADE2_2_cluster1.2.1.1.1.3.2.4.1.1.1*'
			'a_/_h5n1/a/turkey/saudi_arabia/6732-6/2007_CLADE2_2_cluster1.2.1.1.1.3.2.4.1.1.1*'
			'a_/_h5n1/a/ostrich/saudi_arabia/3489-73vir08/2007_CLADE2_2_cluster1.2.1.1.1.3.2.4.1.1.1*'
			'a_/_h5n1/a/falcon/saudi_arabia/d1936/2007_CLADE2_2_cluster1.2.1.1.1.3.2.4.1.1.1*'
			'a_/_h5n1/a/chicken/saudi_arabia/6732-18/2007_CLADE2_2_cluster1.2.1.1.1.3.2.4.1.1.1*'
			'a_/_h5n1/a/duck/saudi_arabia/6732-7/2007_CLADE2_2_cluster1.2.1.1.1.3.2.4.1.1.1*'
			'a_/_h5n1/a/turkey/saudi_arabia/3489-70vir08/2007_CLADE2_2_cluster1.2.1.1.1.3.2.4.1.1.1*'
			'a_/_h5n1/a/chicken/saudi_arabia/3489-79/2008_CLADE2_2_cluster1.2.1.1.1.3.2.4.1.1.1*'
			'a_/_h5n1/a/chicken/saudi_arabia/3489-75vir08/2007_CLADE2_2_cluster1.2.1.1.1.3.2.4.1.1.1*'
			'a_/_h5n1/a/duck/niger/2090/2006_CLADE2_2_cluster1.2.1.1.1.3.2.4.1.1*'
			'a_/_h5n1/a/chicken/nigeria/08vir4337-390/2006_CLADE2_2_cluster1.2.1.1.1.3.2.4.1.1*'
			'a_/_h5n1/a/chicken/nigeria/08rs848-7/2006_CLADE2_2_cluster1.2.1.1.1.3.2.4.1.1*'
			'a_/_h5n1/a/chicken/nigeria/08vir4337-438/2006_CLADE2_2_cluster1.2.1.1.1.3.2.4.1.1*'
			'a_/_h5n1/a/chicken/nigeria/08rs848-17/2006_CLADE2_2_cluster1.2.1.1.1.3.2.4.1.1*'
			'a_/_h5n1/a/duck/niger/914/2006_CLADE2_2_cluster1.2.1.1.1.3.2.4.1.1*'
			'a_/_h5n1/a/chicken/nigeria/08rs848-35/2006_CLADE2_2_cluster1.2.1.1.1.3.2.4.1.1*'
			'a_/_h5n1/a/chicken/nigeria/08rs848-9/2006_CLADE2_2_cluster1.2.1.1.1.3.2.4.1.1*'
			'a_/_h5n1/a/guinea_fowl/nigeria/08rs848-10/2006_CLADE2_2_cluster1.2.1.1.1.3.2.4.1.1*'
			'a_/_h5n1/a/chicken/nigeria/1047-54/2006_CLADE2_2_cluster1.2.1.1.1.3.2.4.1.1*'
			'a_/_h5n1/a/turkey/nigeria/08rs848-12/2006_CLADE2_2_cluster1.2.1.1.1.3.2.4.1.1*'
			'a_/_h5n1/a/chicken/nigeria/08rs848-38/2006_CLADE2_2_cluster1.2.1.1.1.3.2.4.1.1*'
			'a_/_h5n1/a/chicken/nigeria/08vir4337-497/2007_CLADE2_2_cluster1.2.1.1.1.3.2.4.1.1*'
			'a_/_h5n1/a/chicken/nigeria/vrd403/2006_CLADE2_2_cluster1.2.1.1.1.3.2.4.1.1*'
			'a_/_h5n1/a/chicken/nigeria/od8/2006_CLADE2_2_cluster1.2.1.1.1.3.2.4.1.1*'
			'a_/_h5n1/a/chicken/nigeria/od9/2006_CLADE2_2_cluster1.2.1.1.1.3.2.4.1.1*'
			'a_/_h5n1/a/chicken/nigeria/vrd457/2006_CLADE2_2_cluster1.2.1.1.1.3.2.4.1.1*'
			'a_/_h5n1/a/chicken/nigeria/08rs848-22/2006_CLADE2_2_cluster1.2.1.1.1.3.2.4.1.1*'
			'a_/_h5n1/a/chicken/nigeria/08rs848-21/2006_CLADE2_2_cluster1.2.1.1.1.3.2.4.1.1*'
			'a_/_h5n1/a/avian/togo/3618-10/2007_CLADE2_2_cluster1.2.1.1.1.3.2.4.1.1*'
			'a_/_h5n1/a/chicken/togo/4106-4/2007_CLADE2_2_cluster1.2.1.1.1.3.2.4.1.1*'
			'a_/_h5n1/a/chicken/togo/4106-1/2007_CLADE2_2_cluster1.2.1.1.1.3.2.4.1.1*'
			'a_/_h5n1/a/chicken/nigeria/vrd368/2006_CLADE2_2_cluster1.2.1.1.1.3.2.4.1.1*'
			'a_/_h5n1/a/chicken/nigeria/08rs848-40/2006_CLADE2_2_cluster1.2.1.1.1.3.2.4.1.1*'
			'a_/_h5n1/a/pigeon/nigeria/vrd370/2006_CLADE2_2_cluster1.2.1.1.1.3.2.4.1.1*'
			'a_/_h5n1/a/chicken/nigeria/vrd311/2006_CLADE2_2_cluster1.2.1.1.1.3.2.4.1.1*'
			'a_/_h5n1/a/chicken/nigeria/08rs848-14/2006_CLADE2_2_cluster1.2.1.1.1.3.2.4.1.1*'
			'a_/_h5n1/a/chicken/nigeria/ab13/2006_CLADE2_2_cluster1.2.1.1.1.3.2.4.1.1*'
			'a_/_h5n1/a/chicken/nigeria/ab14/2006_CLADE2_2_cluster1.2.1.1.1.3.2.4.1.1*'
			'a_/_h5n1/a/chicken/nigeria/08rs848-47/2006_CLADE2_2_cluster1.2.1.1.1.3.2.4.1.1*'
			'a_/_h5n1/a/chicken/nigeria/08rs848-99/2007_CLADE2_2_cluster1.2.1.1.1.3.2.4.1.1*'
			'a_/_h5n1/a/chicken/nigeria/08rs848-115/2007_CLADE2_2_cluster1.2.1.1.1.3.2.4.1.1*'
			'a_/_h5n1/a/chicken/nigeria/oyo14/2007_CLADE2_2_cluster1.2.1.1.1.3.2.4.1.1*'
			'a_/_h5n1/a/chicken/nigeria/1071-7/2007_CLADE2_2_cluster1.2.1.1.1.3.2.4.1.1*'
			'a_/_h5n1/a/chicken/nigeria/1071-3/2007_CLADE2_2_cluster1.2.1.1.1.3.2.4.1.1*'
			'a_/_h5n1/a/chicken/nigeria/08rs848-82/2007_CLADE2_2_cluster1.2.1.1.1.3.2.4.1.1*'
			'a_/_h5n1/a/chicken/nigeria/08rs848-77/2007_CLADE2_2_cluster1.2.1.1.1.3.2.4.1.1*'
			'a_/_h5n1/a/chicken/nigeria/08rs848-93/2007_CLADE2_2_cluster1.2.1.1.1.3.2.4.1.1*'
			'a_/_h5n1/a/chicken/nigeria/08rs848-92/2007_CLADE2_2_cluster1.2.1.1.1.3.2.4.1.1*'
			'a_/_h5n1/a/guinea_fowl/nigeria/vrd005/2007_CLADE2_2_cluster1.2.1.1.1.3.2.4.1.1*'
			'a_/_h5n1/a/chicken/nigeria/08rs848-102/2007_CLADE2_2_cluster1.2.1.1.1.3.2.4.1.1*'
			'a_/_h5n1/a/chicken/nigeria/eki15/2007_CLADE2_2_cluster1.2.1.1.1.3.2.4.1.1*'
			'a_/_h5n1/a/seagull/turkey/cayeli_ist04/2006_CLADE2_2_cluster1.2.1.1.1.3.2.4.1.1*'
			'a_/_h5n1/a/chicken/russia_krasnodar/2/2007_CLADE2_2_cluster1.2.1.1.1.3.2.4.1.1*'
			'a_/_h5n1/a/chicken/reshoty/02/2006_CLADE2_2_cluster1.2.1.1.1.3.2.4.1.1*'
			'a_/_h5n1/a/bird/turkey/unye_ist06/2006_CLADE2_2_cluster1.2.1.1.1.3.2.4.1.1*'
			'a_/_h5n1/a/chicken/india/niv33487/06_CLADE2_2_cluster1.2.1.1.1.3.2.4.1.1*'
			'a_/_h5n1/a/chicken/india/niv33491/06_CLADE2_2_cluster1.2.1.1.1.3.2.4.1.1*'
			'a_/_h5n1/a/chicken/nandurbar/7979/2006_CLADE2_2_cluster1.2.1.1.1.3.2.4.1.1*'
			'a_/_h5n1/a/chicken/nandurbar/7966/2006_CLADE2_2_cluster1.2.1.1.1.3.2.4.1.1*'
			'a_/_h5n1/a/chicken/navapur/7972/2006_CLADE2_2_cluster1.2.1.1.1.3.2.4.1.1*'
			'a_/_h5n1/a/chicken/jalgaon/8824/2006_CLADE2_2_cluster1.2.1.1.1.3.2.4.1.1*'
			'a_/_h5n1/a/brown-headed_gull/qinghai/3/2007_CLADE2_2_cluster1.2.1.1.1.3.2.4.1.1*'
			'a_/_h5n1/a/great_black-headed_gull/qinghai/8/2007_CLADE2_2_cluster1.2.1.1.1.3.2.4.1.1*'
			'a_/_h5n1/a/bar-headed_goose/qinghai/1/2007_CLADE2_2_cluster1.2.1.1.1.3.2.4.1.1*'
			'a_/_h5n1/a/great_black-headed_gull/qinghai/12/2007_CLADE2_2_cluster1.2.1.1.1.3.2.4.1.1*'
			'a_/_h5n1/a/bar-headed_goose/qinghai/2/2007_CLADE2_2_cluster1.2.1.1.1.3.2.4.1.1*'
			'a_/_h5n1/a/brown-headed_gull/qinghai/6/2007_CLADE2_2_cluster1.2.1.1.1.3.2.4.1.1*'
			'a_/_h5n1/a/brown-headed_gull/qinghai/4/2007_CLADE2_2_cluster1.2.1.1.1.3.2.4.1.1*'
			'a_/_h5n1/a/bar-headed_goose/qinghai/5/2007_CLADE2_2_cluster1.2.1.1.1.3.2.4.1.1*'
			'a_/_h5n1/a/bar-headed_goose/qinghai/13/2007_CLADE2_2_cluster1.2.1.1.1.3.2.4.1.1*'
			'a_/_h5n1/a/bar-headed_goose/qinghai/7/2007_CLADE2_2_cluster1.2.1.1.1.3.2.4.1.1*'
			'a_/_h5n1/a/chicken/adygea/203/06_CLADE2_2_cluster1.2.1.1.1.3.2.4.1.1*'
			'a_/_h5n1/a/cygnus_cygnus/iran/754/2006_CLADE2_2_cluster1.2.1.1.1.3.2.4.1.1*'
			'a_/_h5n1/a/chicken/krasnodar/199/06_CLADE2_2_cluster1.2.1.1.1.3.2.4.1.1*'
			'a_/_h5n1/a/cygnus_olor/italy/742/2006_CLADE2_2_cluster1.2.1.1.1.3.2.4.1.1*'
			'a_/_h5n1/a/chicken/krasnodar/123/06_CLADE2_2_cluster1.2.1.1.1.3.2.4.1.1*'
			'a_/_h5n1/a/chicken/turkey/baklali_ist955/2006_CLADE2_2_cluster1.2.1.1.1.3.2.4.1.1*'
			'a_/_h5n1/a/chicken/krasnodar/01/2006_CLADE2_2_cluster1.2.1.1.1.3.2.4.1.1*'
			'a_/_h5n1/a/chicken/iran/53-3/2008_CLADE2_2_cluster1.2.1.1.1.3.2.4.1.1*'
			'a_/_h5n1/a/azerbaijan/006-207/2006_CLADE2_2_cluster1.2.1.1.1.3.2.4.1.1*'
			'a_/_h5n1/a/azerbaijan/002-115/2006_CLADE2_2_cluster1.2.1.1.1.3.2.4.1.1*'
			'a_/_h5n1/a/azerbaijan/008-208/2006_CLADE2_2_cluster1.2.1.1.1.3.2.4.1.1*'
			'a_/_h5n1/a/azerbaijan/001-161/2006_CLADE2_2_cluster1.2.1.1.1.3.2.4.1.1*'
			'a_/_h5n1/a/azerbaijan/011-162/2006_CLADE2_2_cluster1.2.1.1.1.3.2.4.1.1*'
			'a_/_h5n1/a/chicken/moscow/2/2007_CLADE2_2_cluster1.2.1.1.1.3.2.4.1.1*'
			'a_/_h5n1/a/chicken/domodedovo/mk/2007_CLADE2_2_cluster1.2.1.1.1.3.2.4.1.1*'
			'a_/_h5n1/a/chicken/rostov/22-1/2007_CLADE2_2_cluster1.2.1.1.1.3.2.4.1.1*'
			'a_/_h5n1/a/chicken/rostov/864/07_CLADE2_2_cluster1.2.1.1.1.3.2.4.1.1*'
			'a_/_h5n1/a/muscovy_duck/rostov-on-don/51/2007_CLADE2_2_cluster1.2.1.1.1.3.2.4.1.1*'
			'a_/_h5n1/a/chicken/rostov-on-don/35/2007_CLADE2_2_cluster1.2.1.1.1.3.2.4.1.1*'
			'a_/_h5n1/a/pigeon/rostov-on-don/6/2007_CLADE2_2_cluster1.2.1.1.1.3.2.4.1.1*'
			'a_/_h5n1/a/rook/rostov-on-don/26/2007_CLADE2_2_cluster1.2.1.1.1.3.2.4.1.1*'
			'a_/_h5n1/a/starling/rostov-on-don/39/2007_CLADE2_2_cluster1.2.1.1.1.3.2.4.1.1*'
			'a_/_h5n1/a/chicken/manshera/narc10337/2007_CLADE2_2_cluster1.2.1.1.1.3.2.4.1.1.2*'
			'a_/_h5n1/a/chicken/afghanistan/1573-47/2006_CLADE2_2_cluster1.2.1.1.1.3.2.4.1.1.2*'
			'a_/_h5n1/a/goose/lahore-pakistan/narc-3321/4/2006_CLADE2_2_cluster1.2.1.1.1.3.2.4.1.1.2*'
			'a_/_h5n1/a/chicken/afghanistan/1573-7/2006_CLADE2_2_cluster1.2.1.1.1.3.2.4.1.1.2*'
			'a_/_h5n1/a/chicken/rawalakot/narc2441a/2006_CLADE2_2_cluster1.2.1.1.1.3.2.4.1.1.2*'
			'a_/_h5n1/a/chicken/sihala/narc3303_4/2006_CLADE2_2_cluster1.2.1.1.1.3.2.4.1.1.2*'
			'a_/_h5n1/a/chicken/afghanistan/1573-92/2006_CLADE2_2_cluster1.2.1.1.1.3.2.4.1.1.2*'
			'a_/_h5n1/a/chicken/afghanistan/1573-65/2006_CLADE2_2_cluster1.2.1.1.1.3.2.4.1.1.2*'
			'a_/_h5n1/a/crow/pakistan-khi/narc-11672/2008_CLADE2_2_cluster1.2.1.1.1.3.2.4.1.1.2*'
			'a_/_h5n1/a/chicken/afghanistan/1207/2006_CLADE2_2_cluster1.2.1.1.1.3.2.4.1.1.2*'
			'a_/_h5n1/a/chicken/pakistan-khi/narc-520/2008_CLADE2_2_cluster1.2.1.1.1.3.2.4.1.1.2*'
			'a_/_h5n1/a/chicken/pakistan/spvc-7/2007_CLADE2_2_cluster1.2.1.1.1.3.2.4.1.1.2*'
			'a_/_h5n1/a/goose/islamabad/narc7757/2007_CLADE2_2_cluster1.2.1.1.1.3.2.4.1.1.2*'
			'a_/_h5n1/a/turkey/islamabad-pakistan/narc-7871/02/2007_CLADE2_2_cluster1.2.1.1.1.3.2.4.1.1.2*'
			'a_/_h5n1/a/turkey/islamabad/narc7873/2007_CLADE2_2_cluster1.2.1.1.1.3.2.4.1.1.2*'
			'a_/_h5n1/a/chicken/pakistan/spvc-8/2007_CLADE2_2_cluster1.2.1.1.1.3.2.4.1.1.2*'
			'a_/_h5n1/a/peacock/mansehra-pakistan/narc-7558/02/2007_CLADE2_2_cluster1.2.1.1.1.3.2.4.1.1.2*'
			'a_/_h5n1/a/crow/peshawer/narc7914/2007_CLADE2_2_cluster1.2.1.1.1.3.2.4.1.1.2*'
			'a_/_h5n1/a/peacock/chakshahzad/narc9238/2007_CLADE2_2_cluster1.2.1.1.1.3.2.4.1.1.2*'
			'a_/_h5n1/a/chicken/lahore/narc-3320/2006_CLADE2_2_cluster1.2.1.1.1.3.2.4.1.1.2*'
			'a_/_h5n1/a/chicken/pakistan/spvc-1/2008_CLADE2_2_cluster1.2.1.1.1.3.2.4.1.1.2*'
			'a_/_h5n1/a/chicken/pakistan/narc-228/2006_CLADE2_2_cluster1.2.1.1.1.3.2.4.1.1.2*'
			'a_/_h5n1/a/chicken/pakistan/spvc-7/2008_CLADE2_2_cluster1.2.1.1.1.3.2.4.1.1.2*'
			'a_/_h5n1/a/chicken/pakistan/spvc-15/2008_CLADE2_2_cluster1.2.1.1.1.3.2.4.1.1.2*'
			'a_/_h5n1/a/chicken/pakistan-khi/narc-612/2008_CLADE2_2_cluster1.2.1.1.1.3.2.4.1.1.2*'
			'a_/_h5n1/a/chicken/pakistan/spvc-8/2008_CLADE2_2_cluster1.2.1.1.1.3.2.4.1.1.2*'
			'a_/_h5n1/a/chicken/pakistan-lhr/narc-610/2008_CLADE2_2_cluster1.2.1.1.1.3.2.4.1.1.2*'
			'a_/_h5n1/a/chicken/pakistan/spvc-20/2008_CLADE2_2_cluster1.2.1.1.1.3.2.4.1.1.2.1*'
			'a_/_h5n1/a/chicken/pakistan/spvc-5/2007_CLADE2_2_cluster1.2.1.1.1.3.2.4.1.1.2.1*'
			'a_/_h5n1/a/bar-headed_goose/qinghai/3/2007_CLADE2_2_cluster1.2.1.1.1.3.2.4.1.1.2.1*'
			'a_/_h5n1/a/whooper_swan/mongolia/2/06_CLADE2_2_cluster1.2.1.1.1.3.2.4.1.1.2.1*'
			'a_/_h5n1/a/common_goldeneye/mongolia/12/2006_CLADE2_2_cluster1.2.1.1.1.3.2.4.1.1.2.1*'
			'a_/_h5n1/a/grebe/tyva/tyv06-1/2006_CLADE2_2_cluster1.2.1.1.1.3.2.4.1.1.2.1*'
			'a_/_h5n1/a/duck/tuva/01/2006_CLADE2_2_cluster1.2.1.1.1.3.2.4.1.1.2.1*'
			'a_/_h5n1/a/chicken/astana/6/2005_CLADE2_2_cluster1.2.1.1.1.3.2.4.1.1.2.1*'
			'a_/_h5n1/a/grebe/tyva/tyv06-8/2006_CLADE2_2_cluster1.2.1.1.1.3.2.4.1.1.2.1*'
			'a_/_h5n1/a/grebe/tyva/tyv06-2/06_CLADE2_2_cluster1.2.1.1.1.3.2.4.1.1.2.1*'
			'a_/_h5n1/a/environment/korea/w150/2006_CLADE2_2_cluster1.2.1.1.1.3.2.4.1.1.2.1*'
			'a_/_h5n1/a/chicken/korea/is/2006_CLADE2_2_cluster1.2.1.1.1.3.2.4.1.1.2.1*'
			'a_/_h5n1/a/chicken/korea/is2/2006_CLADE2_2_cluster1.2.1.1.1.3.2.4.1.1.2.1*'
			'a_/_h5n1/a/quail/korea/kj4/2006_CLADE2_2_cluster1.2.1.1.1.3.2.4.1.1.2.1*'
			'a_/_h5n1/a/chicken/korea/is3/2006_CLADE2_2_cluster1.2.1.1.1.3.2.4.1.1.2.1*'
			'a_/_h5n1/a/duck/omsk/1822/2006_CLADE2_2_cluster1.2.1.1.1.3.2.4.1.1.2.1*'
			'a_/_h5n1/a/common_gull/chany/p/2006_CLADE2_2_cluster1.2.1.1.1.3.2.4.1.1.2.1*'
			'a_/_h5n1/a/chicken/west_bengal/81760/2008_CLADE2_2_cluster1.2.1.1.1.3.2.4.1.1.2.1*'
			'a_/_h5n1/a/chicken/korea/ca7/2006_CLADE2_2_cluster1.2.1.1.1.3.2.4.1.1.2.1*'
			'a_/_h5n1/a/environment/korea/w149/2006_CLADE2_2_cluster1.2.1.1.1.3.2.4.1.1.2.1*'
			'a_/_h5n1/a/mountain_hawk-eagle/kumamoto/1/07_CLADE2_2_cluster1.2.1.1.1.3.2.4.1.1.2.1*'
			'a_/_h5n1/a/duck/korea/asan5/2006_CLADE2_2_cluster1.2.1.1.1.3.2.4.1.1.2.1*'
			'a_/_h5n1/a/duck/korea/asan6/2006_CLADE2_2_cluster1.2.1.1.1.3.2.4.1.1.2.1*'
			'a_/_h5n1/a/sparrow/turkey-batman/09rs2842-104/2007_CLADE2_2_cluster1.2.1.1.1.3.2.4.1.1.2.1*'
			'a_/_h5n1/a/chicken/turkey-diyarbakir/09rs2842-100/2006_CLADE2_2_cluster1.2.1.1.1.3.2.4.1.1.2.1*'
			'a_/_h5n1/a/turkey/turkey/batman/09rs2842-107/2007_CLADE2_2_cluster1.2.1.1.1.3.2.4.1.1.2.1*'
			'a_/_h5n1/a/chicken/turkey-batman/09rs2842-96/2007_CLADE2_2_cluster1.2.1.1.1.3.2.4.1.1.2.1*'
			'a_/_h5n1/a/chicken/turkey-batman/09rs2842-90/2007_CLADE2_2_cluster1.2.1.1.1.3.2.4.1.1.2.1*'
			'a_/_h5n1/a/turkey/turkey/diyarbakir/09rs2842-93/2007_CLADE2_2_cluster1.2.1.1.1.3.2.4.1.1.2.1*'
			'a_/_h5n1/a/chicken/turkey-batman/09rs2842-92/2007_CLADE2_2_cluster1.2.1.1.1.3.2.4.1.1.2.1*'
			'a_/_h5n1/a/chicken/kuwait/kisr6/2007_CLADE2_2_cluster1.2.1.1.1.3.2.4.1.1.2.1*'
			'a_/_h5n1/a/chicken/kuwait/kisr7/2007_CLADE2_2_cluster1.2.1.1.1.3.2.4.1.1.2.1*'
			'a_/_h5n1/a/saker_falcon/kuwait/0286/2007_CLADE2_2_cluster1.2.1.1.1.3.2.4.1.1.2.1*'
			'a_/_h5n1/a/chicken/kuwait/kisr8/2007_CLADE2_2_cluster1.2.1.1.1.3.2.4.1.1.2.1*'
			'a_/_h5n1/a/falcon/kuwait/1019-7/2007_CLADE2_2_cluster1.2.1.1.1.3.2.4.1.1.2.1*'
			'a_/_h5n1/a/chicken/kuwait/kisr5/2007_CLADE2_2_cluster1.2.1.1.1.3.2.4.1.1.2.1*'
			'a_/_h5n1/a/houbara_bustard/saudi_arabia/6732-1/2007_CLADE2_2_cluster1.2.1.1.1.3.2.4.1.1.2.1*'
			'a_/_h5n1/a/falcon/saudi_arabia/6732-2/2007_CLADE2_2_cluster1.2.1.1.1.3.2.4.1.1.2.1*'
			'a_/_h5n1/a/chicken/kuwait/kisr9/2007_CLADE2_2_cluster1.2.1.1.1.3.2.4.1.1.2.1*'
			'a_/_h5n1/a/chicken/kuwait/kisr3/2007_CLADE2_2_cluster1.2.1.1.1.3.2.4.1.1.2.1*'
			'a_/_h5n1/a/chicken/kuwait/kisr2/2007_CLADE2_2_cluster1.2.1.1.1.3.2.4.1.1.2.1*'
			'a_/_h5n1/a/great_crested_grebe/germany/r1406/07_CLADE2_2_cluster1.2.1.1.1.3.2.4.1.1.2.1*'
			'a_/_h5n1/a/domestic_goose/germany/r1400/07_CLADE2_2_cluster1.2.1.1.1.3.2.4.1.1.2.1*'
			'a_/_h5n1/a/black-necked_grebe/germany/r1393/07_CLADE2_2_cluster1.2.1.1.1.3.2.4.1.1.2.1*'
			'a_/_h5n1/a/mute_swan/france/070203/2007_CLADE2_2_cluster1.2.1.1.1.3.2.4.1.1.2.1*'
			'a_/_h5n1/a/chicken/krasnodar/300/07_CLADE2_2_cluster1.2.1.1.1.3.2.4.1.1.2.1*'
			'a_/_h5n1/a/cygnus_cygnus/krasnodar/329/07_CLADE2_2_cluster1.2.1.1.1.3.2.4.1.1.2.1*'
			'a_/_h5n1/a/chicken/krasnodar/776/2007_CLADE2_2_cluster1.2.1.1.1.3.2.4.1.1.2.1*'
			'a_/_h5n1/a/mute_swan/germany/r1359/07_CLADE2_2_cluster1.2.1.1.1.3.2.4.1.1.2.1*'
			'a_/_h5n1/a/canada_goose/bavaria/4/2007_CLADE2_2_cluster1.2.1.1.1.3.2.4.1.1.2.1*'
			'a_/_h5n1/a/greylag_goose_/bavaria/11/2007_CLADE2_2_cluster1.2.1.1.1.3.2.4.1.1.2.1*'
			'a_/_h5n1/a/cygnus_olor/germany/r1372/2007_CLADE2_2_cluster1.2.1.1.1.3.2.4.1.1.2.1*'
			'a_/_h5n1/a/mute_swan/bavaria/3/2007_CLADE2_2_cluster1.2.1.1.1.3.2.4.1.1.2.1*'
[truncated: 13,807 more rows]
