# Supplementary material for: Phylogenetic Clustering by Linear Integer Programming (PhyCLIP)
Source: Mol Biol Evol. 2019 Mar 11;36(7):1580–95. doi: 10.1093/molbev/msz053 (PMC6573476; doi:10.1093/molbev/msz053)
Supplement: Supplement_Material_msz053 [file supplement_material_msz053.zip › Figure_S3.tre.txt]

#NEXUS
Begin taxon;
	Dimensions ntax=4357;
		Taxlabels
			'a/goose/guangdong/1/96_CLADE0_cluster1*'
			'a/goose/guangdong/3/1997_CLADE0_cluster1*'
			'a/duck/guangxi/07/1999_CLADE0_cluster1*'
			'a/chicken/hubei/wj/1997_CLADE0_cluster1*'
			'a/chicken/hubei/wl/1997_CLADE0_cluster1.1*'
			a/chicken/hubei/wm/1997_CLADE0
			'a/chicken/china/1/02_CLADE0_cluster1.1*'
			'a/plateau_pika/qinghai/04/2007_CLADE0_cluster1.1*'
			'a/chicken/hubei/wf/2002_CLADE0_cluster1.1*'
			'a/chicken/hubei/wi/1997_CLADE0_cluster1.1*'
			'a/duck/zhejiang/15/2000_CLADE0_cluster1.1*'
			'a/duck/zhejiang/11/2000_CLADE0_cluster1.1*'
			'a/duck/fujian/19/2000_CLADE0_cluster1.1*'
			'a/duck/guangdong/12/2000_CLADE0_cluster1.1*'
			'a/duck/shanghai/08/2001_CLADE0_cluster1.1*'
			'a/duck/shantou/195/2001_CLADE0_cluster1.1*'
			'a/chicken/hubei/wn/2003_CLADE0_cluster1.1*'
			'a/chicken/shandong/k01/2004_CLADE0_cluster1.1*'
			'a/swine/shandong/2/03_CLADE0_cluster1.1*'
			'a/chicken/hubei/wh/1997_CLADE0_cluster1.1*'
			'a/hong_kong/532/1997_CLADE0_cluster1.2*'
			'a/chicken/hong_kong/786/97_CLADE0_cluster1.2*'
			'a/chicken/hong_kong/728/97_CLADE0_cluster1.2*'
			'a/hong_kong/491/97_CLADE0_cluster1.2*'
			'a/hong_kong/542/97_CLADE0_cluster1.2*'
			'a/hong_kong/503/97_CLADE0_cluster1.2*'
			'a/chicken/hong_kong/y388/97_CLADE0_cluster1.2*'
			'a/chicken/hong_kong/y385/97_CLADE0_cluster1.2*'
			'a/hong_kong/485/1997_CLADE0_cluster1.2*'
			'a/hong_kong/514/97_CLADE0_cluster1.2*'
			'a/chicken/hong_kong/220/97_CLADE0_cluster1.2*'
			'a/chicken/hong_kong/258/97_CLADE0_cluster1.2*'
			'a/goose/vietnam/3/05_CLADE0_cluster1.2*'
			'a/hong_kong/483/1997_CLADE0_cluster1.2*'
			'a/duck/vietnam/1/2005_CLADE0_cluster1.2*'
			a/duck/vietnam/8/05_CLADE0
			'a/environment/hong_kong/156/1997_CLADE0_cluster1*'
			'a/hong_kong/156/97_CLADE0_cluster1*'
			'a/hong_kong/481/97_CLADE0_cluster1*'
			'a/hong_kong/538/97_CLADE0_cluster1.3*'
			'a/hong_kong/97/98_CLADE0_cluster1.3*'
			'a/hong_kong/486/97_CLADE0_cluster1.3*'
			'a/hong_kong/516/97_CLADE0_cluster1.3*'
			'a/silky_chicken/hong_kong/p17/97_CLADE0_cluster1.3*'
			'a/hong_kong/488/97_CLADE0_cluster1.3*'
			'a/chicken/hong_kong/990/97_CLADE0_cluster1.3*'
			'a/chicken/hong_kong/1203/97_CLADE0_cluster1.3*'
			'a/environment/hong_kong/486/1997_CLADE0_cluster1.3*'
			'a/duck/hong_kong/p46/97_CLADE0_cluster1.3*'
			'a/chicken/hong_kong/976/97_CLADE0_cluster1.3*'
			'a/hong_kong/507/97_CLADE0_cluster1.3*'
			'a/goose/hong_kong/w355/97_CLADE0_cluster1.3*'
			'a/duck/hong_kong/y283/97_CLADE0_cluster1.3*'
			'a/chicken/jilin/xw/2003_CLADE0_cluster1*'
			'a/goose/hong_kong/437-6/1999_CLADE0_cluster1*'
			'a/environment/hong_kong/437-6/99_CLADE0_cluster1*'
			'a/goose/hong_kong/437-8/1999_CLADE0_cluster1*'
			'a/environment/hong_kong/437-10/99_CLADE0_cluster1*'
			'a/environment/hong_kong/437-4/99_CLADE0_cluster1*'
			'a/chicken/hong_kong/317.5/2001_CLADE0_cluster1*'
			'a/environment/hong_kong/437-8/99_CLADE0_cluster1*'
			'a/duck/guangdong/07/2000_CLADE0_cluster1.4*'
			'a/duck/hong_kong/ww381/2000_CLADE0_cluster1.4*'
			'a/goose/hong_kong/ww491/2000_CLADE0_cluster1.4*'
			'a/duck/hong_kong/ww487/2000_CLADE0_cluster1.4*'
			'a/duck/hong_kong/ww461/2000_CLADE0_cluster1.4*'
			'a/duck/guangdong/40/2000_CLADE0_cluster1.4*'
			'a/duck/shantou/1437/2001_CLADE0_cluster1.4*'
			'a/duck/shantou/1930/2001_CLADE0_cluster1.4*'
			'a/chicken/jilin/ha/2003_CLADE0_cluster1.4*'
			'a/goose/china/f3/2004_CLADE0_cluster1.4*'
			'a/chicken/jilin/hj/2003_CLADE0_cluster1.4*'
			'a/chicken/jilin/hk/2004_CLADE0_cluster1.4*'
			a/chicken/jilin/hl/2004_CLADE0
			'a/chicken/jilin/xv/2002_CLADE0_cluster1.4*'
			'a/chicken/shantou/28/2002_CLADE0_cluster1.4*'
			'a/duck/shantou/4407/2001_CLADE0_cluster1.4*'
			'a/goose/shantou/4325/2001_CLADE0_cluster1.4*'
			'a/chicken/shantou/9/2002_CLADE0_cluster1.4*'
			'a/goose/shantou/4885/2001_CLADE0_cluster1.4*'
			'a/ck/hk/31.2/2002_CLADE0_cluster1.4*'
			'a/environment/hong_kong/674.15/2002_CLADE0_cluster1.4*'
			'a/quail/shantou/5164/2001_CLADE0_cluster1.4*'
			'a/sck/hk/yu100/2002_CLADE0_cluster1.4*'
			'a/ck/hk/37.4/2002_CLADE0_cluster1.4*'
			'a/chicken/shantou/5746/2001_CLADE0_cluster1.4*'
			'a/chicken/shantou/5738/2001_CLADE0_cluster1.4*'
			'a/duck/shantou/4912/2001_CLADE0_cluster1.4*'
			'a/goose/shantou/5456/2001_CLADE0_cluster1.4*'
			'a/duck/shandong/093/2004_CLADE0_cluster1.4*'
			'a/duck/shanghai/38/2001_CLADE0_cluster1.4*'
			'a/duck/shanghai/35/2002_CLADE0_cluster1.4*'
			'a/ostrich/suzhou/097/2003_CLADE0_cluster1.4*'
			'a/duck/anyang/avl-1/2001_CLADE0_cluster1.4*'
			'a/goose/guangdong/xb/2001_CLADE0_cluster1.4*'
			'a/chicken/jiande/1218/2001_CLADE0_cluster1.4*'
			'a/duck/guangxi/53/2002_CLADE0_cluster1.4*'
			'a/duck/shanghai/37/2002_CLADE0_cluster1.4*'
			'a/duck/fujian/13/2002_CLADE0_cluster1.4*'
			'a/duck/fujian/01/2002_CLADE0_cluster1.4*'
			'a/duck/guangxi/27/2003_CLADE0_cluster1.4*'
			'a/duck/guangxi/12/2003_CLADE0_cluster1.4*'
			'a/chicken/hebei/108/02_CLADE0_cluster1.4*'
			'a/chicken/zhoukou/2/02_CLADE0_cluster1.4*'
			'a/goose/hong_kong/1032.9/2000_CLADE0_cluster1.4*'
			'a/goose/hong_kong/1032.6/2000_CLADE0_cluster1.4*'
			'a/goose/hong_kong/ww28/2000_CLADE0_cluster1.4*'
			'a/goose/hong_kong/ww26/2000_CLADE0_cluster1.4*'
			'a/goose/hong_kong/385.3/2000_CLADE0_cluster1.4*'
			'a/goose/hong_kong/385.5/2000_CLADE0_cluster1.4*'
			'a/goose/hong_kong/485.3/2000_CLADE0_cluster1.4*'
			'a/duck/shanghai/1/2000_CLADE0_cluster1.4*'
			'a/goose/huadong/1/2000_CLADE0_cluster1.4*'
			'a/chicken/shantou/2535/2001_CLADE0_cluster1.4*'
			'a/chicken/hong_kong/yu562/01_CLADE3_cluster1.4*'
			'a/chicken/hong_kong/876.1/01_CLADE3_cluster1.4*'
			'a/silky_chicken/hong_kong/sf189/01_CLADE3_cluster1.4*'
			'a/chicken/hong_kong/830.2/01_CLADE3_cluster1.4*'
			'a/chicken/hong_kong/sf219/01_CLADE3_cluster1.4*'
			'a/chicken/hong_kong/867.1/01_CLADE3_cluster1.4*'
			'a/chicken/hong_kong/891.1/01_CLADE3_cluster1.4*'
			'a/chicken/hong_kong/879.1/01_CLADE3_cluster1.4*'
			'a/chicken/hong_kong/893.2/01_CLADE3_cluster1.4*'
			'a/chicken/hong_kong/858.3/01_CLADE3_cluster1.4*'
			'a/chicken/hong_kong/822.1/01_CLADE3_cluster1.4*'
			'a/pigeon/hong_kong/sf215/01_CLADE3_cluster1.4*'
			'a/chicken/hongkong/yu822.2/01_CLADE3_cluster1.4*'
			'a/chicken/hong_kong/yu822.2/01-mb_CLADE3_cluster1.4*'
			'a/duck/hong_kong/2986.1-2/2000_CLADE3_cluster1.4.1*'
			'a/duck/fujian/17/2001_CLADE3_cluster1.4.1*'
			'a/duck/shanghai/13/2001_CLADE3_cluster1.4.1*'
			'a/chicken/shantou/904/2001_CLADE3-like_cluster1.4.1*'
			'a/hong_kong/378.1/2001_CLADE3-like_cluster1.4.1*'
			'a/duck/hong_kong/380.5/2001_CLADE3-like_cluster1.4.1*'
			'a/duck/guangxi/22/2001_CLADE3_cluster1.4.1*'
			'a/goose/viet_nam/324/2001_CLADE3_cluster1.4.1*'
			'a/goose/viet_nam/113/2001_CLADE3_cluster1.4.1*'
			'a/duck/hong_kong/573.4/01_CLADE3_cluster1.4.1*'
			'a/duck/shantou/1101/2001_CLADE3_cluster1.4.1*'
			'a/goose/hong_kong/76.1/01_CLADE3_cluster1.4.1*'
			'a/goose/hong_kong/668.1/2001_CLADE3_cluster1.4.1*'
			'a/duck/guangdong/01/2001_CLADE3_cluster1.4.1*'
			'a/chicken/hong_kong/fy77/01_CLADE3_cluster1.4.1*'
			'a/chicken/hong_kong/873.3/01_CLADE3_cluster1.4.1*'
			'a/chicken/hong_kong/nt873.3/01-mb_CLADE3_cluster1.4.1*'
			'a/chicken/hong_kong/715.5/01_CLADE3_cluster1.4.1*'
			'a/chicken/hong_kong/fy150/01-mb_CLADE3_cluster1.4.1*'
			'a/chicken/hong_kong/829.2/01_CLADE3_cluster1.4.1*'
			'a/chicken/hong_kong/fy150/01_CLADE3_cluster1.4.1*'
			'a/pheasant/hong_kong/fy155/01_CLADE3_cluster1.4.1*'
			'a/goose/hong_kong/3014.5/2000_CLADE3_cluster1.4.1*'
			'a/goose/hong_kong/3014.8/2000_CLADE3_cluster1.4.1*'
			'a/waterfowl/hong_kong/378.5/2001_CLADE3_cluster1.4.1*'
			'a/goose/hong_kong/ww100/01_CLADE3_cluster1.4.1*'
			'a/duck/guangxi/xa/2001_CLADE3_cluster1.4.1*'
			'a/duck/guangxi/35/2001_CLADE3_cluster1.4.1*'
			'a/chicken/hebei/718/2001_CLADE3_cluster1.4.1*'
			'a/partridge/shantou/2886/2003_CLADE3_cluster1.4.1.1*'
			'a/pheasant/shantou/3535/2003_CLADE3_cluster1.4.1.1*'
			'a/duck/hong_kong/646.3/01_CLADE3_cluster1.4.1.1*'
			'a/duck/shantou/700/2002_CLADE4_cluster1.4.1.1*'
			'a/duck/guangdong/22/2002_CLADE4_cluster1.4.1.1*'
			'a/partridge/shantou/478/2002_CLADE4_cluster1.4.1.1*'
			'a/goose/shantou/753/2002_CLADE4_cluster1.4.1.1*'
			'a/goose/fujian/bb/2003_CLADE4_cluster1.4.1.1*'
			'a/quail/guangxi/12/2002_CLADE4_cluster1.4.1.1*'
			'a/quail/guangxi/13/2002_CLADE4_cluster1.4.1.1*'
			'a/quail/guangxi/11/2002_CLADE4_cluster1.4.1.1*'
			'a/ck/hk/31.4/02_CLADE4_cluster1.4.1.1.1*'
			'a/ck/hk/96.1/02_CLADE4_cluster1.4.1.1.1*'
			'a/chicken/hong_kong/409.1/2002_CLADE4_cluster1.4.1.1.1*'
			'a/duck/guiyang/504/2006_CLADE4_cluster1.4.1.1.1*'
			'a/duck/guiyang/2231/2005_CLADE4_cluster1.4.1.1.1*'
			'a/goose/guiyang/337/2006_CLADE4_cluster1.4.1.1.1*'
			'a/chicken/guiyang/207/2006_CLADE4_cluster1.4.1.1.1*'
			'a/chicken/guiyang/217/2006_CLADE4_cluster1.4.1.1.1*'
			'a/duck/guiyang/523/2006_CLADE4_cluster1.4.1.1.1*'
			'a/goose/guiyang/1325/2006_CLADE4_cluster1.4.1.1.1*'
			'a/chicken/guiyang/441/2006_CLADE4_cluster1.4.1.1.1*'
			'a/chicken/guiyang/846/2006_CLADE4_cluster1.4.1.1.1*'
			'a/duck/guiyang/1129/2006_CLADE4_cluster1.4.1.1.1*'
			'a/chicken/guiyang/1218/2006_CLADE4_cluster1.4.1.1.1*'
			'a/goose/guiyang/1175/2006_CLADE4_cluster1.4.1.1.1*'
			a/duck/zhejiang/bj/2002_CLADE5-6-like
			'a/tree_sparrow/henan/2/2004_CLADE7_cluster1.4.1.2*'
			'a/chicken/hubei/wo/2003_CLADE7_cluster1.4.1.2*'
			'a/swine/anhui/cb/2004_CLADE7_cluster1.4.1.2*'
			a/chicken/hubei/wk/1997_CLADE7
			'a/anhui/t2/2006_CLADE7_cluster1.4.1.2*'
			'a/chicken/xinjiang/16/2005_CLADE7_cluster1.4.1.2*'
			'a/chicken/xinjiang/17/2005_CLADE7_cluster1.4.1.2*'
			'a/chicken/xinjiang/68/2005_CLADE7_cluster1.4.1.2.1*'
			'a/chicken/xinjiang/54/2005_CLADE7_cluster1.4.1.2.1*'
			'a/chicken/sheny/0606/2008_CLADE7_cluster1.4.1.2.1*'
			'a/chicken/xinjiang/78/2005_CLADE7_cluster1.4.1.2.1*'
			'a/chicken/xinjiang/67/2005_CLADE7_cluster1.4.1.2.1*'
			'a/chicken/xinjiang/53/2005_CLADE7_cluster1.4.1.2.1*'
			'a/chicken/xinjiang/27/2006_CLADE7_cluster1.4.1.2.1*'
			'a/chicken/xinjiang/28/2006_CLADE7_cluster1.4.1.2.1*'
			'a/domestic_green_winged_teal/hunan/67/2005_CLADE7_cluster1.4.1.2.1*'
			'a/domestic_green_winged_teal/hunan/79/2005_CLADE7_cluster1.4.1.2.1*'
			'a/goose/yunnan/3315/2005_CLADE7_cluster1.4.1.2.1*'
			'a/goose/yunnan/3644/2005_CLADE7_cluster1.4.1.2.1*'
			'a/duck/yunnan/5236/2005_CLADE7_cluster1.4.1.2.1*'
			'a/duck/yunnan/5133/2005_CLADE7_cluster1.4.1.2.1*'
			'a/goose/yunnan/5525/2005_CLADE7_cluster1.4.1.2.1*'
			'a/goose/yunnan/5351/2005_CLADE7_cluster1.4.1.2.1*'
			'a/goose/yunnan/5299/2005_CLADE7_cluster1.4.1.2.1*'
			'a/goose/yunnan/5539/2005_CLADE7_cluster1.4.1.2.1*'
			'a/chicken/pyigyitagon/204/2006_CLADE7_cluster1.4.1.2.1*'
			'a/goose/yunnan/5314/2005_CLADE7_cluster1.4.1.2.1*'
			a/chicken/anhui/m_CLADE7
			'a/beijing/01/2003_CLADE7_cluster1.4.1.2*'
			'a/chicken/hebei/326/2005_CLADE7_cluster1.4.1.2.2*'
			'a/chicken/hebei/706/2005_CLADE7_cluster1.4.1.2.2*'
			'a/mallard/huadong/hn/2005_CLADE7_cluster1.4.1.2.2*'
			'a/chicken/liaoning/a-1/2007_CLADE7_cluster1.4.1.2.2*'
			'a/chicken/shanxi/2/2006_CLADE7_cluster1.4.1.2.2*'
			'a/chicken/hebei/126/2005_CLADE7_cluster1.4.1.2.2*'
			'a/chicken/henan/a-7/2006_CLADE7_cluster1.4.1.2.2*'
			'a/chicken/ningxia/24/2006_CLADE7_cluster1.4.1.2.2*'
			'a/chicken/shandong/a-5/2006_CLADE7_cluster1.4.1.2.2*'
			'a/chicken/hebei/102/2005_CLADE7_cluster1.4.1.2.2.1*'
			'a/chicken/vietnam/ncvd-016/2008_CLADE7.1_cluster1.4.1.2.2.1*'
			'a/chicken/shanxi/10/2006_CLADE7.1_cluster1.4.1.2.2.1*'
			'a/chicken/vietnam/ncvd-swab19/2008_CLADE7.1_cluster1.4.1.2.2.1*'
			'a/chicken/vietnam/ncvd-04/2008_CLADE7.1_cluster1.4.1.2.2.1*'
			'a/chicken/vietnam/ncvd-03/2008_CLADE7.1_cluster1.4.1.2.2.1*'
			'a/chicken/vietnam/ncvd-swab06/2008_CLADE7.1_cluster1.4.1.2.2.1*'
			'a/chicken/vietnam/ncvd-swab24/2008_CLADE7.1_cluster1.4.1.2.2.1*'
			'a/chicken/vietnam/ncvd-swab16/2008_CLADE7.1_cluster1.4.1.2.2.1*'
			'a/chicken/vietnam/ncvd-swab25/2008_CLADE7.1_cluster1.4.1.2.2.1*'
			'a/chicken/vietnam/ncvd-swab26/2008_CLADE7.1_cluster1.4.1.2.2.1*'
			'a/chicken/vietnam/ncvd-swab20/2008_CLADE7.1_cluster1.4.1.2.2.1*'
			a/chicken/vietnam/ncvd-swab276/2008_CLADE7.1
			'a/chicken/vietnam/ncvd-134/2008_CLADE7.1_cluster1.4.1.2.2.1*'
			'a/chicken/vietnam/ncvd-137/2008_CLADE7.1_cluster1.4.1.2.2.1*'
			'a/chicken/vietnam/ncvd-136/2008_CLADE7.1_cluster1.4.1.2.2.1*'
			a/chicken/vietnam/ncvd-135/2008_CLADE7.1
			'a/chicken/liaoning/a-11/2006_CLADE7_cluster1.4.1.2.2*'
			'a/chicken/hunan/2246/2006_CLADE7_cluster1.4.1.2.2*'
			'a/chicken/hunan/2292/2006_CLADE7_cluster1.4.1.2.2*'
			a/chicken/shandong/a-10/2006_CLADE7
			'a/environment/hunan/2-16/2007_CLADE7.2_cluster1.4.1.2.2.2*'
			'a/environment/hunan/2-1/2007_CLADE7.2_cluster1.4.1.2.2.2*'
			'a/environment/hunan/1-12/2007_CLADE7.2_cluster1.4.1.2.2.2*'
			a/duck/huadong/qdz5/2010_CLADE7.2
			a/pigeon/huadong/qpg/2010_CLADE7.2
			'a/chicken/jiangsu/18/2008_CLADE7.2_cluster1.4.1.2.2.2*'
			'a/swine/jiangsu/1/2008_CLADE7.2_cluster1.4.1.2.2.2*'
			a/chicken/huadong/4/2008_CLADE7.2
			'a/chicken/vietnam/ncvd-swab15/2008_CLADE7.2_cluster1.4.1.2.2.2*'
			'a/chicken/vietnam/ncvd-swab17/2008_CLADE7.2_cluster1.4.1.2.2.2*'
			a/chicken/hebei/a-8/2009_CLADE7.2
			'a/chicken/vietnam/ncvd-093/2008_CLADE7.2_cluster1.4.1.2.2.2*'
			a/wild_duck/shandong/1/2011_CLADE7.2
			a/chicken/shandong/j02/2009_CLADE7.2
			a/chicken/shandong/j03/2009_CLADE7.2
			a/chicken/shandong/j04/2009_CLADE7.2
			a/chicken/shandong/j05/2009_CLADE7.2
			a/chicken/ningxia/222/2012_CLADE7.2
			'a/chicken/jilin/hh/2002_CLADE5-6-like_cluster1.4.1*'
			'a/chicken/jilin/hp/2003_CLADE5_cluster1.4.1*'
			'a/duck/shantou/5526/2001_CLADE5-6-like_cluster1.4.1.3*'
			'a/goose/shantou/157/2002_CLADE5-6-like_cluster1.4.1.3*'
			'a/duck/yokohama/aq10/2003_CLADE5-6-like_cluster1.4.1.3*'
			'a/chicken/yichang/lung-1/04_CLADE6_cluster1.4.1.3*'
			'a/duck/hubei/wg/2002_CLADE6_cluster1.4.1.3*'
			'a/babbler/fujian/320/04_CLADE6_cluster1.4.1.3*'
			'a/swine/anhui/ca/2004_CLADE6_cluster1.4.1.3*'
			'a/tree_sparrow/henan/4/2004_CLADE6_cluster1.4.1.3*'
			'a/blackbird/hunan/1/2004_CLADE6_cluster1.4.1.3*'
			'a/tree_sparrow/henan/3/2004_CLADE6_cluster1.4.1.3*'
			'a/tree_sparrow/henan/1/2004_CLADE6_cluster1.4.1.3*'
			'a/black_bulbul/fujian/439/04_CLADE6_cluster1.4.1.3*'
			'a/chicken/hunan/fg/2004_CLADE6_cluster1.4.1.3*'
			'a/chicken/jilin/9/2004_CLADE5-6-like_cluster1.4.1.4*'
			'a/chicken/jiangsu/cz1/2002_CLADE5-6-like_cluster1.4.1.4*'
			'a/chicken/jilin/hf/2002_CLADE5-6-like_cluster1.4.1.4*'
			'a/chicken/jilin/he/2002_CLADE5-6-like_cluster1.4.1.4*'
			'a/chicken/jilin/hn/2003_CLADE5_cluster1.4.1.4*'
			'a/chicken/jilin/hq/2003_CLADE5_cluster1.4.1.4*'
			'a/chicken/jilin/ho/2003_CLADE5_cluster1.4.1.4*'
			'a/duck/zhejiang/52/2000_CLADE5_cluster1.4.1.4.1*'
			'a/swine/fujian/1/2003_CLADE5_cluster1.4.1.4.1*'
			'a/swine/fujian/f1/2001_CLADE5_cluster1.4.1.4.1*'
			'a/swine/fujian/2001_CLADE5_cluster1.4.1.4.1*'
			'a/swine/fujian/2003_CLADE5_cluster1.4.1.4.1*'
			'a/quail/shantou/3846/2002_CLADE5_cluster1.4.1.4.1*'
			'a/teal/china/2978.1/2002_CLADE5_cluster1.4.1.4.1*'
			'a/duck/viet_nam/ncvd1/2003_CLADE5_cluster1.4.1.4.1*'
			'a/chicken/viet_nam/ncvd8/2003_CLADE5_cluster1.4.1.4.1*'
			'a/goose/guangxi/914/2004_CLADE5_cluster1.4.1.4.1*'
			'a/duck/guangxi/1378/2004_CLADE5_cluster1.4.1.4.1*'
			'a/duck/guangxi/668/2004_CLADE5_cluster1.4.1.4.1*'
			'a/goose/guangxi/1198/2004_CLADE5_cluster1.4.1.4.1*'
			'a/duck/guangxi/1793/2004_CLADE5_cluster1.4.1.4.1*'
			'a/goose/guangxi/1097/2004_CLADE5_cluster1.4.1.4.1*'
			'a/goose/guangxi/2112/2004_CLADE5_cluster1.4.1.4.1*'
			'a/duck/guangxi/2291/2004_CLADE5_cluster1.4.1.4.1*'
			'a/duck/guangxi/1586/2004_CLADE5_cluster1.4.1.4.1*'
			'a/duck/guangxi/1681/2004_CLADE5_cluster1.4.1.4.1*'
			'a/goose/guangxi/1832/2004_CLADE5_cluster1.4.1.4.1*'
			'a/chicken/guangxi/2439/2004_CLADE5_cluster1.4.1.4.1*'
			'a/duck/guangxi/2396/2004_CLADE5_cluster1.4.1.4.1*'
			'a/goose/guangxi/2383/2004_CLADE5_cluster1.4.1.4.1*'
			'a/duck/shanghai/xj/2002_CLADE8-9-like_cluster1.4.1.5*'
			'a/dk/st/4003/2003_CLADE8-9-like_cluster1.4.1.5*'
			'a/duck/shantou/4610/2003_CLADE8-9-like_cluster1.4.1.5*'
			'a/partridge/shantou/1075/2002_CLADE9_cluster1.4.1.5*'
			'a/ck/hk/61.9/02_CLADE9_cluster1.4.1.5*'
			'a/chicken/hong_kong/86.3/2002_CLADE8_cluster1.4.1.5*'
			'a/ck/hk/yu777/02_CLADE8_cluster1.4.1.5*'
			'a/ck/hk/yu22/2002_CLADE8_cluster1.4.1.5*'
			'a/duck/guangxi/50/2001_CLADE9_cluster1.4.1.5.1*'
			'a/chicken/henan/12/2004_CLADE9_cluster1.4.1.5.1*'
			'a/chicken/henan/16/2004_CLADE9_cluster1.4.1.5.1*'
			'a/swine/guangxi/wz/2004_CLADE9_cluster1.4.1.5.1*'
			'a/chicken/henan/01/2004_CLADE9_cluster1.4.1.5.1*'
			'a/chicken/henan/1/2004_CLADE9_cluster1.4.1.5.1*'
			'a/chicken/henan/210/2004_CLADE9_cluster1.4.1.5.1*'
			'a/pheasant/shantou/4567/2002_CLADE9_cluster1.4.1.5.1*'
			'a/chicken/shantou/133/2003_CLADE9_cluster1.4.1.5.1*'
			'a/silky_chicken/shantou/540/2003_CLADE9_cluster1.4.1.5.1*'
			'a/wild_duck/guangdong/314/2004_CLADE9_cluster1.4.1.5.1*'
			'a/chicken/hubei/489/2004_CLADE9_cluster1.4.1.5.1*'
			'a/duck/hubei/46/2009_CLADE9_cluster1.4.1.5.1*'
			'a/chicken/hubei/327/2004_CLADE9_cluster1.4.1.5.1*'
			'a/goose/huadong/220/2004_CLADE9_cluster1.4.1.5.1*'
			'a/chicken/anhui/t5/2006_CLADE9_cluster1.4.1.5.1*'
			'a/chicken/anhui/t6/2006_CLADE9_cluster1.4.1.5.1*'
			'a/chicken/anhui/39/2004_CLADE9_cluster1.4.1.5.1*'
			'a/chicken/gansu/44/2004_CLADE9_cluster1.4.1.5.1*'
			'a/chicken/hong_kong/369/2003_CLADE9_cluster1.4.1.5.1*'
			'a/chicken/hubei/14/2004_CLADE9_cluster1.4.1.5.1*'
			'a/chicken/hunan/41/2004_CLADE9_cluster1.4.1.5.1*'
			'a/chukar/shantou/4690/2003_CLADE9_cluster1.4.1.5.1*'
			'a/chick/macheng/2004_CLADE9_cluster1.4.1.5.1*'
			'a/ck/hk/wf157/2003_CLADE9_cluster1.4.1.5.1*'
			'a/peregrine_falcon/hk/d0028/2004_CLADE9_cluster1.4.1.5.1*'
			'a/goose/guangdong/72/2004_CLADE9_cluster1.4.1.5.1*'
			'a/duck/guangzhou/20/2005_CLADE9_cluster1.4.1.5.1*'
			'a/duck/guangxi/2775/2005_CLADE9_cluster1.4.1.5.1*'
			'a/migratory_duck/jiangxi/1653/2005_CLADE9_cluster1.4.1.5.1*'
			'a/goose/shantou/1621/05_CLADE9_cluster1.4.1.5.1*'
			'a/goose/shantou/2216/2005_CLADE9_cluster1.4.1.5.1*'
			'a/chicken/fujian/1042/2005_CLADE9_cluster1.4.1.5.1*'
			'a/duck/fujian/897/2005_CLADE9_cluster1.4.1.5.1*'
			'a/chicken/vietnam/g62/2005_CLADE1-8-9-like_cluster1.4.1.5*'
			'a/ck/hk/2133.1/2003_CLADE1-8-9-like_cluster1.4.1.5*'
			'a/duck/guangdong/173/04_CLADE1-8-9-like_cluster1.4.1.5*'
			'a/parrot/guangdong/c99/2005_CLADE1-8-9-like_cluster1.4.1.5*'
			'a/duck/yunnan/862/2002_CLADE1-8-9-like_cluster1.4.1.5*'
			'a/duck/yunnan/971/2002_CLADE1-8-9-like_cluster1.4.1.5*'
			'a/chicken/yunnan/1628/2003_CLADE1-8-9-like_cluster1.4.1.5*'
			'a/duck/hunan/1340/2002_CLADE1-8-9-like_cluster1.4.1.5*'
			'a/duck/hunan/378/2003_CLADE1-8-9-like_cluster1.4.1.5*'
			'a/duck/hunan/300/2003_CLADE1-8-9-like_cluster1.4.1.5*'
			'a/quail/shantou/3054/2002_CLADE1_cluster1.4.1.5*'
			'a/quail/shantou/3071/2002_CLADE1_cluster1.4.1.5*'
			'a/silky_chicken/shantou/4071/2002_CLADE1_cluster1.4.1.5*'
			'a/chicken/shantou/3900/2002_CLADE1_cluster1.4.1.5*'
			'a/chicken/shantou/4059/2002_CLADE1_cluster1.4.1.5*'
			'a/ck/hk/nt93/2003_CLADE1_cluster1.4.1.5*'
			'a/ck/hk/ssp141/2003_CLADE1_cluster1.4.1.5*'
			'a/grey_heron/hk/861.1/2002_CLADE1_cluster1.4.1.5.2*'
			'a/ck/hk/3169.1/2002_CLADE1_cluster1.4.1.5.2*'
			'a/pheasant/shantou/40/2003_CLADE1_cluster1.4.1.5.2*'
			'a/condor/guangdong/139/2003_CLADE1_cluster1.4.1.5.2*'
			'a/tree_sparrow/hk/864/2002_CLADE1_cluster1.4.1.5.2*'
			'a/duck/hong_kong/821/2002_CLADE1_cluster1.4.1.5.2*'
			'a/feral_pigeon/hk/862.7/2002_CLADE1_cluster1.4.1.5.2*'
			'a/duck/hunan/1386/2003_CLADE1_cluster1.4.1.5.2*'
			'a/egret/hong_kong/757.2/03_CLADE1_cluster1.4.1.5.2*'
			'a/gs/hk/739.2/02_CLADE1_cluster1.4.1.5.2*'
			'a/eg/hk/757.3/02_CLADE1_cluster1.4.1.5.2*'
			'a/chicken/hong_kong/3123.1/2002_CLADE1_cluster1.4.1.5.2*'
			'a/g.h/hk/793.1/02_CLADE1_cluster1.4.1.5.2*'
			'a/ck/hk/fy157/2003_CLADE1_cluster1.4.1.5.2*'
			'a/black_headed_gull/hk/12.1/2003_CLADE1_cluster1.4.1.5.2*'
			'a/ck/hk/3176.3/2002_CLADE1_cluster1.4.1.5.2*'
			'a/hong_kong/213-dkpass/2003_CLADE1_cluster1.4.1.5.2*'
			'a/hong_kong/213/2003_CLADE1_cluster1.4.1.5.2*'
			'a/hk/212/03_CLADE1_cluster1.4.1.5.2*'
			'a/chicken/yunnan/564/2003_CLADE1_cluster1.4.1.5.2*'
			'a/duck/yunnan/662/2003_CLADE1_cluster1.4.1.5.2*'
			'a/duck/yunnan/119/2003_CLADE1_cluster1.4.1.5.2*'
			'a/chicken/yunnan/1215/2002_CLADE1_cluster1.4.1.5.2*'
			'a/chicken/yunnan/1083/2003_CLADE1_cluster1.4.1.5.2*'
			'a/chicken/yunnan/1251/2003_CLADE1_cluster1.4.1.5.2*'
			'a/chicken/yunnan/1252/2003_CLADE1_cluster1.4.1.5.2*'
			'a/duck/yunnan/215/2003_CLADE1_cluster1.4.1.5.2*'
			'a/chicken/thailand/uthaithani-01/2004_CLADE1_cluster1.4.1.5.2.1*'
			'a/duck/thailand/phichit-01/2004_CLADE1_cluster1.4.1.5.2.1*'
			'a/chicken/thailand/phitsanulok-03/2004_CLADE1_cluster1.4.1.5.2.1*'
			'a/chicken/thailand/uttaradit-02/2004_CLADE1_cluster1.4.1.5.2.1*'
			'a/clouded_leopard/thailand/ku-11/2004_CLADE1_cluster1.4.1.5.2.1*'
			'a/chicken/thailand/2/04_CLADE1_cluster1.4.1.5.2.1*'
			'a/chicken/bangkok/thailand/cu-6/04_CLADE1_cluster1.4.1.5.2.1*'
			'a/chicken/chonburi/thailand/cu-73/04_CLADE1_cluster1.4.1.5.2.1*'
			'a/chicken/thailand/phetchabun-02/2004_CLADE1_cluster1.4.1.5.2.1*'
			'a/chicken/nonthaburi/niah2879/2004_CLADE1_cluster1.4.1.5.2.1*'
			'a/chicken/thailand/bangkok-01/2004_CLADE1_cluster1.4.1.5.2.1*'
			'a/chicken/ayutthaya/thailand/cu-23/04_CLADE1_cluster1.4.1.5.2.1*'
			'a/cat/thailand/ku-02/04_CLADE1_cluster1.4.1.5.2.1*'
			'a/chicken/nakhon_sawan/thailand/cu-12/04_CLADE1_cluster1.4.1.5.2.1*'
			'a/chicken/saraburi/thailand/cu-17/04_CLADE1_cluster1.4.1.5.2.1*'
			'a/chicken/kalasin/niah317/2004_CLADE1_cluster1.4.1.5.2.1*'
			'a/thailand/5_CLADE1_cluster1.4.1.5.2.1*'
			'a/duck/nakhon_pathom/thailand/cu-71/04_CLADE1_cluster1.4.1.5.2.1*'
			'a/duck/thailand/sukhothai-01/2004_CLADE1_cluster1.4.1.5.2.1*'
			'a/chicken/thailand/phichit-01/2004_CLADE1_cluster1.4.1.5.2.1*'
			'a/chicken/nakornsawan-2-02/2004_CLADE1_cluster1.4.1.5.2.1*'
			'a/partridge/thailand/uttaradit-01/2004_CLADE1_cluster1.4.1.5.2.1*'
			'a/chicken/thailand/phitsanulok-02/2004_CLADE1_cluster1.4.1.5.2.1*'
			'a/chicken/suphanburi/thailand/cu-1/04_CLADE1_cluster1.4.1.5.2.1*'
			'a/chicken/uthaithani/niah6-3-0007/2005_CLADE1_cluster1.4.1.5.2.1*'
			'a/chicken/suphanburi/thailand/cu-9/04_CLADE1_cluster1.4.1.5.2.1*'
			'a/pigeon/thailand/vsmu-7-npt/2004_CLADE1_cluster1.4.1.5.2.1*'
			'a/duck/thailand/cu-2/2004_CLADE1_cluster1.4.1.5.2.1*'
			'a/viet_nam/3062/2004_CLADE1_cluster1.4.1.5.2.1*'
			'a/duck/vietnam/40/2004_CLADE1_cluster1.4.1.5.2.1*'
			'a/duck/chonburi/thailand/cu-5/04_CLADE1_cluster1.4.1.5.2.1*'
			'a/vietnam/hn30262iiim3/2004_CLADE1_cluster1.4.1.5.2.1*'
			'a/chicken/laos/7192/2004_CLADE1_cluster1.4.1.5.2.1*'
			'a/chicken/thailand/st-351/2008_CLADE1_cluster1.4.1.5.2.1*'
			'a/dk/viet_nam/11/2004_CLADE1_cluster1.4.1.5.2.1*'
			'a/ck/thailand/9.1/2004_CLADE1_cluster1.4.1.5.2.1*'
			'a/chicken/nakhon_sawan/thailand/cu-13/04_CLADE1_cluster1.4.1.5.2.1*'
			'a/chicken/nakhon_pathom/thailand/cu-14/04_CLADE1_cluster1.4.1.5.2.1*'
			'a/chicken/chachoengsao/thailand/cu-11/04_CLADE1_cluster1.4.1.5.2.1*'
			'a/chicken/nakorn-patom/thailand/cu-k2/2004_CLADE1_cluster1.4.1.5.2.1*'
			'a/chicken/bangkok/thailand/cu-20/04_CLADE1_cluster1.4.1.5.2.1*'
			'a/chicken/nakhon_sawan/thailand/cu-39/04_CLADE1_cluster1.4.1.5.2.1*'
			'a/thailand/ha20/2005_CLADE1_cluster1.4.1.5.2.1*'
			'a/ostrich/samut_prakan/thailand/cu-19/04_CLADE1_cluster1.4.1.5.2.1*'
			'a/chicken/thailand/ku14/2004_CLADE1_cluster1.4.1.5.2.1*'
			'a/ck/thailand/1/2004_CLADE1_cluster1.4.1.5.2.1*'
			'a/duck/vietnam/48/2004_CLADE1_cluster1.4.1.5.2.1*'
			'a/chicken/thailand/kamphaengphet-01/2004_CLADE1_cluster1.4.1.5.2.1*'
			'a/duck/thailand/kamphaengphet-01/2004_CLADE1_cluster1.4.1.5.2.1*'
			'a/duck/nakornsawan-2-02/2004_CLADE1_cluster1.4.1.5.2.1*'
			'a/quail/phathumthani/niah2711/2004_CLADE1_cluster1.4.1.5.2.1*'
			'a/openbill_stork/thailand/vsmu-4-nsn/2004_CLADE1_cluster1.4.1.5.2.1*'
			'a/open-billed_stork/nakhonsawan/bbd0404f/2004_CLADE1_cluster1.4.1.5.2.1*'
			'a/chicken/thailand/pathumthani-01/2004_CLADE1_cluster1.4.1.5.2.1*'
			'a/chicken/thailand/bangkok-02/2004_CLADE1_cluster1.4.1.5.2.1*'
			'a/chicken/thailand/udonthani-02/2004_CLADE1_cluster1.4.1.5.2.1*'
			'a/chicken/thailand/udonthani-01/2004_CLADE1_cluster1.4.1.5.2.1*'
			'a/pigeon/thailand/ku-03/04_CLADE1_cluster1.4.1.5.2.1*'
			'a/chicken/thailand/ts02/2006_CLADE1_cluster1.4.1.5.2.1*'
			'a/thailand/3_CLADE1_cluster1.4.1.5.2.1*'
			'a/thailand/wrair1723h/2004_CLADE1_cluster1.4.1.5.2.1*'
			'a/crow/bangkok/thailand/cu-4/04_CLADE1_cluster1.4.1.5.2.1*'
			'a/chicken/thailand/cu-21/2004_CLADE1_cluster1.4.1.5.2.1*'
			'a/ck/thailand/73/2004_CLADE1_cluster1.4.1.5.2.1*'
			'a/chicken/vietnam/5/2003_CLADE1_cluster1.4.1.5.2.1*'
			'a/dk/thailand/71.1/2004_CLADE1_cluster1.4.1.5.2.1*'
			'a/mallard/vietnam/3/2003_CLADE1_cluster1.4.1.5.2.1*'
			'a/chicken/ayutthaya/thailand/cu-24/04_CLADE1_cluster1.4.1.5.2.1*'
			'a/chicken/vietnam/c58/04_CLADE1_cluster1.4.1.5.2.1*'
			'a/ck/viet_nam/c57/2004_CLADE1_cluster1.4.1.5.2.1*'
			'a/chicken/thailand/tak-01/2004_CLADE1_cluster1.4.1.5.2.1*'
			'a/thailand/16/2004_CLADE1_cluster1.4.1.5.2.1*'
			'a/thailand/2_CLADE1_cluster1.4.1.5.2.1*'
			'a/duck/phitsanulok/niah6-5-0001/2007_CLADE1_cluster1.4.1.5.2.1*'
			'a/chicken/nakornsawan-2-06/2004_CLADE1_cluster1.4.1.5.2.1*'
			'a/chicken/thailand/phitsanulok-01/2004_CLADE1_cluster1.4.1.5.2.1*'
			'a/thailand/4_CLADE1_cluster1.4.1.5.2.1*'
			'a/vietnam/ut3040/2004_CLADE1_cluster1.4.1.5.2.1*'
			'a/viet_nam/1203/2004_CLADE1_cluster1.4.1.5.2.1*'
			'a/india/m777/2007_CLADE1_cluster1.4.1.5.2.1*'
			'a/little_grebe/thailand/phichit-01/2004_CLADE1_cluster1.4.1.5.2.1*'
			'a/ostrich/samut_prakan/thailand/cu-31/04_CLADE1_cluster1.4.1.5.2.1*'
			'a/quail/thailand/phichit-01/2004_CLADE1_cluster1.4.1.5.2.1*'
			'a/chicken/thailand/uttaradit-01/2004_CLADE1_cluster1.4.1.5.2.1*'
			'a/tiger/suphanburi/thailand/ti-1/04_CLADE1_cluster1.4.1.5.2.1*'
			'a/bird/thailand/3.1/2004_CLADE1_cluster1.4.1.5.2.1*'
			'a/leopard/suphanburi/thailand/leo-1/04_CLADE1_cluster1.4.1.5.2.1*'
			'a/tiger/thailand/vsmu-11-spb/2004_CLADE1_cluster1.4.1.5.2.1*'
			'a/chicken/thailand/mahasarakham-01/2004_CLADE1_cluster1.4.1.5.2.1*'
			'a/mallard/vietnam/16/2003_CLADE1_cluster1.4.1.5.2.1*'
			'a/muscovy_duck/vietnam/mdgl/2004_CLADE1_cluster1.4.1.5.2.1*'
			'a/chicken/vietnam/19/2003_CLADE1_cluster1.4.1.5.2.1*'
			'a/chicken/sukhothai-2-02/2004_CLADE1_cluster1.4.1.5.2.1*'
			'a/chicken/sukhothai-2-01/2004_CLADE1_cluster1.4.1.5.2.1*'
			'a/chicken/phitsanulok-2-03/2004_CLADE1_cluster1.4.1.5.2.1*'
			'a/duck/phitsanulok-2-02/2004_CLADE1_cluster1.4.1.5.2.1*'
			'a/chicken/thailand/icrc-213/2007_CLADE1_cluster1.4.1.5.2.1*'
			'a/chicken/thailand/icrc-v143/2007_CLADE1_cluster1.4.1.5.2.1*'
			'a/brown-headed_gull/thailand/vsmu-28-spk/2005_CLADE1_cluster1.4.1.5.2.1*'
			'a/chicken/thailand/vsmu-3-bkk/2004_CLADE1_cluster1.4.1.5.2.1*'
			'a/chicken/vietnam/cm/2004_CLADE1_cluster1.4.1.5.2.1*'
			'a/duck/vietnam/15/2003_CLADE1_cluster1.4.1.5.2.1*'
			'a/hatay/2004_CLADE1_cluster1.4.1.5.2.1*'
			'a/chicken/vietnam/hd1/2004_CLADE1_cluster1.4.1.5.2.1*'
			'a/chicken/vietnam/hd2/2004_CLADE1_cluster1.4.1.5.2.1*'
			'a/vietnam/ut3035/2003_CLADE1_cluster1.4.1.5.2.1*'
			'a/vietnam/1196/2004_CLADE1_cluster1.4.1.5.2.1*'
			'a/vietnam/ut3028ii/2003_CLADE1_cluster1.4.1.5.2.1*'
			'a/vietnam/ut3028/2003_CLADE1_cluster1.4.1.5.2.1*'
			'a/vietnam/1194/2004_CLADE1_cluster1.4.1.5.2.1*'
			'a/chicken/thailand/nakornsawan-01/2004_CLADE1_cluster1.4.1.5.2.1*'
			'a/thailand/chaiyaphum/622/2004_CLADE1_cluster1.4.1.5.2.1*'
			'a/chicken/viet_nam/ncvd31/2004_CLADE1_cluster1.4.1.5.2.1*'
			'a/chicken/sukhothai/niah6-3-0005/2005_CLADE1_cluster1.4.1.5.2.1*'
			'a/chicken/kamphaengphet-2-05/2004_CLADE1_cluster1.4.1.5.2.1*'
			'a/chicken/kalasin/niah316/2004_CLADE1_cluster1.4.1.5.2.1*'
			'a/pigeon/thailand/uttaradit-01/2004_CLADE1_cluster1.4.1.5.2.1*'
			'a/open-billed_stork/thailand/cu-2/2004_CLADE1_cluster1.4.1.5.2.1*'
			'a/open-billed_stork/suphanburi/tsd0912f/2004_CLADE1_cluster1.4.1.5.2.1*'
			'a/openbill_stork/thailand/vsmu-5-nsn/2004_CLADE1_cluster1.4.1.5.2.1*'
			'a/openbill_stork/thailand/vsmu-12-bkk/2003_CLADE1_cluster1.4.1.5.2.1*'
			'a/open-billed_stork/nakhonsawan/bbd0104f/2004_CLADE1_cluster1.4.1.5.2.1*'
			'a/open-bill_stork/thailand/vsmu-2-nsn/2004_CLADE1_cluster1.4.1.5.2.1*'
			'a/duck/phitsanulok/niah6-2-0044/2004_CLADE1_cluster1.4.1.5.2.1*'
			'a/duck/phitsanulok/niah6-2-0042/2004_CLADE1_cluster1.4.1.5.2.1*'
			'a/chicken/sukhothai/niah6-3-0018/2005_CLADE1_cluster1.4.1.5.2.1*'
			'a/chicken/thailand/sukhothai/niah6-3-0013/2005_CLADE1_cluster1.4.1.5.2.1*'
			'a/duck/kamphaengphet/niah6-2-0041/2004_CLADE1_cluster1.4.1.5.2.1*'
			'a/duck/phetchabun/niah6-2-0040/2004_CLADE1_cluster1.4.1.5.2.1*'
			'a/duck/kamphaengphet/niah6-2-0043/2004_CLADE1_cluster1.4.1.5.2.1*'
			'a/chicken/vietnam/27/2003_CLADE1_cluster1.4.1.5.2.1*'
			'a/chicken/vietnam/20/2003_CLADE1_cluster1.4.1.5.2.1*'
			'a/chicken/vietnam/28/2003_CLADE1_cluster1.4.1.5.2.1*'
			'a/viet_nam/3212/2004_CLADE1_cluster1.4.1.5.2.1*'
			'a/vietnam/ut3047iii/2004_CLADE1_cluster1.4.1.5.2.1*'
			'a/viet_nam/3046/2004_CLADE1_cluster1.4.1.5.2.1*'
			a/hanoi/03/2004_CLADE1
			'a/chicken/lopburi/thailand/cu-38/04_CLADE1_cluster1.4.1.5.2.1*'
			'a/duck/phangnga/niah181/2004_CLADE1_cluster1.4.1.5.2.1*'
			'a/qa/thailand/57/2004_CLADE1_cluster1.4.1.5.2.1*'
			'a/crow/bangkok/thailand/cu-15/04_CLADE1_cluster1.4.1.5.2.1*'
			'a/kalij_pheasant/thailand/cu-4/2004_CLADE1_cluster1.4.1.5.2.1*'
			'a/thailand/lfpn-2004/2004_CLADE1_cluster1.4.1.5.2.1*'
			'a/kalji_pheasant/bangkok/thailand/cu-18/04_CLADE1_cluster1.4.1.5.2.1*'
			a/white_peafowl/thailand/cu-11/2004_CLADE1
			'a/chicken/thailand/sukhothai-02/2004_CLADE1_cluster1.4.1.5.2.1*'
			'a/chicken/thailand/sukhothai-01/2004_CLADE1_cluster1.4.1.5.2.1*'
			'a/goose/cambodia/28/2004_CLADE1_cluster1.4.1.5.2.1*'
			'a/chicken/cambodia/1/2004_CLADE1_cluster1.4.1.5.2.1*'
			'a/thailand/kan353/2004_CLADE1_cluster1.4.1.5.2.1*'
			'a/green_peafowl/thailand/vsmu-3-cbi/2005_CLADE1_cluster1.4.1.5.2.1*'
			'a/thailand/1_CLADE1_cluster1.4.1.5.2.1*'
			'a/thailand/rpfeha/2005_CLADE1_cluster1.4.1.5.2.1*'
			'a/chicken/nakornsawan-2-01/2004_CLADE1_cluster1.4.1.5.2.1*'
			'a/chicken/saraburi/thailand/cu-27/04_CLADE1_cluster1.4.1.5.2.1*'
			'a/chicken/prachinburi/thailand/cu-104/04_CLADE1_cluster1.4.1.5.2.1*'
			'a/chicken/suphanburi/niah7618/2004_CLADE1_cluster1.4.1.5.2.1*'
			'a/chicken/samutprakan/niah6604/2004_CLADE1_cluster1.4.1.5.2.1*'
			'a/chicken/nakornsawan-2-05/2004_CLADE1_cluster1.4.1.5.2.1*'
			'a/duck/uthaithani/niah6-3-0008/2005_CLADE1_cluster1.4.1.5.2.1*'
			'a/chicken/nakhon_sawan/niah01502/2004_CLADE1_cluster1.4.1.5.2.1*'
			'a/chicken/thailand/nakornsawan-02/2004_CLADE1_cluster1.4.1.5.2.1*'
			'a/chicken/uttaradit-2-01/2004_CLADE1_cluster1.4.1.5.2.1*'
			'a/chicken/uttaradit-2-02/2004_CLADE1_cluster1.4.1.5.2.1*'
			'a/chicken/uthaithani-2-05/2004_CLADE1_cluster1.4.1.5.2.1*'
			'a/chicken/phitsanulok/niah6-3-0017/2005_CLADE1_cluster1.4.1.5.2.1*'
			'a/chicken/thailand/phitsanulok/niah6-3-0012/2005_CLADE1_cluster1.4.1.5.2.1*'
			'a/little_cuckoo-dove/tak-2-01/2004_CLADE1_cluster1.4.1.5.2.1*'
			'a/chicken/uttaradit-2-03/2004_CLADE1_cluster1.4.1.5.2.1*'
			'a/gs/thailand/79/2004_CLADE1_cluster1.4.1.5.2.1*'
			'a/chicken/chachoengsao/thailand/cu-10/04_CLADE1_cluster1.4.1.5.2.1*'
			'a/openbill_stork/thailand/vsmu-6-bkk/2004_CLADE1_cluster1.4.1.5.2.1*'
			'a/chicken/thailand/ch-2/2004_CLADE1_cluster1.4.1.5.2.1*'
			'a/chicken/thailand/udonthani-03/2004_CLADE1_cluster1.4.1.5.2.1*'
			'a/muscovy_duck/thailand/tak-01/2004_CLADE1_cluster1.4.1.5.2.1*'
			'a/chicken/cambodia/7/2004_CLADE1_cluster1.4.1.5.2.1*'
			'a/chicken/chonburi/thailand/cu-7/04_CLADE1_cluster1.4.1.5.2.1*'
			'a/open-billed_stork/bangkok/lbd0111f/04_CLADE1_cluster1.4.1.5.2.1*'
			'a/open-billed_stork/bangkok/lbd0511f/04_CLADE1_cluster1.4.1.5.2.1*'
			'a/chicken/kohn_kaen/niah330/2004_CLADE1_cluster1.4.1.5.2.1*'
			'a/clouded_leopard/chonburi/ai-1216a/2004_CLADE1_cluster1.4.1.5.2.1*'
			'a/chicken/uthaithani-2-04/2004_CLADE1_cluster1.4.1.5.2.1*'
			'a/chicken/phitsanulok-2-02/2004_CLADE1_cluster1.4.1.5.2.1*'
			'a/chicken/uthaithani-2-03/2004_CLADE1_cluster1.4.1.5.2.1*'
			'a/chicken/uthaithani-2-02/2004_CLADE1_cluster1.4.1.5.2.1*'
			'a/tiger/thailand/cu-t3/2004_CLADE1_cluster1.4.1.5.2.1*'
			'a/tiger/thailand/cu-t7/2004_CLADE1_cluster1.4.1.5.2.1*'
			'a/chicken/phitsanulok-2-04/2004_CLADE1_cluster1.4.1.5.2.1*'
			'a/tiger/thailand/cu-t6/04_CLADE1_cluster1.4.1.5.2.1*'
			'a/chicken/uthaithani-2-01/2004_CLADE1_cluster1.4.1.5.2.1*'
			'a/duck/uthaithani-2-01/2004_CLADE1_cluster1.4.1.5.2.1*'
			'a/thailand/nbl1/2006_CLADE1_cluster1.4.1.5.2.1*'
			'a/chicken/phitsanulok-2-01/2004_CLADE1_cluster1.4.1.5.2.1*'
			'a/chicken/phetchabun-2-01/2004_CLADE1_cluster1.4.1.5.2.1*'
			'a/great_barbet/thailand/vsmu-2-cbi/2005_CLADE1_cluster1.4.1.5.2.1*'
			'a/tree_sparrow/thailand/vsmu-16-rbr/2005_CLADE1_cluster1.4.1.5.2.1*'
			'a/gray-crowed_crane/thailand/vsmu-4-cbi/2005_CLADE1_cluster1.4.1.5.2.1*'
			'a/open-billed_stork/thailand/vsmu-15-atg/2005_CLADE1_cluster1.4.1.5.2.1*'
			'a/chicken/kamphaengphet-2-04/2004_CLADE1_cluster1.4.1.5.2.1*'
			'a/crested_eagle/belgium/01/2004_CLADE1_cluster1.4.1.5.2.1*'
			'a/crow/bangkok/thailand/cu-35/04_CLADE1_cluster1.4.1.5.2.1*'
			'a/chicken/angthong/niah8334/2004_CLADE1_cluster1.4.1.5.2.1*'
			'a/chicken/kamphaengphet-2-02/2004_CLADE1_cluster1.4.1.5.2.1*'
			'a/chicken/nakornsawan-2-07/2004_CLADE1_cluster1.4.1.5.2.1*'
			'a/chicken/nakornsawan/niah6-3-0009/2005_CLADE1_cluster1.4.1.5.2.1*'
			'a/quail/nakhon_pathom/niah7562/2005_CLADE1_cluster1.4.1.5.2.1*'
			'a/chicken/kalasin/niah3776/2005_CLADE1_cluster1.4.1.5.2.1*'
			'a/duck/angthong/niah8246/2004_CLADE1_cluster1.4.1.5.2.1*'
			'a/golden_pheasant/thailand/vsmu-21-spb/2005_CLADE1_cluster1.4.1.5.2.1*'
			'a/chicken/suphanburi/niah7540/2004_CLADE1_cluster1.4.1.5.2.1.1*'
			'a/chicken/ratchaburi/thailand/cu-68/04_CLADE1_cluster1.4.1.5.2.1.1*'
			'a/chicken/suphanburi/niah108192/2005_CLADE1_cluster1.4.1.5.2.1.1*'
			'a/chicken/thailand/kanchanaburi/ck-160/2005_CLADE1_cluster1.4.1.5.2.1.1*'
			'a/chicken/thailand/nontaburi/ck-162/2005_CLADE1_cluster1.4.1.5.2.1.1*'
			'a/thailand/rpnpha/2005_CLADE1_cluster1.4.1.5.2.1.1*'
			'a/chicken/thailand/pc-170/2006_CLADE1_cluster1.4.1.5.2.1.1*'
			'a/thailand/nk165/2005_CLADE1_cluster1.4.1.5.2.1.1*'
			'a/thailand/676/2005_CLADE1_cluster1.4.1.5.2.1.1*'
			'a/pigeon/thailand/vsmu-25-bkk/2005_CLADE1_cluster1.4.1.5.2.1.1*'
			'a/quail/thailand/nakhon_pathom/qa-161/2005_CLADE1_cluster1.4.1.5.2.1.1*'
			'a/duck/thailand/cu-328/07_CLADE1_cluster1.4.1.5.2.1.1*'
			'a/duck/thailand/cu-329/07_CLADE1_cluster1.4.1.5.2.1.1*'
			'a/chicken/angthong/niah101204/2007_CLADE1_cluster1.4.1.5.2.1.1*'
			'a/chicken/nakornsawan-2-04/2004_CLADE1_cluster1.4.1.5.2.1*'
			'a/chicken/kamphaengphet-2-01/2004_CLADE1_cluster1.4.1.5.2.1*'
			'a/crow/bangkok/thailand/cu-25/04_CLADE1_cluster1.4.1.5.2.1*'
			'a/quail/malaysia/6309/2004_CLADE1_cluster1.4.1.5.2.1*'
			'a/chicken/loei/niah2373/2004_CLADE1_cluster1.4.1.5.2.1*'
			'a/chicken/phitsanulok/niah6-3-0011/2005_CLADE1_cluster1.4.1.5.2.1*'
			'a/chicken/kamphaengphet-2-06/2004_CLADE1_cluster1.4.1.5.2.1*'
			'a/chicken/kamphaengphet-2-03/2004_CLADE1_cluster1.4.1.5.2.1*'
			'a/duck/phitsanulok-2-01/2004_CLADE1_cluster1.4.1.5.2.1*'
			'a/chicken/thailand/kamphaengphet/niah6-3-0006/2005_CLADE1_cluster1.4.1.5.2.1*'
			'a/chicken/kamphaengphet/niah6-3-0011/2005_CLADE1_cluster1.4.1.5.2.1*'
			'a/chicken/thailand/kamphaengphet-3-02/2005_CLADE1_cluster1.4.1.5.2.1*'
			'a/chicken/thailand/kamphaengphet-3-01/2005_CLADE1_cluster1.4.1.5.2.1*'
			'a/chicken/thailand/kamphaengphet-3-07/2005_CLADE1_cluster1.4.1.5.2.1*'
			'a/chicken/thailand/kamphaengphet-3-03/2005_CLADE1_cluster1.4.1.5.2.1*'
			'a/chicken/thailand/kamphaengphet-3-04/2005_CLADE1_cluster1.4.1.5.2.1*'
			'a/chicken/nakhon_sawan/niah01503/2004_CLADE1_cluster1.4.1.5.2.1*'
			'a/duck/nakornsawan-2-01/2004_CLADE1_cluster1.4.1.5.2.1*'
			'a/open-billed_stork/nakhonsawan/bbd1221j/05_CLADE1_cluster1.4.1.5.2.1*'
			'a/open-billed_stork/nakhonsawan/bbd1621j/05_CLADE1_cluster1.4.1.5.2.1*'
			'a/open-billed_stork/nakhonsawan/bbd1421j/05_CLADE1_cluster1.4.1.5.2.1*'
			'a/open-billed_stork/nakhonsawan/bbd1521j/2005_CLADE1_cluster1.4.1.5.2.1*'
			'a/open-billed_stork/nakhonsawan/bbd2616f/2005_CLADE1_cluster1.4.1.5.2.1*'
			'a/chicken/thailand/cu-354/2008_CLADE1_cluster1.4.1.5.2.1*'
			'a/open-billed_stork/nakhonsawan/bbd3616m/05_CLADE1_cluster1.4.1.5.2.1*'
			'a/open-billed_stork/nakhonsawan/bba0627may/05_CLADE1_cluster1.4.1.5.2.1*'
			'a/open-billed_stork/nakhonsawan/bbd2316f/05_CLADE1_cluster1.4.1.5.2.1*'
			'a/open-billed_stork/nakhonsawan/bbd2416f/05_CLADE1_cluster1.4.1.5.2.1*'
			'a/open-billed_stork/nakhonsawan/bbd3309m/05_CLADE1_cluster1.4.1.5.2.1*'
			'a/open-billed_stork/nakhonsawan/bbd3516m/05_CLADE1_cluster1.4.1.5.2.1*'
			'a/open-billed_stork/nakhonsawan/bba2811m/05_CLADE1_cluster1.4.1.5.2.1*'
			'a/open-billed_stork/nakhonsawan/bba3011m/2005_CLADE1_cluster1.4.1.5.2.1*'
			'a/chicken/thailand/kamphaengphet-3-05/2005_CLADE1_cluster1.4.1.5.2.1.2*'
			'a/chicken/thailand/kamphaengphet-3-06/2005_CLADE1_cluster1.4.1.5.2.1.2*'
			'a/moorhen/thailand/cu-318/06_CLADE1_cluster1.4.1.5.2.1.2*'
			'a/chicken/kamphaengphet/niah6-3-0013/2005_CLADE1_cluster1.4.1.5.2.1.2*'
			'a/chicken/kamphaengphet/niah6-3-0015/2005_CLADE1_cluster1.4.1.5.2.1.2*'
			'a/chicken/thailand/kamphaengphet/niah6-3-0008/2005_CLADE1_cluster1.4.1.5.2.1.2*'
			'a/chicken/thailand/kamphaengphet/niah6-3-0010/2005_CLADE1_cluster1.4.1.5.2.1.2*'
			'a/chicken/thailand/kamphaengphet/niah6-3-0009/2005_CLADE1_cluster1.4.1.5.2.1.2*'
			'a/chicken/kamphaengphet/niah6-3-0014/2005_CLADE1_cluster1.4.1.5.2.1.2*'
			'a/watercock/thailand/cu-319/06_CLADE1_cluster1.4.1.5.2.1.2*'
			'a/quail/thailand/cu-320/06_CLADE1_cluster1.4.1.5.2.1.2*'
			'a/duck/thailand/ts04/2006_CLADE1_cluster1.4.1.5.2.1.2*'
			'a/chicken/phichit/niah1/2006_CLADE1_cluster1.4.1.5.2.1.2*'
			'a/chicken/phichit/niah6-4-0001/2006_CLADE1_cluster1.4.1.5.2.1.2*'
			'a/chicken/thailand/pc-168/2006_CLADE1_cluster1.4.1.5.2.1.2*'
			'a/chicken/thailand/cu-321/06_CLADE1_cluster1.4.1.5.2.1.2*'
			'a/watercock/thailand/cu-334/06_CLADE1_cluster1.4.1.5.2.1.2*'
			'a/quail/thailand/cu-333/06_CLADE1_cluster1.4.1.5.2.1.2*'
			'a/quail/thailand/cu-331/06_CLADE1_cluster1.4.1.5.2.1.2*'
			'a/quail/thailand/cu-330/06_CLADE1_cluster1.4.1.5.2.1.2*'
			'a/quail/thailand/cu-332/06_CLADE1_cluster1.4.1.5.2.1.2*'
			'a/chicken/thailand/icrc-195/2007_CLADE1_cluster1.4.1.5.2.1.2*'
			'a/chicken/phichit/niah600674/2008_CLADE1_cluster1.4.1.5.2.1.2*'
			'a/chicken/thailand/icrc-618/2008_CLADE1_cluster1.4.1.5.2.1.2*'
			'a/chicken/sukhothai/niah114843/2008_CLADE1_cluster1.4.1.5.2.1.2*'
			'a/chicken/thailand/icrc-v586/2008_CLADE1_cluster1.4.1.5.2.1.2*'
			'a/chicken/thailand/pc-340/2008_CLADE1_cluster1.4.1.5.2.1.2*'
			'a/chicken/thailand/ns-341/2008_CLADE1_cluster1.4.1.5.2.1.2*'
			'a/chicken/thailand/ns-342/2008_CLADE1_cluster1.4.1.5.2.1.2*'
			'a/chicken/uthaithani/niah115067/2008_CLADE1_cluster1.4.1.5.2.1.2*'
			'a/environment/thailand/icrc-6670/2010_CLADE1_cluster1.4.1.5.2.1.2*'
			'a/chicken/thailand/ns-339/2008_CLADE1_cluster1.4.1.5.2.1.2*'
			'a/chicken/nakhonsawan/niah6006587/2008_CLADE1_cluster1.4.1.5.2.1.2*'
			'a/chicken/prachinburi/thailand/cu-8/04_CLADE1_cluster1.4.1.5.2.1*'
			'a/duck/saraburi/thailand/cu-74/04_CLADE1_cluster1.4.1.5.2.1*'
			'a/pigeon/thailand/vsmu-11-kri/2005_CLADE1_cluster1.4.1.5.2.1*'
			'a/chicken/vietnam/32/2004_CLADE1_cluster1.4.1.5.2.1*'
			'a/vietnam/ut30259/2004_CLADE1_cluster1.4.1.5.2.1*'
			'a/duck/vietnam/220/2004_CLADE1_cluster1.4.1.5.2.1*'
			'a/duck/vietnam/219/2004_CLADE1_cluster1.4.1.5.2.1*'
			'a/chicken/viet_nam/9/2005_CLADE1_cluster1.4.1.5.2.1*'
			'a/duck/viet_nam/ncvd08/2005_CLADE1_cluster1.4.1.5.2.1*'
			'a/chicken/vietnam/p41/05_CLADE1_cluster1.4.1.5.2.1*'
			'a/chicken/viet_nam/2/2005_CLADE1_cluster1.4.1.5.2.1*'
			'a/chicken/vietnam/p22/05_CLADE1_cluster1.4.1.5.2.1*'
			'a/duck/vietnam/272/2005_CLADE1_cluster1.4.1.5.2.1.3*'
			'a/chicken/vietnam/ncvd10/2005_CLADE1_cluster1.4.1.5.2.1.3*'
			'a/duck/viet_nam/18/2005_CLADE1_cluster1.4.1.5.2.1.3*'
			'a/duck/vietnam/ncvd05/2005_CLADE1_cluster1.4.1.5.2.1.3*'
			'a/chicken/viet_nam/ncvd09/2005_CLADE1_cluster1.4.1.5.2.1.3*'
			'a/duck/vietnam/ag40-o2/05_CLADE1_cluster1.4.1.5.2.1.3*'
			'a/chicken/vietnam/p78/05_CLADE1_cluster1.4.1.5.2.1.3*'
			'a/duck/vietnam/ncvd04/2005_CLADE1_cluster1.4.1.5.2.1*'
			'a/duck/vietnam/942b/2004_CLADE1_cluster1.4.1.5.2.1*'
			'a/mallard/vietnam/352/2005_CLADE1_cluster1.4.1.5.2.1*'
			'a/chicken/viet_nam/11/2005_CLADE1_cluster1.4.1.5.2.1*'
			'a/duck/viet_nam/tg24-01/2005_CLADE1_cluster1.4.1.5.2.1*'
			'a/mallard/vietnam/347/2005_CLADE1_cluster1.4.1.5.2.1*'
			'a/chicken/vietnam/348/2005_CLADE1_cluster1.4.1.5.2.1*'
			'a/duck/viet_nam/ncvd07/2005_CLADE1_cluster1.4.1.5.2.1*'
			'a/duck/vietnam/ncvd01/2005_CLADE1_cluster1.4.1.5.2.1*'
			'a/duck/vietnam/942a/2004_CLADE1_cluster1.4.1.5.2.1*'
			'a/duck/viet_nam/ncvd01/2005_CLADE1_cluster1.4.1.5.2.1*'
			'a/duck/vietnam/tg36-h2/05_CLADE1_cluster1.4.1.5.2.1*'
			'a/duck/vietnam/5082/2005_CLADE1_cluster1.4.1.5.2.1*'
			'a/duck/vietnam/tg24/05_CLADE1_cluster1.4.1.5.2.1*'
			'a/duck/vietnam/5004/2005_CLADE1_cluster1.4.1.5.2.1*'
			'a/duck/vietnam/n-tb/2005_CLADE1_cluster1.4.1.5.2.1*'
			'a/hanoi/30408/2005_CLADE1_cluster1.4.1.5.2.1*'
			'a/vietnam/ut30408iii/2005_CLADE1_cluster1.4.1.5.2.1*'
			'a/viet_nam/hn30408/2005_CLADE1_cluster1.4.1.5.2.1*'
			'a/rollers/bangkok/thailand/cu-26/04_CLADE1_cluster1.4.1.5.2.1*'
			'a/duck/vietnam/mb2/2007_CLADE1_cluster1.4.1.5.2.1*'
			'a/chicken/malaysia/5858/2004_CLADE1_cluster1.4.1.5.2.1*'
			'a/chicken/malaysia/5744/2004_CLADE1_cluster1.4.1.5.2.1*'
			'a/mallard/vietnam/21/2003_CLADE1_cluster1.4.1.5.2.1*'
			'a/vietnam/ut3030/2003_CLADE1_cluster1.4.1.5.2.1*'
			'a/chicken/vietnam/30/2003_CLADE1_cluster1.4.1.5.2.1*'
			'a/duck/vietnam/17/2003_CLADE1_cluster1.4.1.5.2.1*'
			'a/chicken/viet_nam/1/2004_CLADE1_cluster1.4.1.5.2.1*'
			'a/chicken/viet_nam/dt-171/2004_CLADE1_cluster1.4.1.5.2.1.4*'
			'a/viet_nam/dn-33/2004_CLADE1_cluster1.4.1.5.2.1.4*'
			'a/chicken/viet_nam/vl-008/2004_CLADE1_cluster1.4.1.5.2.1.4*'
			'a/chicken/vietnam/dt171/2004_CLADE1_cluster1.4.1.5.2.1.4*'
			'a/chicken/vietnam/134/2004_CLADE1_cluster1.4.1.5.2.1.4*'
			'a/vietnam/cl26/2004_CLADE1_cluster1.4.1.5.2.1.4*'
			'a/ck/viet_nam/39/2004_CLADE1_cluster1.4.1.5.2.1.4*'
			'a/vietnam/cl01/2004_CLADE1_cluster1.4.1.5.2.1.4*'
			'a/chicken/vietnam/18/2004_CLADE1_cluster1.4.1.5.2.1.4*'
			'a/vietnam/pev16t/2005_CLADE1_cluster1.4.1.5.2.1.4*'
			'a/chicken/viet_nam/haugiang-617/2004_CLADE1_cluster1.4.1.5.2.1.4*'
			'a/ck/viet_nam/38/2004_CLADE1_cluster1.4.1.5.2.1.4*'
			'a/chicken/vietnam/945/2004_CLADE1_cluster1.4.1.5.2.1.4*'
			'a/viet_nam/jp178/2004_CLADE1_cluster1.4.1.5.2.1.4*'
			'a/chicken/vietnam/132/2004_CLADE1_cluster1.4.1.5.2.1.4*'
			'a/chicken/vietnam/133/2004_CLADE1_cluster1.4.1.5.2.1.4*'
			'a/duck/vietnam/148/2004_CLADE1_cluster1.4.1.5.2.1.4*'
			'a/vietnam/cl02/2004_CLADE1_cluster1.4.1.5.2.1.4*'
			'a/cambodia/jp52a/2005_CLADE1_cluster1.4.1.5.2.1.4*'
			'a/chicken/vietnam/52/2004_CLADE1_cluster1.4.1.5.2.1.4*'
			'a/chicken/vietnam/53/2004_CLADE1_cluster1.4.1.5.2.1.4*'
			'a/ck/viet_nam/36/2004_CLADE1_cluster1.4.1.5.2.1.4*'
			'a/chicken/vietnam/135/2004_CLADE1_cluster1.4.1.5.2.1.4*'
			'a/quail/vietnam/177/2004_CLADE1_cluster1.4.1.5.2.1.4*'
			'a/vietnam/cl105/2005_CLADE1_cluster1.4.1.5.2.1.4*'
			'a/chicken/vietnam/ncvd12/2005_CLADE1_cluster1.4.1.5.2.1.4*'
			'a/viet_nam/jp4207/2005_CLADE1_cluster1.4.1.5.2.1.4*'
			'a/chicken/vietnam/260/2004_CLADE1_cluster1.4.1.5.2.1.4*'
			'a/chicken/vietnam/921/2004_CLADE1_cluster1.4.1.5.2.1.4*'
			'a/chicken/vietnam/925/2004_CLADE1_cluster1.4.1.5.2.1.4*'
			'a/chicken/vietnam/890/2004_CLADE1_cluster1.4.1.5.2.1.4*'
			'a/duck/vietnam/376/2005_CLADE1_cluster1.4.1.5.2.1.4*'
			'a/chicken/vietnam/147/2004_CLADE1_cluster1.4.1.5.2.1.4*'
			'a/cambodia/p0322095/2005_CLADE1_cluster1.4.1.5.2.1.4*'
			'a/goose/vietnam/264/2004_CLADE1_cluster1.4.1.5.2.1.4*'
			'a/goose/cambodia/022b/2005_CLADE1_cluster1.4.1.5.2.1.4*'
			'a/chicken/cambodia/022lc3b/2005_CLADE1_cluster1.4.1.5.2.1.4*'
			'a/chicken/cambodia/022lc2b/2005_CLADE1_cluster1.4.1.5.2.1.4*'
			'a/chicken/cambodia/022lc1b/2005_CLADE1_cluster1.4.1.5.2.1.4*'
			'a/ck/viet_nam/35/2004_CLADE1_cluster1.4.1.5.2.1.4*'
			'a/chicken/vietnam/10/2004_CLADE1_cluster1.4.1.5.2.1.4*'
			'a/duck/viet_nam/tg-007a/2004_CLADE1_cluster1.4.1.5.2.1.4*'
			'a/chicken/viet_nam/tn-025/2004_CLADE1_cluster1.4.1.5.2.1.4*'
			'a/chicken/vietnam/159/2004_CLADE1_cluster1.4.1.5.2.1.4*'
			'a/duck/vietnam/283/2005_CLADE1_cluster1.4.1.5.2.1.4*'
			'a/vietnam/cl20/2004_CLADE1_cluster1.4.1.5.2.1.4*'
			'a/vietnam/cl17/2004_CLADE1_cluster1.4.1.5.2.1.4*'
			'a/chicken/viet_nam/33/2004_CLADE1_cluster1.4.1.5.2.1.4.1*'
			'a/chicken/vietnam/23/2004_CLADE1_cluster1.4.1.5.2.1.4.1*'
			'a/chicken/viet_nam/dn-045/2004_CLADE1_cluster1.4.1.5.2.1.4.1*'
			'a/ck/viet_nam/37/2004_CLADE1_cluster1.4.1.5.2.1.4.1*'
			'a/chicken/vietnam/830/2004_CLADE1_cluster1.4.1.5.2.1.4.1*'
			'a/chicken/vietnam/24/2004_CLADE1_cluster1.4.1.5.2.1.4.1*'
			'a/vietnam/cl119/2005_CLADE1_cluster1.4.1.5.2.1.4.1*'
			'a/viet_nam/jphn30321/2005_CLADE1_cluster1.4.1.5.2.1.4.1*'
			'a/vietnam/cl100/2004_CLADE1_cluster1.4.1.5.2.1.4.1*'
			'a/chicken/viet_nam/ld-080/2004_CLADE1_cluster1.4.1.5.2.1.4.1*'
			'a/environment/viet_nam/ncvdcdc59/2005_CLADE1_cluster1.4.1.5.2.1.4.1*'
			'a/vietnam/cl115/2005_CLADE1_cluster1.4.1.5.2.1.4.1*'
			'a/chicken/vietnam/ncvd11/2005_CLADE1_cluster1.4.1.5.2.1.4.1*'
			'a/vietnam/cl2009/2005_CLADE1_cluster1.4.1.5.2.1.4.1*'
			'a/chicken/cambodia/013lc2b/2005_CLADE1_cluster1.4.1.5.2.1.4.1*'
			'a/chicken/vietnam/933/2004_CLADE1_cluster1.4.1.5.2.1.4.1.1*'
			'a/duck/vietnam/258/2004_CLADE1_cluster1.4.1.5.2.1.4.1.1*'
			'a/chicken/vietnam/ncvd09/2005_CLADE1_cluster1.4.1.5.2.1.4.1.1*'
			'a/chicken/vietnam/949b/2004_CLADE1_cluster1.4.1.5.2.1.4.1.1*'
			'a/duck/cambodia/d14al/2006_CLADE1_cluster1.4.1.5.2.1.4.1.1*'
			'a/duck/vietnam/soc_trang_680g/2005_CLADE1_cluster1.4.1.5.2.1.4.1.1*'
			'a/duck/vietnam/dong_thap_680a/2005_CLADE1_cluster1.4.1.5.2.1.4.1.1*'
			'a/cambodia/q0321176/2006_CLADE1_cluster1.4.1.5.2.1.4.1.1*'
			'a/duck/cambodia/d1kp/2006_CLADE1_cluster1.4.1.5.2.1.4.1.1*'
			'a/duck/cambodia/d3kp/2006_CLADE1_cluster1.4.1.5.2.1.4.1.1*'
			'a/duck/vietnam/177/2005_CLADE1_cluster1.4.1.5.2.1.4.1.1*'
			'a/duck/vietnam/543/2005_CLADE1_cluster1.4.1.5.2.1.4.1.1*'
			'a/chicken/cambodia/013lc1b/2005_CLADE1_cluster1.4.1.5.2.1.4.1.1*'
			'a/viet_nam/jp14/2005_CLADE1_cluster1.4.1.5.2.1.4.1.1*'
			'a/duck/vietnam/557/2005_CLADE1_cluster1.4.1.5.2.1.4.1.1*'
			'a/duck/vietnam/s654/2005_CLADE1_cluster1.4.1.5.2.1.4.1.1*'
			'a/duck/vietnam/s640/2005_CLADE1_cluster1.4.1.5.2.1.4.1.1*'
			'a/chicken/cambodia/047lc4/2005_CLADE1_cluster1.4.1.5.2.1.4.1.1*'
			'a/wild_bird/vietnam/434/2005_CLADE1_cluster1.4.1.5.2.1.4.1.1*'
			'a/cambodia/vn05-103/2005_CLADE1_cluster1.4.1.5.2.1.4.1.1*'
			'a/chicken/vietnam/398/2005_CLADE1_cluster1.4.1.5.2.1.4.1.1*'
			'a/duck/vietnam/286/2005_CLADE1_cluster1.4.1.5.2.1.4.1.1*'
			'a/quail/vietnam/282/2005_CLADE1_cluster1.4.1.5.2.1.4.1.1*'
			'a/cambodia/408008/2005_CLADE1_cluster1.4.1.5.2.1.4.1.1*'
			'a/duck/vietnam/hau_giang680e/2005_CLADE1_cluster1.4.1.5.2.1.4.1.1*'
			'a/duck/vietnam/hau_giang680f/2005_CLADE1_cluster1.4.1.5.2.1.4.1.1*'
			'a/duck/vietnam/367/2005_CLADE1_cluster1.4.1.5.2.1.4.1.1*'
			'a/duck/viet_nam/367/2005_CLADE1_cluster1.4.1.5.2.1.4.1.1*'
			'a/muscovy_duck/vietnam/ncvd02/2005_CLADE1_cluster1.4.1.5.2.1.4.1.1*'
			'a/duck/cambodia/d1kc/2006_CLADE1_cluster1.4.1.5.2.1.4.1.1*'
			'a/chicken/vietnam/binh_duong477/2005_CLADE1_cluster1.4.1.5.2.1.4.1.1*'
			'a/duck/vietnam/dong_thap_680h/2005_CLADE1_cluster1.4.1.5.2.1.4.1.1*'
			'a/duck/vietnam/1469/2005_CLADE1_cluster1.4.1.5.2.1.4.1.1*'
			'a/cambodia/q0405047/2006_CLADE1_cluster1.4.1.5.2.1.4.1.1*'
			'a/duck/vietnam/soc_trang_680c/2005_CLADE1_cluster1.4.1.5.2.1.4.1.1*'
			'a/duck/vietnam/1231/2005_CLADE1_cluster1.4.1.5.2.1.4.1.1*'
			'a/chicken/vietnam/393/2005_CLADE1_cluster1.4.1.5.2.1.4.1.1.1*'
			'a/duck/vietnam/1771/2005_CLADE1_cluster1.4.1.5.2.1.4.1.1.1*'
			'a/chicken/vietnam/long_an_636/2005_CLADE1_cluster1.4.1.5.2.1.4.1.1.1*'
			'a/duck/vietnam/dong_thap_680d/2005_CLADE1_cluster1.4.1.5.2.1.4.1.1.1*'
			'a/duck/vietnam/1228/2005_CLADE1_cluster1.4.1.5.2.1.4.1.1.1*'
			'a/duck/vietnam/ncvd-7/2007_CLADE1_cluster1.4.1.5.2.1.4.1.1.1*'
			'a/duck/vietnam/ncvd-1/2007_CLADE1_cluster1.4.1.5.2.1.4.1.1.1*'
			'a/duck/vietnam/an_giang_680b/2005_CLADE1.1_cluster1.4.1.5.2.1.4.1.1.1.1*'
			'a/duck/vietnam/1233/2005_CLADE1.1_cluster1.4.1.5.2.1.4.1.1.1.1*'
			'a/chicken/cambodia/lc/2006_CLADE1.1_cluster1.4.1.5.2.1.4.1.1.1.1*'
			'a/duck/cambodia/d5kc167/2006_CLADE1.1_cluster1.4.1.5.2.1.4.1.1.1.1*'
			'a/duck/cambodia/d4kc167/2006_CLADE1.1_cluster1.4.1.5.2.1.4.1.1.1.1*'
			'a/duck/cambodia/d2kc167/2006_CLADE1.1_cluster1.4.1.5.2.1.4.1.1.1.1*'
			'a/cambodia/r0405050/2007_CLADE1.1_cluster1.4.1.5.2.1.4.1.1.1.1*'
			'a/chicken/cambodia/lc3al/2007_CLADE1.1_cluster1.4.1.5.2.1.4.1.1.1.1*'
			'a/chicken/cambodia/lc1al/2007_CLADE1.1_cluster1.4.1.5.2.1.4.1.1.1.1*'
			'a/duck/cambodia/d1pv/2006_CLADE1.1_cluster1.4.1.5.2.1.4.1.1.1.1*'
			'a/duck/hau_giang/07-12/2007_CLADE1.1_cluster1.4.1.5.2.1.4.1.1.1.1*'
			'a/duck/vietnam/ncvd-26/2007_CLADE1.1_cluster1.4.1.5.2.1.4.1.1.1.1*'
			'a/duck/vietnam/ncvd-19/2007_CLADE1.1_cluster1.4.1.5.2.1.4.1.1.1.1*'
			'a/chicken/cambodia/67f8/2008_CLADE1.1_cluster1.4.1.5.2.1.4.1.1.1.1*'
			'a/chicken/cambodia/67f4/2008_CLADE1.1_cluster1.4.1.5.2.1.4.1.1.1.1*'
			'a/duck/vietnam/ncvd-18/2007_CLADE1.1_cluster1.4.1.5.2.1.4.1.1.1.1*'
			'a/chicken/vietnam/29/2007_CLADE1.1_cluster1.4.1.5.2.1.4.1.1.1.1*'
			'a/duck/vietnam/ncvd-12/2007_CLADE1.1_cluster1.4.1.5.2.1.4.1.1.1.1*'
			'a/duck/vietnam/ncvd-17/2007_CLADE1.1_cluster1.4.1.5.2.1.4.1.1.1.1*'
			'a/duck/vietnam/ncvd-2/2007_CLADE1.1_cluster1.4.1.5.2.1.4.1.1.1.1*'
			'a/muscovy_duck/vietnam/ben_tre_342/2006_CLADE1.1_cluster1.4.1.5.2.1.4.1.1.1.1*'
			'a/duck/vietnam/1/2007_CLADE1.1_cluster1.4.1.5.2.1.4.1.1.1.1*'
			'a/duck/vietnam/tien_giang_409/2006_CLADE1.1_cluster1.4.1.5.2.1.4.1.1.1.1*'
			'a/chicken/vietnam/15/2007_CLADE1.1_cluster1.4.1.5.2.1.4.1.1.1.1*'
			'a/muscovy_duck/ca_mau/1181/2006_CLADE1.1_cluster1.4.1.5.2.1.4.1.1.1.1*'
			'a/duck/vietnam/5/2007_CLADE1.1_cluster1.4.1.5.2.1.4.1.1.1.1*'
			'a/duck/vietnam/6/2007_CLADE1.1_cluster1.4.1.5.2.1.4.1.1.1.1*'
			'a/duck/vietnam/8/2007_CLADE1.1_cluster1.4.1.5.2.1.4.1.1.1.1*'
			'a/duck/vietnam/ncvd-9/2007_CLADE1.1_cluster1.4.1.5.2.1.4.1.1.1.1*'
			'a/duck/bac_lieu/07-09/2007_CLADE1.1_cluster1.4.1.5.2.1.4.1.1.1.1*'
			'a/duck/vietnam/ncvd-8/2007_CLADE1.1_cluster1.4.1.5.2.1.4.1.1.1.1*'
			'a/duck/soc_trang/07-25/2007_CLADE1.1_cluster1.4.1.5.2.1.4.1.1.1.1*'
			'a/muscovy_duck/vietnam/4/2007_CLADE1.1_cluster1.4.1.5.2.1.4.1.1.1.1*'
			'a/duck/vietnam/ncvd-16/2007_CLADE1.1_cluster1.4.1.5.2.1.4.1.1.1.1*'
			'a/duck/vietnam/18/2007_CLADE1.1_cluster1.4.1.5.2.1.4.1.1.1.1*'
			'a/duck/bac_lieu/07-06/2007_CLADE1.1_cluster1.4.1.5.2.1.4.1.1.1.1*'
			'a/duck/vietnam/ncvd-6/2007_CLADE1.1_cluster1.4.1.5.2.1.4.1.1.1.1*'
			'a/chicken/bac_lieu/1214/2007_CLADE1.1_cluster1.4.1.5.2.1.4.1.1.1.1*'
			'a/duck/vietnam/2/2007_CLADE1.1_cluster1.4.1.5.2.1.4.1.1.1.1*'
			'a/duck/vietnam/7/2007_CLADE1.1_cluster1.4.1.5.2.1.4.1.1.1.1*'
			'a/duck/vietnam/ca_mau498a/2006_CLADE1.1_cluster1.4.1.5.2.1.4.1.1.1.1*'
			'a/duck/vietnam/ca_mau498/2006_CLADE1.1_cluster1.4.1.5.2.1.4.1.1.1.1*'
			'a/chicken/vietnam/ncvd-3/2007_CLADE1.1_cluster1.4.1.5.2.1.4.1.1.1.1*'
			'a/muscovy_duck/ca_mau/1185/2006_CLADE1.1_cluster1.4.1.5.2.1.4.1.1.1.1*'
			'a/muscovy_duck/vietnam/ncvd-23/2007_CLADE1.1_cluster1.4.1.5.2.1.4.1.1.1.1.1*'
			'a/muscovy_duck/ca_mau/07-04/2007_CLADE1.1_cluster1.4.1.5.2.1.4.1.1.1.1.1*'
			'a/duck/bac_lieu/1213/2007_CLADE1.1_cluster1.4.1.5.2.1.4.1.1.1.1.1*'
			'a/muscovy_duck/vietnam/ncvd-4/2007_CLADE1.1_cluster1.4.1.5.2.1.4.1.1.1.1.1*'
			'a/duck/vietnam/34/2007_CLADE1.1_cluster1.4.1.5.2.1.4.1.1.1.1.1*'
			'a/muscovy_duck/vietnam/33/2007_CLADE1.1_cluster1.4.1.5.2.1.4.1.1.1.1.1*'
			'a/muscovy_duck/ca_mau/1159/2006_CLADE1.1_cluster1.4.1.5.2.1.4.1.1.1.1.1*'
			'a/duck/vietnam/ncvd-13/2007_CLADE1.1_cluster1.4.1.5.2.1.4.1.1.1.1.1*'
			'a/chicken/vietnam/ncvd-21/2007_CLADE1.1_cluster1.4.1.5.2.1.4.1.1.1.1.1*'
			'a/muscovy_duck/vietnam/ncvd-11/2007_CLADE1.1_cluster1.4.1.5.2.1.4.1.1.1.1.1*'
			'a/chicken/vietnam/ncvd-15/2007_CLADE1.1_cluster1.4.1.5.2.1.4.1.1.1.1.1*'
			'a/chicken/vietnam/ncvd-24/2007_CLADE1.1_cluster1.4.1.5.2.1.4.1.1.1.1.1*'
			a/chicken/vietnam/ncvd-385/2009_CLADE1.1-like
			a/duck/vietnam/ncvd-126/2007_CLADE1.1-like
			a/duck/vietnam/ncvd-001/2008_CLADE1.1-like
			'a/duck/vietnam/ncvd-101/2008_CLADE1.1.1_cluster1.4.1.5.2.1.4.1.1.1.1.1.1*'
			'a/chicken/vietnam/ncvd-117/2008_CLADE1.1.1_cluster1.4.1.5.2.1.4.1.1.1.1.1.1*'
			'a/chicken/vietnam/kg8/2008_CLADE1.1.1_cluster1.4.1.5.2.1.4.1.1.1.1.1.1*'
			'a/duck/vietnam/ncvd-011/2008_CLADE1.1.1_cluster1.4.1.5.2.1.4.1.1.1.1.1.1*'
			'a/chicken/vietnam/ncvd-387/2009_CLADE1.1.1_cluster1.4.1.5.2.1.4.1.1.1.1.1.1*'
			'a/duck/vietnam/ncvd-367/2009_CLADE1.1.1_cluster1.4.1.5.2.1.4.1.1.1.1.1.1*'
			'a/duck/vietnam/ncvd-360/2009_CLADE1.1.1_cluster1.4.1.5.2.1.4.1.1.1.1.1.1*'
			'a/duck/vietnam/ncvd-118/2008_CLADE1.1.1_cluster1.4.1.5.2.1.4.1.1.1.1.1.1*'
			'a/chicken/cambodia/67f1/2008_CLADE1.1.1_cluster1.4.1.5.2.1.4.1.1.1.1.1.1*'
			'a/duck/vietnam/ncvd-103/2008_CLADE1.1.1_cluster1.4.1.5.2.1.4.1.1.1.1.1.1*'
			'a/cambodia/s1211394/2008_CLADE1.1.1_cluster1.4.1.5.2.1.4.1.1.1.1.1.1*'
			'a/duck/vietnam/ncvd-372/2009_CLADE1.1.1_cluster1.4.1.5.2.1.4.1.1.1.1.1.1*'
			'a/chicken/vietnam/1/2010_CLADE1.1.1_cluster1.4.1.5.2.1.4.1.1.1.1.1.1*'
			'a/duck/vietnam/ncvd-010/2008_CLADE1.1.1_cluster1.4.1.5.2.1.4.1.1.1.1.1.1*'
			'a/duck/vietnam/ncvd-363/2009_CLADE1.1.1_cluster1.4.1.5.2.1.4.1.1.1.1.1.1*'
			'a/chicken/vietnam/tv98/2008_CLADE1.1.1_cluster1.4.1.5.2.1.4.1.1.1.1.1.1*'
			'a/duck/vietnam/3/2010_CLADE1.1.1_cluster1.4.1.5.2.1.4.1.1.1.1.1.1*'
			'a/duck/vietnam/2/2010_CLADE1.1.1_cluster1.4.1.5.2.1.4.1.1.1.1.1.1*'
			'a/duck/vietnam/8/2010_CLADE1.1.1_cluster1.4.1.5.2.1.4.1.1.1.1.1.1*'
			'a/duck/vietnam/10/2010_CLADE1.1.1_cluster1.4.1.5.2.1.4.1.1.1.1.1.1*'
			'a/duck/vietnam/4/2010_CLADE1.1.1_cluster1.4.1.5.2.1.4.1.1.1.1.1.1*'
			'a/chicken/cambodia/tlc2/2009_CLADE1.1.1_cluster1.4.1.5.2.1.4.1.1.1.1.1.1*'
			'a/chicken/cambodia/tlc1/2009_CLADE1.1.1_cluster1.4.1.5.2.1.4.1.1.1.1.1.1*'
			'a/chicken/vietnam/ncvd-428/2010_CLADE1.1.1_cluster1.4.1.5.2.1.4.1.1.1.1.1.1*'
			'a/chicken/vietnam/5/2010_CLADE1.1.1_cluster1.4.1.5.2.1.4.1.1.1.1.1.1*'
			'a/chicken/vietnam/4/2010_CLADE1.1.1_cluster1.4.1.5.2.1.4.1.1.1.1.1.1*'
			'a/chicken/vietnam/ncvd-427/2010_CLADE1.1.1_cluster1.4.1.5.2.1.4.1.1.1.1.1.1*'
			'a/muscovy_duck/vietnam/ncvd-426/2009_CLADE1.1.1_cluster1.4.1.5.2.1.4.1.1.1.1.1.1*'
			'a/chicken/vietnam/kh/2010_CLADE1.1.1_cluster1.4.1.5.2.1.4.1.1.1.1.1.1*'
			'a/quail/vietnam/1/2010_CLADE1.1.1_cluster1.4.1.5.2.1.4.1.1.1.1.1.1*'
			'a/duck/vietnam/ncvd-430/2010_CLADE1.1.1_cluster1.4.1.5.2.1.4.1.1.1.1.1.1*'
			'a/chicken/vietnam/ncvd-429/2010_CLADE1.1.1_cluster1.4.1.5.2.1.4.1.1.1.1.1.1*'
			'a/chicken/vietnam/3/2010_CLADE1.1.1_cluster1.4.1.5.2.1.4.1.1.1.1.1.1*'
			'a/chicken/vietnam/ncvd-881/2011_CLADE1.1.1_cluster1.4.1.5.2.1.4.1.1.1.1.1.1.1*'
			'a/duck/vietnam/ncvd-827/2011_CLADE1.1.1_cluster1.4.1.5.2.1.4.1.1.1.1.1.1.1*'
			'a/cambodia/v0401301/2011_CLADE1.1.1_cluster1.4.1.5.2.1.4.1.1.1.1.1.1.1*'
			'a/chicken/vietnam/ncvd-778/2011_CLADE1.1.1_cluster1.4.1.5.2.1.4.1.1.1.1.1.1.1*'
			'a/chicken/vietnam/ncvd-879/2011_CLADE1.1.1_cluster1.4.1.5.2.1.4.1.1.1.1.1.1.1*'
			'a/muscovy_duck/vietnam/oie-559/2011_CLADE1.1.1_cluster1.4.1.5.2.1.4.1.1.1.1.1.1.1*'
			'a/chicken/vietnam/ncvd-776/2011_CLADE1.1.1_cluster1.4.1.5.2.1.4.1.1.1.1.1.1.1*'
			'a/chicken/vietnam/ncvd-777/2011_CLADE1.1.1_cluster1.4.1.5.2.1.4.1.1.1.1.1.1.1*'
			'a/chicken/vietnam/ncvd-880/2011_CLADE1.1.1_cluster1.4.1.5.2.1.4.1.1.1.1.1.1.1*'
			'a/chicken/vietnam/ncvd-1225/2012_CLADE1.1.1_cluster1.4.1.5.2.1.4.1.1.1.1.1.1.1*'
			'a/duck/vietnam/oie-0062/2012_CLADE1.1.1_cluster1.4.1.5.2.1.4.1.1.1.1.1.1.1*'
			'a/chicken/vietnam/ncvd-876/2011_CLADE1.1.1_cluster1.4.1.5.2.1.4.1.1.1.1.1.1.1*'
			'a/duck/vietnam/ncvd-1280/2012_CLADE1.1.1_cluster1.4.1.5.2.1.4.1.1.1.1.1.1.1*'
			'a/chicken/vietnam/ncvd-1224/2012_CLADE1.1.1_cluster1.4.1.5.2.1.4.1.1.1.1.1.1.1*'
			a/chicken/vietnam/ncvd-ka57/2012_CLADE1.1.1
			'a/cambodia/v0606311/2011_CLADE1.1.1_cluster1.4.1.5.2.1.4.1.1.1.1.1.1.1*'
			'a/chicken/vietnam/ncvd-882/2011_CLADE1.1.1_cluster1.4.1.5.2.1.4.1.1.1.1.1.1.1*'
			'a/chicken/vietnam/ncvd-779/2011_CLADE1.1.1_cluster1.4.1.5.2.1.4.1.1.1.1.1.1.1*'
			'a/chicken/vietnam/dt382/2008_CLADE1.1.2_cluster1.4.1.5.2.1.4.1.1.1.1.1.1*'
			'a/chicken/vietnam/ncvd-425/2009_CLADE1.1.2_cluster1.4.1.5.2.1.4.1.1.1.1.1.1.2*'
			'a/chicken/vietnam/ncvd-380/2009_CLADE1.1.2_cluster1.4.1.5.2.1.4.1.1.1.1.1.1.2*'
			'a/chicken/vietnam/ncvd-369/2009_CLADE1.1.2_cluster1.4.1.5.2.1.4.1.1.1.1.1.1.2*'
			'a/duck/vietnam/ncvd-364/2009_CLADE1.1.2_cluster1.4.1.5.2.1.4.1.1.1.1.1.1.2*'
			'a/duck/vietnam/ncvd-365/2009_CLADE1.1.2_cluster1.4.1.5.2.1.4.1.1.1.1.1.1.2*'
			'a/duck/vietnam/ncvd-362/2009_CLADE1.1.2_cluster1.4.1.5.2.1.4.1.1.1.1.1.1.2*'
			'a/duck/vietnam/ncvd-368/2009_CLADE1.1.2_cluster1.4.1.5.2.1.4.1.1.1.1.1.1.2*'
			'a/duck/vietnam/ncvd-361/2009_CLADE1.1.2_cluster1.4.1.5.2.1.4.1.1.1.1.1.1.2*'
			'a/duck/vietnam/1/2010_CLADE1.1.2_cluster1.4.1.5.2.1.4.1.1.1.1.1.1.2*'
			'a/duck/vietnam/ncvd-366/2009_CLADE1.1.2_cluster1.4.1.5.2.1.4.1.1.1.1.1.1.2*'
			'a/duck/vietnam/ncvd-371/2009_CLADE1.1.2_cluster1.4.1.5.2.1.4.1.1.1.1.1.1.2*'
			'a/duck/vietnam/st0970/2009_CLADE1.1.2_cluster1.4.1.5.2.1.4.1.1.1.1.1.1.2*'
			'a/chicken/vietnam/2/2010_CLADE1.1.2_cluster1.4.1.5.2.1.4.1.1.1.1.1.1.2*'
			'a/duck/vietnam/7/2010_CLADE1.1.2_cluster1.4.1.5.2.1.4.1.1.1.1.1.1.2*'
			'a/chicken/vietnam/ncvd-883/2011_CLADE1.1.2_cluster1.4.1.5.2.1.4.1.1.1.1.1.1.2*'
			'a/chicken/vietnam/ncvd-780/2011_CLADE1.1.2_cluster1.4.1.5.2.1.4.1.1.1.1.1.1.2*'
			'a/chicken/vietnam/ncvd-775/2011_CLADE1.1.2_cluster1.4.1.5.2.1.4.1.1.1.1.1.1.2*'
			'a/chicken/vietnam/ncvd-a937/2011_CLADE1.1.2_cluster1.4.1.5.2.1.4.1.1.1.1.1.1.2*'
			a/muscovy_duck/vietnam/ncvd-ka426/2013_CLADE1.1.2
			'a/duck/cambodia/tk05d8t/2010_CLADE1.1.2_cluster1.4.1.5.2.1.4.1.1.1.1.1.1.2*'
			'a/chicken/cambodia/tkcmb1f/2010_CLADE1.1.2_cluster1.4.1.5.2.1.4.1.1.1.1.1.1.2*'
			'a/chicken/cambodia/tkcmb5t/2010_CLADE1.1.2_cluster1.4.1.5.2.1.4.1.1.1.1.1.1.2*'
			'a/chicken/cambodia/pv025lc1/2010_CLADE1.1.2_cluster1.4.1.5.2.1.4.1.1.1.1.1.1.2*'
			'a/cambodia/u0417030/2010_CLADE1.1.2_cluster1.4.1.5.2.1.4.1.1.1.1.1.1.2*'
			'a/chicken/cambodia/pv025lc2/2010_CLADE1.1.2_cluster1.4.1.5.2.1.4.1.1.1.1.1.1.2*'
			'a/duck/cambodia/tk007d1c/2010_CLADE1.1.2_cluster1.4.1.5.2.1.4.1.1.1.1.1.1.2*'
			'a/duck/cambodia/tk007d5t/2010_CLADE1.1.2_cluster1.4.1.5.2.1.4.1.1.1.1.1.1.2*'
			'a/duck/vietnam/oie-3509/2011_CLADE1.1.2_cluster1.4.1.5.2.1.4.1.1.1.1.1.1.2*'
			'a/muscovy_duck/vietnam/oie-3314/2011_CLADE1.1.2_cluster1.4.1.5.2.1.4.1.1.1.1.1.1.2*'
			'a/cambodia/v0203306/2011_CLADE1.1.2_cluster1.4.1.5.2.1.4.1.1.1.1.1.1.2*'
			'a/cambodia/v0417301/2011_CLADE1.1.2_cluster1.4.1.5.2.1.4.1.1.1.1.1.1.2*'
			'a/environment/cambodia/c53w/2011_CLADE1.1.2_cluster1.4.1.5.2.1.4.1.1.1.1.1.1.2*'
			'a/duck/vietnam/oie-3002/2011_CLADE1.1.2_cluster1.4.1.5.2.1.4.1.1.1.1.1.1.2*'
			'a/muscovy_duck/vietnam/oie-3312/2011_CLADE1.1.2_cluster1.4.1.5.2.1.4.1.1.1.1.1.1.2*'
			'a/chicken/vietnam/ncvd-1277/2012_CLADE1.1.2_cluster1.4.1.5.2.1.4.1.1.1.1.1.1.2*'
			'a/duck/vietnam/ncvd-1279/2012_CLADE1.1.2_cluster1.4.1.5.2.1.4.1.1.1.1.1.1.2*'
			'a/duck/vietnam/ncvd-1276/2012_CLADE1.1.2_cluster1.4.1.5.2.1.4.1.1.1.1.1.1.2*'
			'a/duck/vietnam/ncvd-ka206/2012_CLADE1.1.2_cluster1.4.1.5.2.1.4.1.1.1.1.1.1.2*'
			'a/cambodia/v0219301/2011_CLADE1.1.2_cluster1.4.1.5.2.1.4.1.1.1.1.1.1.2*'
			'a/chicken/cambodia/008lc1/2011_CLADE1.1.2_cluster1.4.1.5.2.1.4.1.1.1.1.1.1.2*'
			'a/chicken/vietnam/ncvd-878/2011_CLADE1.1.2_cluster1.4.1.5.2.1.4.1.1.1.1.1.1.2*'
			'a/environment/cambodia/c57w/2011_CLADE1.1.2_cluster1.4.1.5.2.1.4.1.1.1.1.1.1.2*'
			'a/marabou_stork/cambodia/tm068/2011_CLADE1.1.2_cluster1.4.1.5.2.1.4.1.1.1.1.1.1.2*'
			'a/chicken/cambodia/089lc3/2011_CLADE1.1.2_cluster1.4.1.5.2.1.4.1.1.1.1.1.1.2*'
			'a/cambodia/v0719348/2011_CLADE1.1.2_cluster1.4.1.5.2.1.4.1.1.1.1.1.1.2*'
			'a/environment/cambodia/c425d/2011_CLADE1.1.2_cluster1.4.1.5.2.1.4.1.1.1.1.1.1.2*'
			'a/cambodia/w0112303/2012_CLADE1.1.2_cluster1.4.1.5.2.1.4.1.1.1.1.1.1.2*'
			'a/cambodia/w0329318/2012_CLADE1.1.2_cluster1.4.1.5.2.1.4.1.1.1.1.1.1.2*'
			'a/duck/cambodia/072d6/2011_CLADE1.1.2_cluster1.4.1.5.2.1.4.1.1.1.1.1.1.2*'
			'a/duck/cambodia/072d1/2011_CLADE1.1.2_cluster1.4.1.5.2.1.4.1.1.1.1.1.1.2*'
			'a/chicken/vietnam/ncvd-1189/2012_CLADE1.1.2_cluster1.4.1.5.2.1.4.1.1.1.1.1.1.2*'
			'a/chicken/vietnam/ncvd-ka42/2012_CLADE1.1.2_cluster1.4.1.5.2.1.4.1.1.1.1.1.1.2*'
			'a/chicken/vietnam/ncvd-1188/2012_CLADE1.1.2_cluster1.4.1.5.2.1.4.1.1.1.1.1.1.2*'
			'a/chicken/vietnam/ncvd-1192/2012_CLADE1.1.2_cluster1.4.1.5.2.1.4.1.1.1.1.1.1.2*'
			'a/chicken/vietnam/ncvd-1148/2011_CLADE1.1.2_cluster1.4.1.5.2.1.4.1.1.1.1.1.1.2*'
			'a/duck/soc_trang/8/2012_CLADE1.1.2_cluster1.4.1.5.2.1.4.1.1.1.1.1.1.2*'
			'a/chicken/vietnam/ncvd-ka428/2013_CLADE1.1.2_cluster1.4.1.5.2.1.4.1.1.1.1.1.1.2*'
			'a/chicken/soc_trang/2/2012_CLADE1.1.2_cluster1.4.1.5.2.1.4.1.1.1.1.1.1.2*'
			'a/chicken/soc_trang/4/2012_CLADE1.1.2_cluster1.4.1.5.2.1.4.1.1.1.1.1.1.2*'
			'a/chicken/soc_trang/1/2012_CLADE1.1.2_cluster1.4.1.5.2.1.4.1.1.1.1.1.1.2*'
			'a/chicken/vietnam/ncvd-ka448/2013_CLADE1.1.2_cluster1.4.1.5.2.1.4.1.1.1.1.1.1.2*'
			'a/duck/vietnam/oie-3038/2012_CLADE1.1.2_cluster1.4.1.5.2.1.4.1.1.1.1.1.1.2*'
			'a/muscovy_duck/vietnam/oie-0043/2012_CLADE1.1.2_cluster1.4.1.5.2.1.4.1.1.1.1.1.1.2*'
			'a/cambodia/w0526301/2012_CLADE1.1.2_cluster1.4.1.5.2.1.4.1.1.1.1.1.1.2*'
			'a/chicken/cambodia/w0530389/2012_CLADE1.1.2_cluster1.4.1.5.2.1.4.1.1.1.1.1.1.2*'
			'a/chicken/cambodia/w0530391/2012_CLADE1.1.2_cluster1.4.1.5.2.1.4.1.1.1.1.1.1.2*'
			'a/chicken/cambodia/w0530390/2012_CLADE1.1.2_cluster1.4.1.5.2.1.4.1.1.1.1.1.1.2*'
			'a/chicken/cambodia/x0124310/2013_CLADE1.1.2_cluster1.4.1.5.2.1.4.1.1.1.1.1.1.2*'
			'a/duck/cambodia/11w2m1/2013_CLADE1.1.2_cluster1.4.1.5.2.1.4.1.1.1.1.1.1.2*'
			'a/cambodia/x0123311/2013_CLADE1.1.2_cluster1.4.1.5.2.1.4.1.1.1.1.1.1.2*'
			'a/environment/cambodia/e73w3m3/2013_CLADE1.1.2_cluster1.4.1.5.2.1.4.1.1.1.1.1.1.2*'
			'a/duck/cambodia/46w2m4/2013_CLADE1.1.2_cluster1.4.1.5.2.1.4.1.1.1.1.1.1.2*'
			'a/duck/cambodia/250w7m1/2013_CLADE1.1.2_cluster1.4.1.5.2.1.4.1.1.1.1.1.1.2*'
			'a/duck/cambodia/202w6m1/2013_CLADE1.1.2_cluster1.4.1.5.2.1.4.1.1.1.1.1.1.2*'
			'a/chicken/cambodia/x0218303/2013_CLADE1.1.2_cluster1.4.1.5.2.1.4.1.1.1.1.1.1.2*'
			'a/environment/cambodia/e316w9m3/2013_CLADE1.1.2_cluster1.4.1.5.2.1.4.1.1.1.1.1.1.2*'
			'a/duck/cambodia/143w4m4/2013_CLADE1.1.2_cluster1.4.1.5.2.1.4.1.1.1.1.1.1.2*'
			'a/duck/cambodia/59w3m1/2013_CLADE1.1.2_cluster1.4.1.5.2.1.4.1.1.1.1.1.1.2*'
			'a/chicken/cambodia/x0305302/2013_CLADE1.1.2_cluster1.4.1.5.2.1.4.1.1.1.1.1.1.2*'
			'a/duck/cambodia/33w2m3/2013_CLADE1.1.2_cluster1.4.1.5.2.1.4.1.1.1.1.1.1.2*'
			'a/duck/cambodia/x0124311/2013_CLADE1.1.2_cluster1.4.1.5.2.1.4.1.1.1.1.1.1.2*'
			'a/cambodia/x0215301/2013_CLADE1.1.2_cluster1.4.1.5.2.1.4.1.1.1.1.1.1.2*'
			'a/chicken/cambodia/x0218304/2013_CLADE1.1.2_cluster1.4.1.5.2.1.4.1.1.1.1.1.1.2*'
			'a/cambodia/x0219301/2013_CLADE1.1.2_cluster1.4.1.5.2.1.4.1.1.1.1.1.1.2*'
			'a/cambodia/x0502302/2013_CLADE1.1.2_cluster1.4.1.5.2.1.4.1.1.1.1.1.1.2*'
			'a/cambodia/x0125302/2013_CLADE1.1.2_cluster1.4.1.5.2.1.4.1.1.1.1.1.1.2*'
			'a/environment/cambodia/e328w9m4/2013_CLADE1.1.2_cluster1.4.1.5.2.1.4.1.1.1.1.1.1.2*'
			'a/duck/cambodia/261w7m2/2013_CLADE1.1.2_cluster1.4.1.5.2.1.4.1.1.1.1.1.1.2*'
			'a/duck/cambodia/191w5m4/2013_CLADE1.1.2_cluster1.4.1.5.2.1.4.1.1.1.1.1.1.2*'
			'a/duck/khanhhoa/cvvi-24/2013_CLADE1.1.2_cluster1.4.1.5.2.1.4.1.1.1.1.1.1.2*'
			'a/environment/cambodia/c1154w38m1/2013_CLADE1.1.2_cluster1.4.1.5.2.1.4.1.1.1.1.1.1.2*'
			'a/cambodia/x0828324/2013_CLADE1.1.2_cluster1.4.1.5.2.1.4.1.1.1.1.1.1.2*'
			'a/environment/cambodia/e1178w38m3pop661g/2013_CLADE1.1.2_cluster1.4.1.5.2.1.4.1.1.1.1.1.1.2*'
			'a/environment/cambodia/e99w4m1/2013_CLADE1.1.2_cluster1.4.1.5.2.1.4.1.1.1.1.1.1.2*'
			'a/cambodia/x0207301/2013_CLADE1.1.2_cluster1.4.1.5.2.1.4.1.1.1.1.1.1.2*'
			'a/environment/cambodia/e1178w38m3pop661c/2013_CLADE1.1.2_cluster1.4.1.5.2.1.4.1.1.1.1.1.1.2*'
			'a/duck/cambodia/x0220302/2013_CLADE1.1.2_cluster1.4.1.5.2.1.4.1.1.1.1.1.1.2*'
			'a/cambodia/x0123312/2013_CLADE1.1.2_cluster1.4.1.5.2.1.4.1.1.1.1.1.1.2*'
			'a/cambodia/x0913301/2013_CLADE1.1.2_cluster1.4.1.5.2.1.4.1.1.1.1.1.1.2*'
			'a/environment/cambodia/e290w9m1/2013_CLADE1.1.2_cluster1.4.1.5.2.1.4.1.1.1.1.1.1.2*'
			'a/cambodia/x0628313/2013_CLADE1.1.2_cluster1.4.1.5.2.1.4.1.1.1.1.1.1.2*'
			'a/environment/cambodia/c1190w38m4/2013_CLADE1.1.2_cluster1.4.1.5.2.1.4.1.1.1.1.1.1.2*'
			'a/civet_cat/cambodia/x0313307/2013_CLADE1.1.2_cluster1.4.1.5.2.1.4.1.1.1.1.1.1.2*'
			'a/civet_cat/cambodia/x0313306/2013_CLADE1.1.2_cluster1.4.1.5.2.1.4.1.1.1.1.1.1.2*'
			'a/cambodia/x0916322/2013_CLADE1.1.2_cluster1.4.1.5.2.1.4.1.1.1.1.1.1.2*'
			'a/cambodia/x1024307/2013_CLADE1.1.2_cluster1.4.1.5.2.1.4.1.1.1.1.1.1.2*'
			'a/chicken/cambodia/x0815303/2013_CLADE1.1.2_cluster1.4.1.5.2.1.4.1.1.1.1.1.1.2*'
			'a/cambodia/x0808305/2013_CLADE1.1.2_cluster1.4.1.5.2.1.4.1.1.1.1.1.1.2*'
			'a/chicken/cambodia/x0815302/2013_CLADE1.1.2_cluster1.4.1.5.2.1.4.1.1.1.1.1.1.2*'
			'a/cambodia/x0817302/2013_CLADE1.1.2_cluster1.4.1.5.2.1.4.1.1.1.1.1.1.2*'
			'a/cambodia/x0810301/2013_CLADE1.1.2_cluster1.4.1.5.2.1.4.1.1.1.1.1.1.2*'
			'a/mallard/huadong/y/2003_CLADE2-like_cluster1.4.1.5*'
			'a/chicken/guangdong/174/04_CLADE2.5_cluster1.4.1.5.3*'
			'a/duck/hubei/wq/2003_CLADE2.5_cluster1.4.1.5.3*'
			'a/duck/hubei/wp/2003_CLADE2.5_cluster1.4.1.5.3*'
			'a/wild_duck/shanghai/59/04_CLADE2.5_cluster1.4.1.5.3*'
			'a/crow/osaka/102/2004_CLADE2.5_cluster1.4.1.5.3*'
			'a/magpie/korea/y_s-m1/2004_CLADE2.5_cluster1.4.1.5.3*'
			'a/chicken/oita/8/2004_CLADE2.5_cluster1.4.1.5.3*'
			'a/chicken/yamaguchi/7/2004_CLADE2.5_cluster1.4.1.5.3*'
			'a/chicken/korea/es/2003_CLADE2.5_cluster1.4.1.5.3*'
			'a/duck/korea/esd1/03_CLADE2.5_cluster1.4.1.5.3*'
			'a/chicken/korea/es/03_CLADE2.5_cluster1.4.1.5.3*'
			'a/crow/kyoto/53/2004_CLADE2.5_cluster1.4.1.5.3*'
			'a/chicken/kyoto/3/2004_CLADE2.5_cluster1.4.1.5.3*'
			'a/blow_fly/kyoto/93/2004_CLADE2.5_cluster1.4.1.5.3*'
			'a/goose/jilin/hb/2003_CLADE2.5_cluster1.4.1.5.3.1*'
			a/goose/shantou/2086/2006_CLADE2.5
			a/goose/shantou/239/2006_CLADE2.5
			'a/ck/st/4231/2003_CLADE2-like_cluster1.4.1.5.3.1*'
			'a/chicken/shantou/3744/2003_CLADE2-like_cluster1.4.1.5.3.1*'
			'a/chicken/jiangxi/25/2004_CLADE2-like_cluster1.4.1.5.3.1*'
			'a/tiger/shanghai/01/2005_CLADE2-like_cluster1.4.1.5.3.1*'
			'a/raccoon_dog/shandong/sd1/2005_CLADE2-like_cluster1.4.1.5.3.1*'
			'a/raccoon_dog/shandong/sd2/2005_CLADE2-like_cluster1.4.1.5.3.1*'
			'a/goose/jilin/514/2005_CLADE2-like_cluster1.4.1.5.3.1*'
			'a/migratory_duck/jiangxi/2295/2005_CLADE2.2_cluster1.4.1.5.3.1.1*'
			'a/bar-headed_goose/qinghai/5/05_CLADE2.2_cluster1.4.1.5.3.1.1*'
			'a/bar-headed_goose/qinghai/68/05_CLADE2.2_cluster1.4.1.5.3.1.1*'
			'a/bar-headed_goose/qinghai/75/05_CLADE2.2_cluster1.4.1.5.3.1.1*'
			'a/great_black-headed_gull/qinghai/2/05_CLADE2.2_cluster1.4.1.5.3.1.1*'
			'a/bar-headed_goose/qinghai/62/05_CLADE2.2_cluster1.4.1.5.3.1.1*'
			'a/bar-headed_goose/qinghai/65/05_CLADE2.2_cluster1.4.1.5.3.1.1*'
			'a/migratory_duck/jiangxi/2136/2005_CLADE2.2_cluster1.4.1.5.3.1.1*'
			'a/chicken/mahachkala/05/2006_CLADE2.2_cluster1.4.1.5.3.1.1*'
			'a/chicken/omsk/14/05_CLADE2.2_cluster1.4.1.5.3.1.1*'
			'a/bar_headed_goose/qinghai/1a/2005_CLADE2.2_cluster1.4.1.5.3.1.1*'
			'a/grebe/novosibirsk/29/2005_CLADE2.2_cluster1.4.1.5.3.1.1*'
			'a/domestic_goose/pavlodar/1/2005_CLADE2.2_cluster1.4.1.5.3.1.1*'
			'a/bar-headed_goose/qinghai/0510/05_CLADE2.2_cluster1.4.1.5.3.1.1*'
			'a/turkey/suzdalka/nov-01/05_CLADE2.2_cluster1.4.1.5.3.1.1*'
			'a/environment/qinghai/31/2005_CLADE2.2_cluster1.4.1.5.3.1.1*'
			'a/bar-headed_goose/qinghai/12/05_CLADE2.2_cluster1.4.1.5.3.1.1*'
			'a/bar-headed_goose/qinghai/60/05_CLADE2.2_cluster1.4.1.5.3.1.1*'
			'a/bar-headed_goose/qinghai/67/05_CLADE2.2_cluster1.4.1.5.3.1.1*'
			'a/bar-headed_goose/qinghai/61/05_CLADE2.2_cluster1.4.1.5.3.1.1*'
			'a/brown-headed_gull/qinghai/3/05_CLADE2.2_cluster1.4.1.5.3.1.1*'
			'a/bar-headed_goose/qinghai/3/2005_CLADE2.2_cluster1.4.1.5.3.1.1*'
			'a/black-headed_goose/qinghai/2/2005_CLADE2.2_cluster1.4.1.5.3.1.1*'
			'a/black-headed_gull/qinghai/1/2005_CLADE2.2_cluster1.4.1.5.3.1.1*'
			'a/black-headed_goose/qinghai/1/2005_CLADE2.2_cluster1.4.1.5.3.1.1*'
			'a/chicken/tulcea/ro-ai-019/2005_CLADE2.2_cluster1.4.1.5.3.1.1*'
			'a/chicken/braila/ro-ai-030/2005_CLADE2.2_cluster1.4.1.5.3.1.1*'
			'a/turkey/braila/ro-ai-014/2005_CLADE2.2_cluster1.4.1.5.3.1.1*'
			'a/goose/krasnoozerskoe/627/05_CLADE2.2_cluster1.4.1.5.3.1.1*'
			'a/chicken/tulcea/ro-ai-011/2005_CLADE2.2_cluster1.4.1.5.3.1.1*'
			'a/water_chicken/tulcea/ro-ai-064/2005_CLADE2.2_cluster1.4.1.5.3.1.1*'
			'a/cygnus_olor/astrakhan/ast05-2-3/2005_CLADE2.2_cluster1.4.1.5.3.1.1*'
			'a/chicken/turkey/silivri_ist962/2006_CLADE2.2_cluster1.4.1.5.3.1.1*'
			'a/great_cormorant/tibet/12/2006_CLADE2.2_cluster1.4.1.5.3.1.1*'
			'a/bar-headed_goose/qinghai/1-hvri/2006_CLADE2.2_cluster1.4.1.5.3.1.1*'
			'a/bar-headed_goose/tibet/8/2006_CLADE2.2_cluster1.4.1.5.3.1.1*'
			'a/black-headed_gull/qinghai/3/2006_CLADE2.2_cluster1.4.1.5.3.1.1*'
			'a/bar-headed_goose/qinghai/f/2006_CLADE2.2_cluster1.4.1.5.3.1.1*'
			'a/bar-headed_goose/qinghai/f/2007_CLADE2.2_cluster1.4.1.5.3.1.1*'
			'a/cygnus_olor/croatia/1/2005_CLADE2.2_cluster1.4.1.5.3.1.1*'
			'a/mute_swan/hungary/3472/2006_CLADE2.2_cluster1.4.1.5.3.1.1*'
			'a/chicken/dolj/ro-ai-103/2006_CLADE2.2_cluster1.4.1.5.3.1.1*'
			'a/chicken/romania/3293/05_CLADE2.2_cluster1.4.1.5.3.1.1*'
			'a/chicken/romania/3076/05_CLADE2.2_cluster1.4.1.5.3.1.1*'
			'a/chicken/romania/2910/05_CLADE2.2_cluster1.4.1.5.3.1.1*'
			'a/chicken/calarasi/ro-ai-070/2005_CLADE2.2_cluster1.4.1.5.3.1.1*'
			'a/chicken/calarasi/ro-ai-091/2005_CLADE2.2_cluster1.4.1.5.3.1.1*'
			'a/domestic_duck/buzau/ro-ai-036/2005_CLADE2.2_cluster1.4.1.5.3.1.1*'
			'a/chicken/braila/ro-ai-074/2005_CLADE2.2_cluster1.4.1.5.3.1.1*'
			'a/chicken/romania/2912/05_CLADE2.2_cluster1.4.1.5.3.1.1*'
			'a/rooster/buzau/ro-ai-042/2005_CLADE2.2_cluster1.4.1.5.3.1.1*'
			'a/turkey/buzau/ro-ai-045/2005_CLADE2.2_cluster1.4.1.5.3.1.1*'
			'a/chicken/turkey-isparta/09rs2841-37/2006_CLADE2.2_cluster1.4.1.5.3.1.1*'
			'a/chicken/aydin/09rs2841-68/2006_CLADE2.2_cluster1.4.1.5.3.1.1*'
			'a/chicken/turkey-konya/09rs2841-85/2006_CLADE2.2_cluster1.4.1.5.3.1.1*'
			'a/chicken/constanta/ro-ai-263/2006_CLADE2.2_cluster1.4.1.5.3.1.1*'
			'a/cygnus_olor/astrakhan/ast05-2-1/2005_CLADE2.2_cluster1.4.1.5.3.1.1*'
			'a/swan/astrakhan/1/2005_CLADE2.2_cluster1.4.1.5.3.1.1*'
			'a/cygnus_olor/astrakhan/ast05-2-2/2005_CLADE2.2_cluster1.4.1.5.3.1.1*'
			'a/cygnus_olor/astrakhan/ast05-2-8/2005_CLADE2.2_cluster1.4.1.5.3.1.1*'
			'a/cygnus_olor/caspian_sea/2006_CLADE2.2_cluster1.4.1.5.3.1.1*'
			'a/goose/krasnoozerka/627/2005_CLADE2.2_cluster1.4.1.5.3.1.1*'
			'a/cygnus_olor/astrakhan/ast05-2-7/2005_CLADE2.2_cluster1.4.1.5.3.1.1*'
			'a/chicken/turkey/b.cekmece_ist980/2006_CLADE2.2_cluster1.4.1.5.3.1.1*'
			'a/chicken/turkey/goncaaydin_ist982/2006_CLADE2.2_cluster1.4.1.5.3.1.1*'
			'a/cygnus_olor/bih/1/2006_CLADE2.2_cluster1.4.1.5.3.1.1*'
			'a/tufted_duck/denmark/6431/06_CLADE2.2_cluster1.4.1.5.3.1.1*'
			'a/peregrine/denmark/6632/06_CLADE2.2_cluster1.4.1.5.3.1.1*'
			'a/swan/poland/305-135v08/2006_CLADE2.2_cluster1.4.1.5.3.1.1*'
			'a/buzzard/denmark/6370/06_CLADE2.2_cluster1.4.1.5.3.1.1*'
			'a/hawk/poland/937-138v08/2006_CLADE2.2_cluster1.4.1.5.3.1.1*'
			'a/swan/poland/467-136v08/2006_CLADE2.2_cluster1.4.1.5.3.1.1*'
			'a/swan/poland/1242-139v08/2006_CLADE2.2_cluster1.4.1.5.3.1.1*'
			'a/eagle_owl/sweden/v1218/2006_CLADE2.2_cluster1.4.1.5.3.1.1*'
			'a/coot/germany/r655/06_CLADE2.2_cluster1.4.1.5.3.1.1*'
			'a/duck/germany/r338/06_CLADE2.2_cluster1.4.1.5.3.1.1*'
			'a/duck/germany/r751/06_CLADE2.2_cluster1.4.1.5.3.1.1*'
			'a/tufted_duck/sweden/v526/06_CLADE2.2_cluster1.4.1.5.3.1.1*'
			'a/goosander/poland/502-137v08/2006_CLADE2.2_cluster1.4.1.5.3.1.1*'
			'a/mink/sweden/v907/06_CLADE2.2_cluster1.4.1.5.3.1.1*'
			'a/canada_goose/germany/r1207/2006_CLADE2.2_cluster1.4.1.5.3.1.1*'
			'a/goosander/sweden/v539/06_CLADE2.2_cluster1.4.1.5.3.1.1*'
			'a/grey_lag_goose/denmark/6692/06_CLADE2.2_cluster1.4.1.5.3.1.1*'
			'a/common_buzzard/germany/r306/06_CLADE2.2_cluster1.4.1.5.3.1.1*'
			'a/cormorant/germany/r292/06_CLADE2.2_cluster1.4.1.5.3.1.1*'
			'a/goose/germany/r696/06_CLADE2.2_cluster1.4.1.5.3.1.1*'
			'a/great_crested_grebe/denmark/7498/06_CLADE2.2_cluster1.4.1.5.3.1.1*'
			'a/turkey/germany/r1077/06_CLADE2.2_cluster1.4.1.5.3.1.1*'
			'a/cygnus_olor/czech_republic/10662/06_CLADE2.2_cluster1.4.1.5.3.1.1*'
			'a/tufted_duck/sweden/v1027/06_CLADE2.2_cluster1.4.1.5.3.1.1*'
			'a/mute_swan/germany/r854/06_CLADE2.2_cluster1.4.1.5.3.1.1*'
			'a/cat/germany/r606/06_CLADE2.2_cluster1.4.1.5.3.1.1*'
			'a/cat/germany/606/2006_CLADE2.2_cluster1.4.1.5.3.1.1*'
			'a/fowl/denmark/60296/06_CLADE2.2_cluster1.4.1.5.3.1.1*'
			'a/peacock/denmark/60295/06_CLADE2.2_cluster1.4.1.5.3.1.1*'
			'a/tufted_duck/sweden/v998/06_CLADE2.2_cluster1.4.1.5.3.1.1*'
			'a/swan/germany/r65/2008_CLADE2.2_cluster1.4.1.5.3.1.1*'
			'a/tufted_duck/denmark/6540/06_CLADE2.2_cluster1.4.1.5.3.1.1*'
			'a/stork/germany/r1239/06_CLADE2.2_cluster1.4.1.5.3.1.1*'
			'a/common_buzzard/germany/r870/06_CLADE2.2_cluster1.4.1.5.3.1.1*'
			'a/common_buzzard/berlin/1/2006_CLADE2.2_cluster1.4.1.5.3.1.1*'
			'a/swan/germany/r65/2006_CLADE2.2_cluster1.4.1.5.3.1.1*'
			'a/whooper_swan/denmark/7224/06_CLADE2.2_cluster1.4.1.5.3.1.1*'
			'a/whooper_swan/scotland/1430/2006_CLADE2.2_cluster1.4.1.5.3.1.1*'
			'a/canada_goose/germany/r71/2006_CLADE2.2_cluster1.4.1.5.3.1.1*'
			'a/chicken/nigeria/08rs848-28/2006_CLADE2.2_cluster1.4.1.5.3.1.1*'
			'a/chicken/nigeria/957-20/2006_CLADE2.2_cluster1.4.1.5.3.1.1*'
			'a/guinea_fowl/jwp/nigeria/vrd252/2006_CLADE2.2_cluster1.4.1.5.3.1.1*'
			'a/chicken/nigeria/08rs848-41/2006_CLADE2.2_cluster1.4.1.5.3.1.1*'
			'a/chicken/nigeria/vrd145/2006_CLADE2.2_cluster1.4.1.5.3.1.1*'
			'a/chicken/nigeria/08rs848-39/2006_CLADE2.2_cluster1.4.1.5.3.1.1*'
			'a/chicken/nigeria/vrd193/2006_CLADE2.2_cluster1.4.1.5.3.1.1*'
			'a/chicken/nigeria/vrd286/2006_CLADE2.2_cluster1.4.1.5.3.1.1*'
			'a/chicken/nigeria/08vir4337-387/2006_CLADE2.2_cluster1.4.1.5.3.1.1*'
			'a/chicken/nigeria/1047-8/2006_CLADE2.2_cluster1.4.1.5.3.1.1*'
			'a/chicken/nigeria/08vir4337-434/2006_CLADE2.2_cluster1.4.1.5.3.1.1*'
			'a/chicken/nigeria/ba210/2006_CLADE2.2_cluster1.4.1.5.3.1.1*'
			'a/chicken/nigeria/ba209/2006_CLADE2.2_cluster1.4.1.5.3.1.1*'
			'a/chicken/nigeria/08vir4337-378/2006_CLADE2.2_cluster1.4.1.5.3.1.1*'
			'a/chicken/nigeria/08vir4337-380/2006_CLADE2.2_cluster1.4.1.5.3.1.1*'
			'a/chicken/nigeria/08rs848-1/2006_CLADE2.2_cluster1.4.1.5.3.1.1*'
			'a/chicken/nigeria/1047-34/2006_CLADE2.2_cluster1.4.1.5.3.1.1*'
			'a/chicken/nigeria/vrd49/2006_CLADE2.2_cluster1.4.1.5.3.1.1*'
			'a/chicken/nigeria/08vir4337-426/2006_CLADE2.2_cluster1.4.1.5.3.1.1*'
			'a/chicken/nigeria/vrd284/2006_CLADE2.2_cluster1.4.1.5.3.1.1*'
			'a/chicken/nigeria/vrd419/2006_CLADE2.2_cluster1.4.1.5.3.1.1*'
			'a/chicken/nigeria/08vir4337-446/2006_CLADE2.2_cluster1.4.1.5.3.1.1*'
			'a/turkey/nigeria/vrd345/2006_CLADE2.2_cluster1.4.1.5.3.1.1*'
			'a/chicken/nigeria/vrd218/2006_CLADE2.2_cluster1.4.1.5.3.1.1*'
			'a/chicken/nigeria/vrd130b/2006_CLADE2.2_cluster1.4.1.5.3.1.1*'
			'a/chicken/nigeria/08rs848-59/2007_CLADE2.2_cluster1.4.1.5.3.1.1*'
			'a/ostrich/nigeria/1047-25/2006_CLADE2.2_cluster1.4.1.5.3.1.1*'
			'a/chicken/nigeria/08vir4337-377/2006_CLADE2.2_cluster1.4.1.5.3.1.1*'
			'a/chicken/niger/2130-8/2006_CLADE2.2_cluster1.4.1.5.3.1.1*'
			'a/chicken/nigeria/08rs848-26/2006_CLADE2.2_cluster1.4.1.5.3.1.1*'
			'a/chicken/nigeria/08rs848-24/2006_CLADE2.2_cluster1.4.1.5.3.1.1*'
			'a/chicken/niger/2130-7/2006_CLADE2.2_cluster1.4.1.5.3.1.1*'
			'a/chicken/nigeria/if10/2006_CLADE2.2_cluster1.4.1.5.3.1.1*'
			'a/chicken/brasov/ro-ai-354/2006_CLADE2.2_cluster1.4.1.5.3.1.1*'
			'a/domestic_duck/bucharest/ro-ai-485/2006_CLADE2.2_cluster1.4.1.5.3.1.1*'
			'a/chicken/brasov/ro-ai-580/2006_CLADE2.2_cluster1.4.1.5.3.1.1*'
			'a/chicken/valcea/ro-ai-479/2006_CLADE2.2_cluster1.4.1.5.3.1.1*'
			'a/domestic_goose/ro-ai-373/2006_CLADE2.2_cluster1.4.1.5.3.1.1*'
			'a/chicken/bacau/ro-ai-527/2006_CLADE2.2_cluster1.4.1.5.3.1.1*'
			'a/chicken/brasov/ro-ai-494/2006_CLADE2.2_cluster1.4.1.5.3.1.1*'
			'a/chicken/brasov/ro-ai-350/2006_CLADE2.2_cluster1.4.1.5.3.1.1*'
			'a/owl/constanta/ro-ai-351/2006_CLADE2.2_cluster1.4.1.5.3.1.1*'
			'a/chicken/nigeria/fa7/2006_CLADE2.2_cluster1.4.1.5.3.1.1*'
			'a/chicken/nigeria/fa6/2006_CLADE2.2_cluster1.4.1.5.3.1.1*'
			'a/chicken/nigeria/fa4/2006_CLADE2.2_cluster1.4.1.5.3.1.1*'
			'a/chicken/nigeria/08rs848-5/2006_CLADE2.2_cluster1.4.1.5.3.1.1*'
			'a/chicken/nigeria/08rs848-45/2006_CLADE2.2_cluster1.4.1.5.3.1.1*'
			'a/chicken/nigeria/08rs848-122/2007_CLADE2.2_cluster1.4.1.5.3.1.1*'
			'a/chicken/nigeria/08rs848-110/2007_CLADE2.2_cluster1.4.1.5.3.1.1*'
			'a/chicken/nigeria/lag6/2007_CLADE2.2_cluster1.4.1.5.3.1.1*'
			'a/ostrich/saudi_arabia/6732-3/2007_CLADE2.2_cluster1.4.1.5.3.1.1*'
			'a/chicken/saudi_arabia/6732-4/2007_CLADE2.2_cluster1.4.1.5.3.1.1*'
			'a/chicken/saudi_arabia/3489-60vir08/2007_CLADE2.2_cluster1.4.1.5.3.1.1*'
			'a/chicken/saudi_arabia/6732-13/2007_CLADE2.2_cluster1.4.1.5.3.1.1*'
			'a/peacock/saudi_arabia/3489-74vir08/2007_CLADE2.2_cluster1.4.1.5.3.1.1*'
			'a/duck/saudi_arabia/3489-61vir08/2007_CLADE2.2_cluster1.4.1.5.3.1.1*'
			'a/turkey/saudi_arabia/6732-6/2007_CLADE2.2_cluster1.4.1.5.3.1.1*'
			'a/ostrich/saudi_arabia/3489-73vir08/2007_CLADE2.2_cluster1.4.1.5.3.1.1*'
			'a/falcon/saudi_arabia/d1936/2007_CLADE2.2_cluster1.4.1.5.3.1.1*'
			'a/chicken/saudi_arabia/3489-79/2008_CLADE2.2_cluster1.4.1.5.3.1.1*'
			'a/chicken/saudi_arabia/6732-18/2007_CLADE2.2_cluster1.4.1.5.3.1.1*'
			'a/duck/saudi_arabia/6732-7/2007_CLADE2.2_cluster1.4.1.5.3.1.1*'
			'a/turkey/saudi_arabia/3489-70vir08/2007_CLADE2.2_cluster1.4.1.5.3.1.1*'
			'a/chicken/nigeria/08vir4337-390/2006_CLADE2.2_cluster1.4.1.5.3.1.1*'
			'a/chicken/nigeria/08rs848-7/2006_CLADE2.2_cluster1.4.1.5.3.1.1*'
			'a/chicken/nigeria/08vir4337-438/2006_CLADE2.2_cluster1.4.1.5.3.1.1*'
			'a/chicken/nigeria/08rs848-17/2006_CLADE2.2_cluster1.4.1.5.3.1.1*'
			'a/duck/niger/914/2006_CLADE2.2_cluster1.4.1.5.3.1.1*'
			'a/chicken/nigeria/08rs848-35/2006_CLADE2.2_cluster1.4.1.5.3.1.1*'
			'a/chicken/nigeria/08rs848-9/2006_CLADE2.2_cluster1.4.1.5.3.1.1*'
			'a/guinea_fowl/nigeria/08rs848-10/2006_CLADE2.2_cluster1.4.1.5.3.1.1*'
			'a/chicken/nigeria/1047-54/2006_CLADE2.2_cluster1.4.1.5.3.1.1*'
			'a/turkey/nigeria/08rs848-12/2006_CLADE2.2_cluster1.4.1.5.3.1.1*'
			'a/chicken/nigeria/vrd457/2006_CLADE2.2_cluster1.4.1.5.3.1.1*'
			'a/chicken/nigeria/08rs848-21/2006_CLADE2.2_cluster1.4.1.5.3.1.1*'
			'a/chicken/nigeria/08rs848-38/2006_CLADE2.2_cluster1.4.1.5.3.1.1*'
			'a/chicken/nigeria/08vir4337-497/2007_CLADE2.2_cluster1.4.1.5.3.1.1*'
			'a/chicken/nigeria/vrd403/2006_CLADE2.2_cluster1.4.1.5.3.1.1*'
			'a/chicken/nigeria/od8/2006_CLADE2.2_cluster1.4.1.5.3.1.1*'
			'a/chicken/nigeria/od9/2006_CLADE2.2_cluster1.4.1.5.3.1.1*'
			'a/avian/togo/3618-10/2007_CLADE2.2_cluster1.4.1.5.3.1.1*'
			'a/chicken/togo/4106-4/2007_CLADE2.2_cluster1.4.1.5.3.1.1*'
			'a/chicken/togo/4106-1/2007_CLADE2.2_cluster1.4.1.5.3.1.1*'
			'a/pigeon/nigeria/vrd370/2006_CLADE2.2_cluster1.4.1.5.3.1.1*'
			'a/chicken/nigeria/vrd368/2006_CLADE2.2_cluster1.4.1.5.3.1.1*'
			'a/chicken/nigeria/vrd311/2006_CLADE2.2_cluster1.4.1.5.3.1.1*'
			'a/chicken/nigeria/08rs848-40/2006_CLADE2.2_cluster1.4.1.5.3.1.1*'
			'a/chicken/nigeria/08rs848-14/2006_CLADE2.2_cluster1.4.1.5.3.1.1*'
			'a/chicken/nigeria/ab13/2006_CLADE2.2_cluster1.4.1.5.3.1.1*'
			'a/chicken/nigeria/08rs848-47/2006_CLADE2.2_cluster1.4.1.5.3.1.1*'
			'a/chicken/nigeria/08rs848-99/2007_CLADE2.2_cluster1.4.1.5.3.1.1*'
			'a/chicken/nigeria/08rs848-115/2007_CLADE2.2_cluster1.4.1.5.3.1.1*'
			'a/chicken/nigeria/oyo14/2007_CLADE2.2_cluster1.4.1.5.3.1.1*'
			'a/chicken/nigeria/1071-7/2007_CLADE2.2_cluster1.4.1.5.3.1.1*'
			'a/chicken/nigeria/eki15/2007_CLADE2.2_cluster1.4.1.5.3.1.1*'
			'a/chicken/nigeria/08rs848-102/2007_CLADE2.2_cluster1.4.1.5.3.1.1*'
			'a/guinea_fowl/nigeria/vrd005/2007_CLADE2.2_cluster1.4.1.5.3.1.1*'
			'a/chicken/nigeria/1071-3/2007_CLADE2.2_cluster1.4.1.5.3.1.1*'
			'a/chicken/nigeria/08rs848-82/2007_CLADE2.2_cluster1.4.1.5.3.1.1*'
			'a/chicken/nigeria/08rs848-77/2007_CLADE2.2_cluster1.4.1.5.3.1.1*'
			'a/chicken/nigeria/08rs848-92/2007_CLADE2.2_cluster1.4.1.5.3.1.1*'
			'a/chicken/nigeria/08rs848-93/2007_CLADE2.2_cluster1.4.1.5.3.1.1*'
			'a/seagull/turkey/cayeli_ist04/2006_CLADE2.2_cluster1.4.1.5.3.1.1*'
			'a/chicken/russia_krasnodar/2/2007_CLADE2.2_cluster1.4.1.5.3.1.1*'
			'a/chicken/reshoty/02/2006_CLADE2.2_cluster1.4.1.5.3.1.1*'
			'a/bird/turkey/unye_ist06/2006_CLADE2.2_cluster1.4.1.5.3.1.1*'
			'a/chicken/india/niv33487/06_CLADE2.2_cluster1.4.1.5.3.1.1*'
			'a/chicken/nandurbar/7979/2006_CLADE2.2_cluster1.4.1.5.3.1.1*'
			'a/bar-headed_goose/qinghai/2/2007_CLADE2.2_cluster1.4.1.5.3.1.1*'
			'a/chicken/navapur/7972/2006_CLADE2.2_cluster1.4.1.5.3.1.1*'
			'a/chicken/jalgaon/8824/2006_CLADE2.2_cluster1.4.1.5.3.1.1*'
			'a/chicken/nandurbar/7966/2006_CLADE2.2_cluster1.4.1.5.3.1.1*'
			'a/chicken/jalgaon/12419/2006_CLADE2.2_cluster1.4.1.5.3.1.1*'
			'a/chicken/jalgaon/13735/2006_CLADE2.2_cluster1.4.1.5.3.1.1*'
			'a/chicken/adygea/203/06_CLADE2.2_cluster1.4.1.5.3.1.1*'
			'a/cygnus_cygnus/iran/754/2006_CLADE2.2_cluster1.4.1.5.3.1.1*'
			'a/chicken/krasnodar/199/06_CLADE2.2_cluster1.4.1.5.3.1.1*'
			'a/cygnus_olor/italy/742/2006_CLADE2.2_cluster1.4.1.5.3.1.1*'
			'a/cat/dagestan/87/06_CLADE2.2_cluster1.4.1.5.3.1.1*'
			'a/chicken/turkey/baklali_ist955/2006_CLADE2.2_cluster1.4.1.5.3.1.1*'
			'a/chicken/krasnodar/123/06_CLADE2.2_cluster1.4.1.5.3.1.1*'
			'a/chicken/krasnodar/01/2006_CLADE2.2_cluster1.4.1.5.3.1.1*'
			'a/chicken/iran/53-3/2008_CLADE2.2_cluster1.4.1.5.3.1.1*'
			'a/azerbaijan/002-115/2006_CLADE2.2_cluster1.4.1.5.3.1.1*'
			'a/azerbaijan/008-208/2006_CLADE2.2_cluster1.4.1.5.3.1.1*'
			'a/azerbaijan/001-161/2006_CLADE2.2_cluster1.4.1.5.3.1.1*'
			'a/chicken/moscow/2/2007_CLADE2.2_cluster1.4.1.5.3.1.1*'
			'a/chicken/russia_moscow_oblast_odintsovo/1/2007_CLADE2.2_cluster1.4.1.5.3.1.1*'
			'a/chicken/rostov/22-1/2007_CLADE2.2_cluster1.4.1.5.3.1.1*'
			a/chicken/rostov/864/07_CLADE2.2
			a/chicken/rostov-on-don/35/2007_CLADE2.2
			'a/chicken/afghanistan/1573-47/2006_CLADE2.2_cluster1.4.1.5.3.1.1*'
			'a/chicken/afghanistan/1573-92/2006_CLADE2.2_cluster1.4.1.5.3.1.1*'
			'a/chicken/pakistan-khi/narc-520/2008_CLADE2.2_cluster1.4.1.5.3.1.1*'
			'a/chicken/rawalakot/narc2441a/2006_CLADE2.2_cluster1.4.1.5.3.1.1*'
			'a/chicken/afghanistan/1573-65/2006_CLADE2.2_cluster1.4.1.5.3.1.1*'
			'a/crow/pakistan-khi/narc-11672/2008_CLADE2.2_cluster1.4.1.5.3.1.1*'
			'a/chicken/afghanistan/1207/2006_CLADE2.2_cluster1.4.1.5.3.1.1*'
			'a/goose/islamabad/narc7757/2007_CLADE2.2_cluster1.4.1.5.3.1.1*'
			'a/turkey/islamabad-pakistan/narc-7871/02/2007_CLADE2.2_cluster1.4.1.5.3.1.1*'
			'a/turkey/islamabad/narc7873/2007_CLADE2.2_cluster1.4.1.5.3.1.1*'
			'a/chicken/pakistan/spvc-8/2007_CLADE2.2_cluster1.4.1.5.3.1.1*'
			'a/peacock/mansehra-pakistan/narc-7558/02/2007_CLADE2.2_cluster1.4.1.5.3.1.1*'
			'a/crow/peshawer/narc7914/2007_CLADE2.2_cluster1.4.1.5.3.1.1*'
			'a/peacock/chakshahzad/narc9238/2007_CLADE2.2_cluster1.4.1.5.3.1.1*'
			'a/chicken/pakistan/narc-228/2006_CLADE2.2_cluster1.4.1.5.3.1.1*'
			'a/chicken/pakistan/spvc-7/2008_CLADE2.2_cluster1.4.1.5.3.1.1*'
			'a/chicken/pakistan/spvc-15/2008_CLADE2.2_cluster1.4.1.5.3.1.1*'
			'a/chicken/pakistan-khi/narc-612/2008_CLADE2.2_cluster1.4.1.5.3.1.1*'
			'a/chicken/pakistan/spvc-8/2008_CLADE2.2_cluster1.4.1.5.3.1.1*'
			'a/chicken/pakistan-lhr/narc-610/2008_CLADE2.2_cluster1.4.1.5.3.1.1*'
			'a/chicken/pakistan/spvc-20/2008_CLADE2.2_cluster1.4.1.5.3.1.1*'
			'a/chicken/pakistan/spvc-5/2007_CLADE2.2_cluster1.4.1.5.3.1.1*'
			'a/whooper_swan/mongolia/2/06_CLADE2.2_cluster1.4.1.5.3.1.1*'
			'a/grebe/tyva/tyv06-1/2006_CLADE2.2_cluster1.4.1.5.3.1.1*'
			'a/duck/tuva/01/2006_CLADE2.2_cluster1.4.1.5.3.1.1*'
			'a/chicken/astana/6/2005_CLADE2.2_cluster1.4.1.5.3.1.1*'
			'a/grebe/tyva/tyv06-2/06_CLADE2.2_cluster1.4.1.5.3.1.1*'
			'a/environment/korea/w150/2006_CLADE2.2_cluster1.4.1.5.3.1.1*'
			'a/chicken/korea/is/2006_CLADE2.2_cluster1.4.1.5.3.1.1*'
			'a/chicken/korea/is2/2006_CLADE2.2_cluster1.4.1.5.3.1.1*'
			'a/quail/korea/kj4/2006_CLADE2.2_cluster1.4.1.5.3.1.1*'
			'a/chicken/korea/is3/2006_CLADE2.2_cluster1.4.1.5.3.1.1*'
			'a/duck/omsk/1822/2006_CLADE2.2_cluster1.4.1.5.3.1.1*'
			'a/common_gull/chany/p/2006_CLADE2.2_cluster1.4.1.5.3.1.1*'
			'a/pika/qinghai/bi/2007_CLADE2.2_cluster1.4.1.5.3.1.1*'
			'a/chicken/west_bengal/81760/2008_CLADE2.2_cluster1.4.1.5.3.1.1*'
			'a/chicken/korea/ca7/2006_CLADE2.2_cluster1.4.1.5.3.1.1*'
			'a/environment/korea/w149/2006_CLADE2.2_cluster1.4.1.5.3.1.1*'
			'a/mountain_hawk-eagle/kumamoto/1/07_CLADE2.2_cluster1.4.1.5.3.1.1*'
			'a/duck/korea/asan5/2006_CLADE2.2_cluster1.4.1.5.3.1.1*'
			'a/duck/korea/asan6/2006_CLADE2.2_cluster1.4.1.5.3.1.1*'
			'a/sparrow/turkey-batman/09rs2842-104/2007_CLADE2.2_cluster1.4.1.5.3.1.1*'
			'a/chicken/turkey-batman/09rs2842-109/2007_CLADE2.2_cluster1.4.1.5.3.1.1*'
			'a/chicken/turkey-diyarbakir/09rs2842-91/2007_CLADE2.2_cluster1.4.1.5.3.1.1*'
			'a/chicken/turkey-diyarbakir/09rs2842-94/2007_CLADE2.2_cluster1.4.1.5.3.1.1*'
			'a/turkey/turkey/batman/09rs2842-110/2007_CLADE2.2_cluster1.4.1.5.3.1.1*'
			'a/turkey/turkey/batman/09rs2842-107/2007_CLADE2.2_cluster1.4.1.5.3.1.1*'
			'a/chicken/turkey-batman/09rs2842-96/2007_CLADE2.2_cluster1.4.1.5.3.1.1*'
			'a/turkey/turkey/diyarbakir/09rs2842-93/2007_CLADE2.2_cluster1.4.1.5.3.1.1*'
			'a/chicken/turkey-batman/09rs2842-90/2007_CLADE2.2_cluster1.4.1.5.3.1.1*'
			'a/chicken/turkey-batman/09rs2842-92/2007_CLADE2.2_cluster1.4.1.5.3.1.1*'
			'a/chicken/kuwait/kisr6/2007_CLADE2.2_cluster1.4.1.5.3.1.1*'
			'a/falcon/kuwait/1019-7/2007_CLADE2.2_cluster1.4.1.5.3.1.1*'
			'a/chicken/kuwait/kisr5/2007_CLADE2.2_cluster1.4.1.5.3.1.1*'
			'a/chicken/kuwait/kisr3/2007_CLADE2.2_cluster1.4.1.5.3.1.1*'
			'a/chicken/kuwait/kisr2/2007_CLADE2.2_cluster1.4.1.5.3.1.1*'
			'a/houbara_bustard/saudi_arabia/6732-1/2007_CLADE2.2_cluster1.4.1.5.3.1.1*'
			'a/falcon/saudi_arabia/6732-2/2007_CLADE2.2_cluster1.4.1.5.3.1.1*'
			'a/great_crested_grebe/germany/r1406/07_CLADE2.2_cluster1.4.1.5.3.1.1.1*'
			'a/domestic_goose/germany/r1400/07_CLADE2.2_cluster1.4.1.5.3.1.1.1*'
			'a/black-necked_grebe/germany/r1393/07_CLADE2.2_cluster1.4.1.5.3.1.1.1*'
			'a/mute_swan/france/070203/2007_CLADE2.2_cluster1.4.1.5.3.1.1.1*'
			'a/chicken/krasnodar/300/07_CLADE2.2_cluster1.4.1.5.3.1.1.1*'
			'a/mute_swan/germany/r1359/07_CLADE2.2_cluster1.4.1.5.3.1.1.1*'
			'a/canada_goose/bavaria/4/2007_CLADE2.2_cluster1.4.1.5.3.1.1.1*'
			'a/greylag_goose_/bavaria/11/2007_CLADE2.2_cluster1.4.1.5.3.1.1.1*'
			'a/cygnus_olor/germany/r1372/2007_CLADE2.2_cluster1.4.1.5.3.1.1.1*'
			'a/swan/bavaria/7/2007_CLADE2.2_cluster1.4.1.5.3.1.1.1*'
			'a/swan/bavaria/2/2007_CLADE2.2_cluster1.4.1.5.3.1.1.1*'
			'a/swan/bavaria/5/2007_CLADE2.2_cluster1.4.1.5.3.1.1.1*'
			'a/chicken/czech_republic/11242-38/07_CLADE2.2_cluster1.4.1.5.3.1.1.1*'
			'a/chicken/germany/r3272/2007_CLADE2.2_cluster1.4.1.5.3.1.1.1*'
			'a/peking_duck/germany/r1959/2007_CLADE2.2_cluster1.4.1.5.3.1.1.1*'
			'a/domestic_duck/germany/r1779/2007_CLADE2.2_cluster1.4.1.5.3.1.1.1*'
			'a/domestic_duck/germany/r1772/2007_CLADE2.2_cluster1.4.1.5.3.1.1.1*'
			'a/cygnus_olor/czech_republic/10732/07_CLADE2.2_cluster1.4.1.5.3.1.1.1*'
			'a/cat/romania/tl/nov/2007_CLADE2.2_cluster1.4.1.5.3.1.1.1*'
			'a/common_pochard/switzerland/wv4080110/2008_CLADE2.2_cluster1.4.1.5.3.1.1.1*'
			'a/mallard/bavaria/10/2007_CLADE2.2_cluster1.4.1.5.3.1.1.1*'
			'a/wild_duck/bavaria/13/2007_CLADE2.2_cluster1.4.1.5.3.1.1.1*'
			'a/turkey/england/2614/2007_CLADE2.2_cluster1.4.1.5.3.1.1.1*'
			'a/chicken/poland/r3248/2007_CLADE2.2_cluster1.4.1.5.3.1.1.1*'
			'a/chicken/poland/38-140v08/2007_CLADE2.2_cluster1.4.1.5.3.1.1.1*'
			'a/buzzard/poland/mb266b-141v08/2007_CLADE2.2_cluster1.4.1.5.3.1.1.1*'
			'a/chicken/nigeria/08vir4337-344/2008_CLADE2.2_cluster1.4.1.5.3.1.1.1*'
			'a/chicken/nigeria/08vir4337-343/2008_CLADE2.2_cluster1.4.1.5.3.1.1.1*'
			'a/duck/nigeria/3724-2/2008_CLADE2.2_cluster1.4.1.5.3.1.1.1*'
			'a/chicken/turkey-samsun/09rs2842-113/08_CLADE2.2_cluster1.4.1.5.3.1.1.1*'
			'a/chicken/turkey-sakarya/09rs2843-4/2008_CLADE2.2_cluster1.4.1.5.3.1.1.1*'
			'a/chicken/turkey-zonguldak/09rs2842-112/2008_CLADE2.2_cluster1.4.1.5.3.1.1.1*'
			'a/turkey/turkey/tr67merkez2/2008_CLADE2.2_cluster1.4.1.5.3.1.1.1*'
			'a/chicken/turkey-sakarya/09rs2843-3/2008_CLADE2.2_cluster1.4.1.5.3.1.1.1*'
			'a/chicken/turkey-sakarya/09rs2843-2/2008_CLADE2.2_cluster1.4.1.5.3.1.1.1*'
			'a/chicken/ukraine/av453/2008_CLADE2.2_cluster1.4.1.5.3.1.1.1*'
			'a/chicken/turkey-edirne/09rs2843-5/2008_CLADE2.2_cluster1.4.1.5.3.1.1.1*'
			'a/swan/england/26-70/2008_CLADE2.2_cluster1.4.1.5.3.1.1.1*'
			'a/swan/england/av56-489/2008_CLADE2.2_cluster1.4.1.5.3.1.1.1*'
			'a/swan/england/av26-68/2008_CLADE2.2_cluster1.4.1.5.3.1.1.1*'
			'a/canada_goose/england/av578-8276/2008_CLADE2.2_cluster1.4.1.5.3.1.1.1*'
			'a/chicken/bangladesh/364/2007_CLADE2.2.2_cluster1.4.1.5.3.1.1*'
			'a/chicken/bangladesh/382/2007_CLADE2.2.2_cluster1.4.1.5.3.1.1*'
			'a/chicken/bangladesh/363/2007_CLADE2.2.2_cluster1.4.1.5.3.1.1*'
			'a/chicken/bangladesh/490/2007_CLADE2.2.2_cluster1.4.1.5.3.1.1*'
			'a/chicken/bangladesh/376/2007_CLADE2.2.2_cluster1.4.1.5.3.1.1*'
			'a/chicken/bangladesh/362/2007_CLADE2.2.2_cluster1.4.1.5.3.1.1*'
			'a/chicken/bangladesh/fd_CLADE2.2.2.1_cluster1.4.1.5.3.1.1.2*'
			'a/duck/tripura/103597/2008_CLADE2.2.2.1_cluster1.4.1.5.3.1.1.2*'
			'a/duck/india/tr-niv4396/2008_CLADE2.2.2.1_cluster1.4.1.5.3.1.1.2*'
			'a/chicken/west_bengal/100879/2008_CLADE2.2.2.1_cluster1.4.1.5.3.1.1.2*'
			'a/crow/assam/142119/2008_CLADE2.2.2.1_cluster1.4.1.5.3.1.1.2*'
			'a/chicken/assam/140187/2008_CLADE2.2.2.1_cluster1.4.1.5.3.1.1.2*'
			'a/chicken/assam/142007/2008_CLADE2.2.2.1_cluster1.4.1.5.3.1.1.2*'
			'a/chicken/bangladesh/cd-48-bl-165/2008_CLADE2.2.2.1_cluster1.4.1.5.3.1.1.2*'
			'a/bangladesh/207095/2008_CLADE2.2.2.1_cluster1.4.1.5.3.1.1.2*'
			'a/chicken/bangladesh/11rs1984-5/2010_CLADE2.2.2.1_cluster1.4.1.5.3.1.1.2*'
			'a/chicken/bangladesh/cd586-08-bl-409/2008_CLADE2.2.2.1_cluster1.4.1.5.3.1.1.2.1*'
			'a/chicken/west_bengal/155508/2009_CLADE2.2.2.1_cluster1.4.1.5.3.1.1.2.1*'
			'a/chicken/west_bengal/155505/2009_CLADE2.2.2.1_cluster1.4.1.5.3.1.1.2.1*'
			'a/chicken/bangladesh/cd-08_CLADE2.2.2.1_cluster1.4.1.5.3.1.1.2.1*'
			'a/chicken/bangladesh/1151-9/2010_CLADE2.2.2.1_cluster1.4.1.5.3.1.1.2.1*'
			'a/chicken/bangladesh/1012/2010_CLADE2.2.2.1_cluster1.4.1.5.3.1.1.2.1*'
			'a/chicken/bangladesh/0411/2010_CLADE2.2.2.1_cluster1.4.1.5.3.1.1.2.1*'
			'a/chicken/bangladesh/11rs1984-10/2010_CLADE2.2.2.1_cluster1.4.1.5.3.1.1.2.1*'
			'a/chicken/bangladesh/11rs1984-8/2010_CLADE2.2.2.1_cluster1.4.1.5.3.1.1.2.1*'
			'a/chicken/bangladesh/11rs1984-9/2010_CLADE2.2.2.1_cluster1.4.1.5.3.1.1.2.1*'
			'a/chicken/bangladesh/11rs1984-44/2011_CLADE2.2.2.1_cluster1.4.1.5.3.1.1.2.1*'
			'a/chicken/bangladesh/11rs1984-26/2011_CLADE2.2.2.1_cluster1.4.1.5.3.1.1.2.1*'
			'a/chicken/bangladesh/1151-11/2010_CLADE2.2.2.1_cluster1.4.1.5.3.1.1.2.1*'
			'a/chicken/bhutan/248006/2010_CLADE2.2.2.1_cluster1.4.1.5.3.1.1.2.1*'
			'a/chicken/bhutan/248015/2010_CLADE2.2.2.1_cluster1.4.1.5.3.1.1.2.1*'
			'a/chicken/bangladesh/11rs1984-6/2010_CLADE2.2.2.1_cluster1.4.1.5.3.1.1.2.1*'
			'a/chicken/bhutan/248009/2010_CLADE2.2.2.1_cluster1.4.1.5.3.1.1.2.1*'
			'a/chicken/bangladesh/11rs1984-7/2010_CLADE2.2.2.1_cluster1.4.1.5.3.1.1.2.1*'
			'a/chicken/bangladesh/1151-10/2010_CLADE2.2.2.1_cluster1.4.1.5.3.1.1.2.1*'
			'a/chicken/bangladesh/9636/2010_CLADE2.2.2.1_cluster1.4.1.5.3.1.1.2.1*'
			'a/chicken/bangladesh/11rs1984-27/2011_CLADE2.2.2.1_cluster1.4.1.5.3.1.1.2.1*'
			'a/chicken/bangladesh/31289-1/2011_CLADE2.2.2.1_cluster1.4.1.5.3.1.1.2.1*'
			'a/chicken/bangladesh/11rs1984-28/2011_CLADE2.2.2.1_cluster1.4.1.5.3.1.1.2.1*'
			'a/chicken/bangladesh/11rs1984-35/2011_CLADE2.2.2.1_cluster1.4.1.5.3.1.1.2.1*'
			'a/chicken/bangladesh/11rs1984-29/2011_CLADE2.2.2.1_cluster1.4.1.5.3.1.1.2.1*'
			'a/poultry/bangladesh/11255-c/2011_CLADE2.2.2.1_cluster1.4.1.5.3.1.1.2.1*'
			'a/chicken/bangladesh/11rs1984-20/2011_CLADE2.2.2.1_cluster1.4.1.5.3.1.1.2.1*'
			'a/chicken/bangladesh/11rs1984-25/2011_CLADE2.2.2.1_cluster1.4.1.5.3.1.1.2.1*'
			'a/chicken/bangladesh/11rs1984-24/2011_CLADE2.2.2.1_cluster1.4.1.5.3.1.1.2.1*'
			'a/chicken/bangladesh/11rs1984-2/2011_CLADE2.2.2.1_cluster1.4.1.5.3.1.1.2.1*'
			'a/chicken/bangladesh/11rs1984-36/2011_CLADE2.2.2.1_cluster1.4.1.5.3.1.1.2.1*'
			'a/chicken/bangladesh/11rs1984-21/2011_CLADE2.2.2.1_cluster1.4.1.5.3.1.1.2.1*'
			'a/bangladesh/3233/2011_CLADE2.2.2.1_cluster1.4.1.5.3.1.1.2.1*'
			'a/chicken/bangladesh/11rs1984-23/2011_CLADE2.2.2.1_cluster1.4.1.5.3.1.1.2.1*'
			'a/bangladesh/5487/2011_CLADE2.2.2.1_cluster1.4.1.5.3.1.1.2.1*'
			'a/environment/bangladesh/9675/2011_CLADE2.2.2.1_cluster1.4.1.5.3.1.1.2.1*'
			'a/chicken/bangladesh/380/2007_CLADE2.2.2_cluster1.4.1.5.3.1.1.3*'
			'a/chicken/bangladesh/531/2007_CLADE2.2.2_cluster1.4.1.5.3.1.1.3*'
			'a/chicken/india/81890/2008_CLADE2.2.2_cluster1.4.1.5.3.1.1.3*'
			'a/chicken/bangladesh/fdil_CLADE2.2.2_cluster1.4.1.5.3.1.1.3*'
			'a/chicken/india/wb-niv16915/2008_CLADE2.2.2_cluster1.4.1.5.3.1.1.3*'
			'a/chicken/west_bengal/81010/2008_CLADE2.2.2_cluster1.4.1.5.3.1.1.3*'
			'a/chicken/india/wb-niv529/2008_CLADE2.2.2_cluster1.4.1.5.3.1.1.3*'
			'a/chicken/bangladesh/fd_CLADE2.2.2_cluster1.4.1.5.3.1.1.3*'
			'a/chicken/west_bengal/106181/2008_CLADE2.2.2_cluster1.4.1.5.3.1.1.3*'
			'a/chicken/west_bengal/82583/2008_CLADE2.2.2_cluster1.4.1.5.3.1.1.3*'
			'a/chicken/west_bengal/148713/2009_CLADE2.2.2_cluster1.4.1.5.3.1.1.3*'
			'a/chicken/sikkim/151464/2009_CLADE2.2.2_cluster1.4.1.5.3.1.1.3*'
			'a/chicken/west_bengal/170564/2009_CLADE2.2.2_cluster1.4.1.5.3.1.1.3*'
			'a/chicken/india/wb-niv92456/2009_CLADE2.2.2_cluster1.4.1.5.3.1.1.3*'
			'a/chicken/india/wb-niv16924/2009_CLADE2.2.2_cluster1.4.1.5.3.1.1.3*'
			'a/chicken/west_bengal/174881/2009_CLADE2.2.2_cluster1.4.1.5.3.1.1.3*'
			'a/duck/nepal/pts58/2010_CLADE2.2.2_cluster1.4.1.5.3.1.1.3*'
			'a/duck/nepal/pts60/2010_CLADE2.2.2_cluster1.4.1.5.3.1.1.3*'
			'a/chicken/west_bengal/162642/2009_CLADE2.2.2_cluster1.4.1.5.3.1.1.3*'
			'a/chicken/west_bengal/193936/2009_CLADE2.2.2_cluster1.4.1.5.3.1.1.3*'
			'a/chicken/india/wb-niv96526/2009_CLADE2.2.2_cluster1.4.1.5.3.1.1.3*'
			'a/chicken/bangladesh/394/2007_CLADE2.2.2_cluster1.4.1.5.3.1.1.3*'
			'a/chicken/india/100071/2008_CLADE2.2.2_cluster1.4.1.5.3.1.1.3*'
			'a/chicken/india/wb-niv2653/2008_CLADE2.2.2_cluster1.4.1.5.3.1.1.3*'
			'a/chicken/india/82580/2008_CLADE2.2.2_cluster1.4.1.5.3.1.1.3*'
			'a/chicken/india/wb-niv2806/2008_CLADE2.2.2_cluster1.4.1.5.3.1.1.3*'
			'a/chicken/west_bengal/82613/2008_CLADE2.2.2_cluster1.4.1.5.3.1.1.3*'
			'a/chicken/india/wb-niv2812/2008_CLADE2.2.2_cluster1.4.1.5.3.1.1.3*'
			'a/chicken/west_bengal/81537/2008_CLADE2.2.2_cluster1.4.1.5.3.1.1.3*'
			'a/chicken/india/81753/2008_CLADE2.2.2_cluster1.4.1.5.3.1.1.3*'
			'a/chicken/india/wb-niv2805/2008_CLADE2.2.2_cluster1.4.1.5.3.1.1.3*'
			'a/chicken/india/wb-niv2807/2008_CLADE2.2.2_cluster1.4.1.5.3.1.1.3*'
			'a/chicken/india/96880/2008_CLADE2.2.2_cluster1.4.1.5.3.1.1.3*'
			'a/chicken/west_bengal/80995/2008_CLADE2.2.2_cluster1.4.1.5.3.1.1.3*'
			'a/chicken/india/wb-niv2670/2008_CLADE2.2.2_cluster1.4.1.5.3.1.1.3*'
			'a/chicken/india/85459/2008_CLADE2.2.2_cluster1.4.1.5.3.1.1.3*'
			'a/chicken/india/82616/2008_CLADE2.2.2_cluster1.4.1.5.3.1.1.3*'
			'a/chicken/india/wb-niv2665/2008_CLADE2.2.2_cluster1.4.1.5.3.1.1.3*'
			'a/chicken/west_bengal/83098/2008_CLADE2.2.2_cluster1.4.1.5.3.1.1.3*'
			'a/chicken/india/wb-niv2664/2008_CLADE2.2.2_cluster1.4.1.5.3.1.1.3*'
			'a/chicken/india/wb-niv2813/2008_CLADE2.2.2_cluster1.4.1.5.3.1.1.3*'
			'a/chicken/india/81754/2008_CLADE2.2.2_cluster1.4.1.5.3.1.1.3*'
			'a/chicken/india/83093/2008_CLADE2.2.2_cluster1.4.1.5.3.1.1.3*'
			'a/chicken/india/wb-niv2800/2008_CLADE2.2.2_cluster1.4.1.5.3.1.1.3*'
			'a/chicken/india/wb-niv2656/2008_CLADE2.2.2_cluster1.4.1.5.3.1.1.3*'
			'a/chicken/india/81766/2008_CLADE2.2.2_cluster1.4.1.5.3.1.1.3*'
			'a/chicken/india/241272/2010_CLADE2.2.2_cluster1.4.1.5.3.1.1.3*'
			'a/chicken/west_bengal/239020/2010_CLADE2.2.2_cluster1.4.1.5.3.1.1.3*'
			'a/duck/novosibirsk/02/05_CLADE2.2_cluster1.4.1.5.3.1.1*'
			'a/goose/crimea/615/05_CLADE2.2_cluster1.4.1.5.3.1.1*'
			'a/wild_duck/omsk/103-01/05_CLADE2.2_cluster1.4.1.5.3.1.1*'
			'a/chicken/crimea/04/2005_CLADE2.2_cluster1.4.1.5.3.1.1*'
			'a/chicken/crimea/1/2005_CLADE2.2_cluster1.4.1.5.3.1.1*'
			'a/duck/novosibirsk/56/2005_CLADE2.2_cluster1.4.1.5.3.1.1*'
			'a/avian/russia/5354-vac/2005_CLADE2.2_cluster1.4.1.5.3.1.1*'
			'a/chicken/tula/4/05_CLADE2.2_cluster1.4.1.5.3.1.1*'
			'a/chicken/tula/10/2005_CLADE2.2_cluster1.4.1.5.3.1.1*'
			'a/chicken/tambov/570-2/05_CLADE2.2_cluster1.4.1.5.3.1.1*'
			'a/chicken/dovolnoe/03/2005_CLADE2.2_cluster1.4.1.5.3.1.1*'
			'a/chicken/suzdalka/06/05_CLADE2.2_cluster1.4.1.5.3.1.1*'
			'a/goose/novosibirsk/4/2005_CLADE2.2_cluster1.4.1.5.3.1.1*'
			'a/goose/suzdalka/10/05_CLADE2.2_cluster1.4.1.5.3.1.1*'
			'a/chicken/manipur/niv9743/2007_CLADE2.2_cluster1.4.1.5.3.1.1*'
			'a/pied_magpie/liaoning/7/2006_CLADE2.2_cluster1.4.1.5.3.1.1*'
			'a/guinea_fowl/shantou/1341/2006_CLADE2.2_cluster1.4.1.5.3.1.1*'
			'a/wild_duck/liaoning/8/2006_CLADE2.2_cluster1.4.1.5.3.1.1*'
			'a/xinjiang/1/2006_CLADE2.2_cluster1.4.1.5.3.1.1*'
			'a/chicken/liaoning/23/2005_CLADE2.2_cluster1.4.1.5.3.1.1*'
			'a/chicken/volgograd/236/06_CLADE2.2_cluster1.4.1.5.3.1.1*'
			'a/bar-headed_goose/mongolia/1/05_CLADE2.2_cluster1.4.1.5.3.1.1*'
			'a/goose/hungary/2823/2/2007_CLADE2.2_cluster1.4.1.5.3.1.1*'
			'a/turkey/england/250/2007_CLADE2.2_cluster1.4.1.5.3.1.1*'
			'a/whooper_swan/mongolia/6/05_CLADE2.2_cluster1.4.1.5.3.1.1*'
			'st_jude_h5n1_influenza_seed_virus_163243_CLADE2.2_cluster1.4.1.5.3.1.1*'
			'a/whooper_swan/mongolia/4/05_CLADE2.2_cluster1.4.1.5.3.1.1*'
			'a/whooper_swan/mongolia/3/05_CLADE2.2_cluster1.4.1.5.3.1.1*'
			'a/chicken/turkey-sanliurfa/09rs2841-80/2006_CLADE2.2_cluster1.4.1.5.3.1.1*'
			'a/turkey/651242/2006_CLADE2.2_cluster1.4.1.5.3.1.1*'
			'a/chicken/turkey-mus/09rs2841-94/2006_CLADE2.2_cluster1.4.1.5.3.1.1*'
			'a/chicken/turkey-tunceli/09rs2841-101/2006_CLADE2.2_cluster1.4.1.5.3.1.1*'
			'a/chicken/turkey-mus/09rs2841-65/2006_CLADE2.2_cluster1.4.1.5.3.1.1*'
			'a/chicken/turkey-agri/09rs2841-22/2006_CLADE2.2_cluster1.4.1.5.3.1.1*'
			'a/chicken/turkey/misinli_ist582/2006_CLADE2.2_cluster1.4.1.5.3.1.1*'
			'a/chicken/turkey-malatya/09rs2841-90/2006_CLADE2.2_cluster1.4.1.5.3.1.1*'
			'a/duck/turkey-igdir/09rs2841-20/2005_CLADE2.2_cluster1.4.1.5.3.1.1*'
			'a/chicken/turkey-elazig/09rs2841-117/2006_CLADE2.2_cluster1.4.1.5.3.1.1*'
			'a/domestic_goose/iraq/812/2006_CLADE2.2_cluster1.4.1.5.3.1.1*'
			'a/domestic_cat/iraq/820/2006_CLADE2.2_cluster1.4.1.5.3.1.1*'
			'a/turkey/15/2006_CLADE2.2_cluster1.4.1.5.3.1.1*'
			'a/turkey/65596/2006_CLADE2.2_cluster1.4.1.5.3.1.1*'
			'a/turkey/12/2006_CLADE2.2_cluster1.4.1.5.3.1.1*'
			'a/chicken/turkey-eskisehir/09rs2841-63/2006_CLADE2.2_cluster1.4.1.5.3.1.1*'
			'a/pigeon/turkey-mardin/09rs2841-95/2006_CLADE2.2_cluster1.4.1.5.3.1.1*'
			'a/chicken/turkey-diyarbakir/09rs2841-110/2006_CLADE2.2_cluster1.4.1.5.3.1.1*'
			'a/human/iraq/207-namru3/2006_CLADE2.2_cluster1.4.1.5.3.1.1*'
			'a/iraq/756/2006_CLADE2.2_cluster1.4.1.5.3.1.1*'
			'a/iraq/659/2006_CLADE2.2_cluster1.4.1.5.3.1.1*'
			'a/iraq/754/2006_CLADE2.2_cluster1.4.1.5.3.1.1*'
			'a/iraq/755/2006_CLADE2.2_cluster1.4.1.5.3.1.1*'
			'a/chicken/turkey-mus/09rs2841-51/2006_CLADE2.2_cluster1.4.1.5.3.1.1*'
			'a/chicken/turkey-siirt/09rs2841-105/2006_CLADE2.2_cluster1.4.1.5.3.1.1*'
			'a/chicken/turkey-siirt/09rs2841-104/2006_CLADE2.2_cluster1.4.1.5.3.1.1*'
			'a/pigeon/turkey-karabuk/09rs2841-61/2006_CLADE2.2_cluster1.4.1.5.3.1.1*'
			'a/chicken/turkey-mugla/09rs2841-54/2006_CLADE2.2_cluster1.4.1.5.3.1.1*'
			'a/chicken/turkey-siirt/09rs2841-56/2006_CLADE2.2_cluster1.4.1.5.3.1.1*'
			'a/goose/turkey-erzurum/09rs2841-24/2006_CLADE2.2_cluster1.4.1.5.3.1.1*'
			'a/chicken/turkey-yozgat/09rs2841-26/2006_CLADE2.2_cluster1.4.1.5.3.1.1*'
			'a/chicken/turkey-mus/09rs2841-50/2006_CLADE2.2_cluster1.4.1.5.3.1.1*'
			'a/chicken/turkey-elazi/09rs2841-52/2006_CLADE2.2_cluster1.4.1.5.3.1.1*'
			'a/pigeon/turkey-aydin/09rs2841-40/2006_CLADE2.2_cluster1.4.1.5.3.1.1*'
			'a/turkey/turkey/kars/09rs2841-42/2006_CLADE2.2_cluster1.4.1.5.3.1.1*'
			'a/duck/turkey-aydin/09rs2841-34/2006_CLADE2.2_cluster1.4.1.5.3.1.1*'
			'a/chicken/turkey-erzurum/09rs2841-25/2006_CLADE2.2_cluster1.4.1.5.3.1.1*'
			'a/chicken/turkey-diyarbakir/09rs2841-77/2006_CLADE2.2_cluster1.4.1.5.3.1.1*'
			'a/turkey/turkey/batman/09rs2841-120/2006_CLADE2.2_cluster1.4.1.5.3.1.1*'
			'a/chicken/turkey-diyarbakir/09rs2841-74/2006_CLADE2.2_cluster1.4.1.5.3.1.1*'
			'a/quail/turkey-batman/09rs2841-73/2006_CLADE2.2_cluster1.4.1.5.3.1.1*'
			'a/chicken/turkey-malatya/09rs2841-89/2006_CLADE2.2_cluster1.4.1.5.3.1.1*'
			'a/chicken/turkey-elazig/09rs2841-86/2006_CLADE2.2_cluster1.4.1.5.3.1.1*'
			'a/chicken/turkey-malatya/09rs2841-91/2006_CLADE2.2_cluster1.4.1.5.3.1.1*'
			'a/chicken/turkey-burdur/09rs2841-64/2006_CLADE2.2_cluster1.4.1.5.3.1.1*'
			'a/chicken/turkey-batman/09rs2841-71/2006_CLADE2.2_cluster1.4.1.5.3.1.1*'
			'a/mute_swan/tulcea/ro-ai-005/2005_CLADE2.2_cluster1.4.1.5.3.1.1*'
			'a/anas_platyrhynchos/slovenia/359/2006_CLADE2.2_cluster1.4.1.5.3.1.1*'
			'a/swan/gmunden/2126/2006_CLADE2.2_cluster1.4.1.5.3.1.1*'
			'a/swan/laakirchen/2703/2006_CLADE2.2_cluster1.4.1.5.3.1.1*'
			'a/duck/germany/r592/06_CLADE2.2_cluster1.4.1.5.3.1.1*'
			'a/duck/switzerland/v426/2006_CLADE2.2_cluster1.4.1.5.3.1.1*'
			'a/tufted_duck/bavaria/9/2006_CLADE2.2_cluster1.4.1.5.3.1.1*'
			'a/buzzard/bavaria/5/2006_CLADE2.2_cluster1.4.1.5.3.1.1*'
			'a/mallard/switzerland/v537/2006_CLADE2.2_cluster1.4.1.5.3.1.1*'
			'a/swan/bavaria/16/2006_CLADE2.2_cluster1.4.1.5.3.1.1*'
			'a/tufted_duck/switzerland/v504/2006_CLADE2.2_cluster1.4.1.5.3.1.1*'
			'a/goldeneye_duck/bavaria/19/2006_CLADE2.2_cluster1.4.1.5.3.1.1*'
			'a/eagle_owl/bavaria/10/2006_CLADE2.2_cluster1.4.1.5.3.1.1*'
			'a/swan/schaerding/1806/2006_CLADE2.2_cluster1.4.1.5.3.1.1*'
			'a/swan/bavaria/14/2006_CLADE2.2_cluster1.4.1.5.3.1.1*'
			'a/swan/bavaria/28/2006_CLADE2.2_cluster1.4.1.5.3.1.1*'
			'a/tufted_duck/bavaria/27/2006_CLADE2.2_cluster1.4.1.5.3.1.1*'
			'a/pochard/germany/r348/06_CLADE2.2_cluster1.4.1.5.3.1.1*'
			'a/eagle_owl/germany/r1166/06_CLADE2.2_cluster1.4.1.5.3.1.1*'
			'a/duck/hungary/11804/2006_CLADE2.2_cluster1.4.1.5.3.1.1*'
			'a/goose/hungary/14756/2006_CLADE2.2_cluster1.4.1.5.3.1.1*'
			'a/swan/bavaria/25/2006_CLADE2.2_cluster1.4.1.5.3.1.1*'
			'a/goosander/bavaria/34/2006_CLADE2.2_cluster1.4.1.5.3.1.1*'
			'a/mute_swan/germany/r797/06_CLADE2.2_cluster1.4.1.5.3.1.1*'
			'a/gull/germany/r882/06_CLADE2.2_cluster1.4.1.5.3.1.1*'
			'a/falcon/bavaria/15/2006_CLADE2.2_cluster1.4.1.5.3.1.1*'
			'a/falcon/germany/r899/06_CLADE2.2_cluster1.4.1.5.3.1.1*'
			'a/duck/bregenz/916/2006_CLADE2.2_cluster1.4.1.5.3.1.1*'
			'a/mallard/switzerland/v558/2006_CLADE2.2_cluster1.4.1.5.3.1.1*'
			'a/duck/switzerland/v389/2006_CLADE2.2_cluster1.4.1.5.3.1.1*'
			'a/swan/bavaria/33/2006_CLADE2.2_cluster1.4.1.5.3.1.1*'
			'a/swan/bavaria/6/2006_CLADE2.2_cluster1.4.1.5.3.1.1*'
			'a/egret/wien/1977/2006_CLADE2.2_cluster1.4.1.5.3.1.1*'
			'a/greylag_goose/france/06310/2006_CLADE2.2_cluster1.4.1.5.3.1.1*'
			'a/mute_swan/france/06299/2006_CLADE2.2_cluster1.4.1.5.3.1.1*'
			'a/goosander/switzerland/v82/06_CLADE2.2_cluster1.4.1.5.3.1.1*'
			'a/mute_swan/france/06631a/2006_CLADE2.2_cluster1.4.1.5.3.1.1*'
			'a/tufted_duck/bavaria/8/2006_CLADE2.2_cluster1.4.1.5.3.1.1*'
			'a/swan/hainburg/2172/2006_CLADE2.2_cluster1.4.1.5.3.1.1*'
			'a/goose/wien/1966/2006_CLADE2.2_cluster1.4.1.5.3.1.1*'
			'a/tufted_duck/bavaria/26/2006_CLADE2.2_cluster1.4.1.5.3.1.1*'
			'a/domestic_duck/germany/r874/2008_CLADE2.2_cluster1.4.1.5.3.1.1*'
			'a/tufted_duck/germany/r1240/06_CLADE2.2_cluster1.4.1.5.3.1.1*'
			'a/common_buzzard/bavaria/11/2006_CLADE2.2_cluster1.4.1.5.3.1.1*'
			'a/swan/bavaria/21/2006_CLADE2.2_cluster1.4.1.5.3.1.1*'
			'a/great_crested_grebe/germany/r1226/06_CLADE2.2_cluster1.4.1.5.3.1.1*'
			'a/little_grebe/switzerland/v330/2006_CLADE2.2_cluster1.4.1.5.3.1.1*'
			'a/common_coot/switzerland/v544/2006_CLADE2.2_cluster1.4.1.5.3.1.1*'
			'a/coot/voecklabruck/1585/2006_CLADE2.2_cluster1.4.1.5.3.1.1*'
			'a/swan/voecklabruck/1484/2006_CLADE2.2_cluster1.4.1.5.3.1.1*'
			'a/chicken/kurgan/05/2005_CLADE2.2_cluster1.4.1.5.3.1.1*'
			'a/chicken/nigeria/641/2006_CLADE2.2_cluster1.4.1.5.3.1.1*'
			'a/hooded_vulture/burkina_faso/2/2006_CLADE2.2_cluster1.4.1.5.3.1.1*'
			'a/chicken/burkina_faso/1347-16/2006_CLADE2.2_cluster1.4.1.5.3.1.1*'
			'a/guinea_fowl/burkina_faso/1347-20/2006_CLADE2.2_cluster1.4.1.5.3.1.1*'
			'a/duck/cote_divoire/1787-18/2006_CLADE2.2_cluster1.4.1.5.3.1.1*'
			'a/chicken/nigeria/vrd44/2006_CLADE2.2_cluster1.4.1.5.3.1.1*'
			'a/chicken/kurgan/3/2005_CLADE2.2_cluster1.4.1.5.3.1.1*'
			'a/chicken/nigeria/vrd83/2006_CLADE2.2_cluster1.4.1.5.3.1.1*'
			'a/chicken/burkina_faso/5346-14/2006_CLADE2.2_cluster1.4.1.5.3.1.1*'
			'a/guinea_fowl/burkina_faso/5346-26/2006_CLADE2.2_cluster1.4.1.5.3.1.1*'
			'a/chicken/burkina_faso/01.03/2006_CLADE2.2_cluster1.4.1.5.3.1.1*'
			'a/chicken/burkina_faso/13.1/2006_CLADE2.2_cluster1.4.1.5.3.1.1*'
			'a/chicken/burkina_faso/5346-11/2006_CLADE2.2_cluster1.4.1.5.3.1.1*'
			'a/chicken/ivory_coast/1787/2006_CLADE2.2_cluster1.4.1.5.3.1.1*'
			'a/chicken/ivory_coast/1787-35/2006_CLADE2.2_cluster1.4.1.5.3.1.1*'
			'a/turkey/ivory_coast/4372-2/2006_CLADE2.2_cluster1.4.1.5.3.1.1*'
			'a/chicken/ghana/3158-namru3/2007_CLADE2.2_cluster1.4.1.5.3.1.1*'
			'a/hooded_vulture/burkina_faso/5346-10/2006_CLADE2.2_cluster1.4.1.5.3.1.1*'
			'a/hooded_vulture/burkina_faso/1/2006_CLADE2.2_cluster1.4.1.5.3.1.1*'
			'a/chicken/nigeria/1047-62/2006_CLADE2.2_cluster1.4.1.5.3.1.1*'
			'a/duck/chicken/nigeria/08rs848-20/2006_CLADE2.2_cluster1.4.1.5.3.1.1*'
			'a/chicken/nigeria/08rs848-33/2006_CLADE2.2_cluster1.4.1.5.3.1.1*'
			'a/chicken/nigeria/08rs848-15/2006_CLADE2.2_cluster1.4.1.5.3.1.1*'
			'a/chicken/sudan/2115-12/2006_CLADE2.2_cluster1.4.1.5.3.1.1*'
			'a/chicken/sudan/1784-10/2006_CLADE2.2_cluster1.4.1.5.3.1.1*'
			'a/chicken/sudan/2115-9/2006_CLADE2.2_cluster1.4.1.5.3.1.1*'
			'a/chicken/sudan/2115-10/2006_CLADE2.2_cluster1.4.1.5.3.1.1*'
			'a/chicken/sudan/1784-7/2006_CLADE2.2_cluster1.4.1.5.3.1.1*'
			'a/chicken/sudan/1784/2006_CLADE2.2_cluster1.4.1.5.3.1.1*'
			'a/chicken/nigeria/08rs848-50/2006_CLADE2.2_cluster1.4.1.5.3.1.1*'
			'a/chicken/nigeria/08rs848-52/2006_CLADE2.2_cluster1.4.1.5.3.1.1*'
			'a/chicken/nigeria/08rs848-54/2006_CLADE2.2_cluster1.4.1.5.3.1.1*'
			'a/chicken/nigeria/1071-15/2007_CLADE2.2_cluster1.4.1.5.3.1.1*'
			'a/guinea_fowl/nigeria/08rs848-72/2007_CLADE2.2_cluster1.4.1.5.3.1.1*'
			'a/chicken/nigeria/08rs848-44/2006_CLADE2.2_cluster1.4.1.5.3.1.1*'
			'a/chicken/nigeria/08rs848-76/2007_CLADE2.2_cluster1.4.1.5.3.1.1*'
			'a/goose/nigeria/08rs848-56/2007_CLADE2.2_cluster1.4.1.5.3.1.1*'
			'a/chicken/nigeria/1071-29/2007_CLADE2.2_cluster1.4.1.5.3.1.1*'
			'a/chicken/nigeria/1071-30/2007_CLADE2.2_cluster1.4.1.5.3.1.1*'
			'a/chicken/nigeria/08rs848-74/2007_CLADE2.2_cluster1.4.1.5.3.1.1*'
			'a/chicken/nigeria/08rs848-100/2007_CLADE2.2_cluster1.4.1.5.3.1.1*'
			'a/chicken/nigeria/08rs848-106/2007_CLADE2.2_cluster1.4.1.5.3.1.1*'
			'a/chicken/nigeria/08rs848-118/2007_CLADE2.2_cluster1.4.1.5.3.1.1*'
			'a/chicken/nigeria/1071-10/2007_CLADE2.2_cluster1.4.1.5.3.1.1*'
			'a/chicken/nigeria/1071-22/2007_CLADE2.2_cluster1.4.1.5.3.1.1*'
			'a/chicken/benin/6693-16/2007_CLADE2.2_cluster1.4.1.5.3.1.1*'
			'a/chicken/benin/6693-1/2007_CLADE2.2_cluster1.4.1.5.3.1.1*'
			'a/chicken/nigeria/08rs848-60/2007_CLADE2.2_cluster1.4.1.5.3.1.1*'
			'a/turkey/nigeria/08rs848-61/2007_CLADE2.2_cluster1.4.1.5.3.1.1*'
			'a/chicken/nigeria/08rs848-75/2007_CLADE2.2_cluster1.4.1.5.3.1.1*'
			'a/chicken/nigeria/08rs848-111/2007_CLADE2.2_cluster1.4.1.5.3.1.1*'
			'a/goose/nigeria/08vir4337-544/2007_CLADE2.2_cluster1.4.1.5.3.1.1*'
			'a/chicken/nigeria/08rs848-68/2007_CLADE2.2_cluster1.4.1.5.3.1.1*'
			'a/chicken/nigeria/08rs848-42/2006_CLADE2.2_cluster1.4.1.5.3.1.1*'
			'a/chicken/nigeria/08rs848-70/2007_CLADE2.2_cluster1.4.1.5.3.1.1*'
			'a/chicken/nigeria/08rs848-91/2007_CLADE2.2_cluster1.4.1.5.3.1.1*'
			'a/chicken/nigeria/08rs848-90/2007_CLADE2.2_cluster1.4.1.5.3.1.1*'
			'a/chicken/nigeria/08rs848-96/2007_CLADE2.2_cluster1.4.1.5.3.1.1*'
			'a/water_fowl/nigeria/08rs848-66/2007_CLADE2.2_cluster1.4.1.5.3.1.1*'
			'a/chicken/nigeria/08rs848-121/2007_CLADE2.2_cluster1.4.1.5.3.1.1*'
			'a/duck/chicken/nigeria/08rs848-120/2007_CLADE2.2_cluster1.4.1.5.3.1.1*'
			'a/chicken/nigeria/1071-1/2007_CLADE2.2_cluster1.4.1.5.3.1.1*'
			'a/guinea_fowl/nigeria/08rs848-78/2007_CLADE2.2_cluster1.4.1.5.3.1.1*'
			'a/ostrich/nigeria/08rs848-84/2007_CLADE2.2_cluster1.4.1.5.3.1.1*'
			'a/chicken/nigeria/08rs848-67/2007_CLADE2.2_cluster1.4.1.5.3.1.1*'
			'a/chicken/nigeria/og5/2007_CLADE2.2_cluster1.4.1.5.3.1.1*'
			'a/chicken/nigeria/og10/2007_CLADE2.2_cluster1.4.1.5.3.1.1*'
			'a/chicken/nigeria/og4/2007_CLADE2.2_cluster1.4.1.5.3.1.1*'
			'a/chicken/nigeria/og11/2007_CLADE2.2_cluster1.4.1.5.3.1.1*'
			'a/chicken/nigeria/og2/2007_CLADE2.2_cluster1.4.1.5.3.1.1*'
			'a/chicken/nigeria/08rs848-58/2007_CLADE2.2_cluster1.4.1.5.3.1.1*'
			'a/chicken/nigeria/1071-5/2007_CLADE2.2_cluster1.4.1.5.3.1.1*'
			'a/chicken/nigeria/1071-9/2007_CLADE2.2_cluster1.4.1.5.3.1.1*'
			'a/chicken/nigeria/1071-4/2007_CLADE2.2_cluster1.4.1.5.3.1.1*'
			'a/chicken/nigeria/1071-23/2007_CLADE2.2_cluster1.4.1.5.3.1.1*'
			'a/nigeria/6e/07_CLADE2.2_cluster1.4.1.5.3.1.1*'
			'a/swan/austria/216/2006_CLADE2.2.1_cluster1.4.1.5.3.1.1*'
			'a/anas_acuta/slovenia/470/06_CLADE2.2.1_cluster1.4.1.5.3.1.1*'
			'a/cygnus_olor/slovenia/156/06_CLADE2.2.1_cluster1.4.1.5.3.1.1*'
			'a/swan/slovenia/760/2006_CLADE2.2.1_cluster1.4.1.5.3.1.1*'
			'a/chicken/turkey-ankara/09rs2841-31/2006_CLADE2.2.1_cluster1.4.1.5.3.1.1*'
			'a/chicken/tulcea/ro-ai-002/2005_CLADE2.2.1_cluster1.4.1.5.3.1.1*'
			'a/falcon/saudi_arabia/d1795/2005_CLADE2.2.1_cluster1.4.1.5.3.1.1*'
			'a/chicken/dambovita/ro-ai-131/2006_CLADE2.2.1_cluster1.4.1.5.3.1.1*'
			'a/teal/egypt/14051-namru3/2005_CLADE2.2.1_cluster1.4.1.5.3.1.1*'
			'a/swan/mellach/215/2006_CLADE2.2.1_cluster1.4.1.5.3.1.1*'
			'a/cat/austria/649/2006_CLADE2.2.1_cluster1.4.1.5.3.1.1*'
			'a/swan/archenoah/403/2006_CLADE2.2.1_cluster1.4.1.5.3.1.1*'
			'a/common_pochard/france/06167-2.1/2006_CLADE2.2.1_cluster1.4.1.5.3.1.1*'
			'a/mute_swan/france/06303/2006_CLADE2.2.1_cluster1.4.1.5.3.1.1*'
			'a/wild_goose/braila/ro-ai-074/2006_CLADE2.2.1_cluster1.4.1.5.3.1.1*'
			'a/domestic_goose/constanta/ro-ai-008/2005_CLADE2.2.1_cluster1.4.1.5.3.1.1*'
			'a/green_heron/vaslui/ro-ai-006/2005_CLADE2.2.1_cluster1.4.1.5.3.1.1*'
			'a/chicken/turkey-erzurum/09rs2841-21/2006_CLADE2.2.1_cluster1.4.1.5.3.1.1*'
			'a/turkey/turkey/1/2005_CLADE2.2.1_cluster1.4.1.5.3.1.1*'
			'a/chicken/turkey/sirapinar_ist706/2006_CLADE2.2.1_cluster1.4.1.5.3.1.1*'
			'a/chicken/turkey/ipsala563/2008_CLADE2.2.1_cluster1.4.1.5.3.1.1*'
			'a/turkey/constanta/ro-ai-246/2006_CLADE2.2.1_cluster1.4.1.5.3.1.1*'
			'a/swan/perg/1358/2006_CLADE2.2.1_cluster1.4.1.5.3.1.1*'
			'a/chicken/turkey-adiyaman/09rs2841-115/2006_CLADE2.2.1_cluster1.4.1.5.3.1.1*'
			'a/cygnus_olor/italy/808/2006_CLADE2.2.1_cluster1.4.1.5.3.1.1*'
			'a/mute_swan/hungary/4571/2006_CLADE2.2.1_cluster1.4.1.5.3.1.1*'
			'a/chicken/turkey/enez_ist929/2006_CLADE2.2.1_cluster1.4.1.5.3.1.1*'
			'a/chicken/turkey-konya/09rs2841-82/2006_CLADE2.2.1_cluster1.4.1.5.3.1.1*'
			'a/chicken/turkey-aksaray/09rs2841-83/2006_CLADE2.2.1_cluster1.4.1.5.3.1.1*'
			'a/chicken/turkey/esetce_ist986/2006_CLADE2.2.1_cluster1.4.1.5.3.1.1*'
			'a/guinea_fowl/constanta/ro-ai-159/2006_CLADE2.2.1_cluster1.4.1.5.3.1.1*'
			'a/chicken/turkey/taflan_ist15/2006_CLADE2.2.1_cluster1.4.1.5.3.1.1*'
			'a/wild_goose/olt/ro-ai-288/2006_CLADE2.2.1_cluster1.4.1.5.3.1.1*'
			'a/mallard/italy/835/2006_CLADE2.2.1_cluster1.4.1.5.3.1.1*'
			'a/chicken/turkey-manisa/09rs2841-118/2006_CLADE2.2.1_cluster1.4.1.5.3.1.1*'
			'a/chicken/turkey-izmir/09rs2841-119/2006_CLADE2.2.1_cluster1.4.1.5.3.1.1*'
			'a/herring_gull/sweden/v1116/06_CLADE2.2.1_cluster1.4.1.5.3.1.1*'
			'a/tufted_duck/sweden/v599/06_CLADE2.2.1_cluster1.4.1.5.3.1.1*'
			'a/cygnus_olor/czech_republic/5170/2006_CLADE2.2.1_cluster1.4.1.5.3.1.1*'
			'a/mergus_albellus/slovakia/vh212/2006_CLADE2.2.1_cluster1.4.1.5.3.1.1*'
			'a/swan/ybbs/1106/2006_CLADE2.2.1_cluster1.4.1.5.3.1.1*'
			'a/cygnus_olor/czech_republic/7208/06_CLADE2.2.1_cluster1.4.1.5.3.1.1*'
			'a/cygnus_olor/czech_republic/6206/06_CLADE2.2.1_cluster1.4.1.5.3.1.1*'
			'a/peregrine_falcon/slovakia/vh246/06_CLADE2.2.1_cluster1.4.1.5.3.1.1*'
			'a/duck/schaerding/1398/2006_CLADE2.2.1_cluster1.4.1.5.3.1.1*'
			'a/mute_swan/bavaria/12/2006_CLADE2.2.1_cluster1.4.1.5.3.1.1*'
			'a/common_bussard/bavaria/2/2006_CLADE2.2.1_cluster1.4.1.5.3.1.1*'
			'a/chicken/turkey-mardin/09rs2841-107/2006_CLADE2.2.1_cluster1.4.1.5.3.1.1*'
			'a/chicken/turkey-bitlis/09rs2841-93/2006_CLADE2.2.1_cluster1.4.1.5.3.1.1*'
			'a/chicken/nigeria/so470/2006_CLADE2.2.1_cluster1.4.1.5.3.1.1*'
			'a/chicken/nigeria/so227/2006_CLADE2.2.1_cluster1.4.1.5.3.1.1*'
			'a/chicken/nigeria/228-6/2006_CLADE2.2.1_cluster1.4.1.5.3.1.1*'
			'a/chicken/nigeria/so493/2006_CLADE2.2.1_cluster1.4.1.5.3.1.1*'
			'a/chicken/nigeria/228-10/2006_CLADE2.2.1_cluster1.4.1.5.3.1.1*'
			'a/chicken/nigeria/08rs848-8/2006_CLADE2.2.1_cluster1.4.1.5.3.1.1*'
			'a/chicken/nigeria/so457/2006_CLADE2.2.1_cluster1.4.1.5.3.1.1*'
			'a/chicken/nigeria/so294/2006_CLADE2.2.1_cluster1.4.1.5.3.1.1*'
			'a/chicken/nigeria/so494/2006_CLADE2.2.1_cluster1.4.1.5.3.1.1*'
			'a/chicken/nigeria/so461/2006_CLADE2.2.1_cluster1.4.1.5.3.1.1*'
			'a/chicken/nigeria/so452/2006_CLADE2.2.1_cluster1.4.1.5.3.1.1*'
			'a/egypt/2991-namru3/2006_CLADE2.2.1_cluster1.4.1.5.3.1.1.4*'
			'a/egypt/2783-namru3/2006_CLADE2.2.1_cluster1.4.1.5.3.1.1.4*'
			'a/egret/egypt/1162-namru3/2006_CLADE2.2.1_cluster1.4.1.5.3.1.1.4*'
			'a/egypt/902786/2006_CLADE2.2.1_cluster1.4.1.5.3.1.1.4*'
			'a/chicken/gaza/450/2006_CLADE2.2.1_cluster1.4.1.5.3.1.1.4*'
			'a/chicken/egypt/12378n3-clevb/2006_CLADE2.2.1_cluster1.4.1.5.3.1.1.4*'
			'a/chicken/egypt/3/2006_CLADE2.2.1_cluster1.4.1.5.3.1.1.4*'
			'a/chicken/egypt/960n3-004/2006_CLADE2.2.1_cluster1.4.1.5.3.1.1.4*'
			'a/turkey/egypt/f2/2006_CLADE2.2.1_cluster1.4.1.5.3.1.1.4*'
			'a/chicken/egypt/2253-1/2006_CLADE2.2.1_cluster1.4.1.5.3.1.1.4*'
			'a/egypt/2947-namru3/2006_CLADE2.2.1_cluster1.4.1.5.3.1.1.4*'
			'a/chicken/egypt/0626/2006_CLADE2.2.1_cluster1.4.1.5.3.1.1.4*'
			'a/egypt/2256-namru3/2007_CLADE2.2.1_cluster1.4.1.5.3.1.1.4*'
			'a/egypt/3105-namru3/2006_CLADE2.2.1_cluster1.4.1.5.3.1.1.4*'
			'a/chicken/egypt/07480s-nlqp/2007_CLADE2.2.1_cluster1.4.1.5.3.1.1.4*'
			'a/chicken/egypt/2628-2/2007_CLADE2.2.1_cluster1.4.1.5.3.1.1.4*'
			'a/egypt/5614-namru3/2006_CLADE2.2.1_cluster1.4.1.5.3.1.1.4*'
			'a/egypt/1731-namru3/2007_CLADE2.2.1_cluster1.4.1.5.3.1.1.4*'
			'a/chicken/egypt/9396namru3-clevb187/2007_CLADE2.2.1_cluster1.4.1.5.3.1.1.4*'
			'a/chicken/egypt/9397namru3-clevb188/2007_CLADE2.2.1_cluster1.4.1.5.3.1.1.4*'
			'a/egypt/3458-namru3/2006_CLADE2.2.1_cluster1.4.1.5.3.1.1.4*'
			'a/djibouti/5691namru3/2006_CLADE2.2.1_cluster1.4.1.5.3.1.1.4*'
			'a/chicken/gaza/714/2006_CLADE2.2.1_cluster1.4.1.5.3.1.1.4*'
			'a/chicken/gaza/713/2006_CLADE2.2.1_cluster1.4.1.5.3.1.1.4*'
			'a/chicken/egypt/f4/2006_CLADE2.2.1_cluster1.4.1.5.3.1.1.4*'
			'a/duck/egypt/bsu-bs-r7/2008_CLADE2.2.1_cluster1.4.1.5.3.1.1.4*'
			'a/chicken/egypt/1078-namru3/2006_CLADE2.2.1_cluster1.4.1.5.3.1.1.4*'
			'a/duck/egypt/f5/2006_CLADE2.2.1_cluster1.4.1.5.3.1.1.4*'
			'a/chicken/egypt/r1/2006_CLADE2.2.1_cluster1.4.1.5.3.1.1.4*'
			'a/duck/egypt/d1br12/2007_CLADE2.2.1_cluster1.4.1.5.3.1.1.4*'
			'a/duck/egypt/d1tr335/2007_CLADE2.2.1_cluster1.4.1.5.3.1.1.4*'
			'a/duck/egypt/d1li4/2007_CLADE2.2.1_cluster1.4.1.5.3.1.1.4*'
			'a/duck/egypt/d3li12/2007_CLADE2.2.1_cluster1.4.1.5.3.1.1.4*'
			'a/chicken/egypt/1080-namru3/2006_CLADE2.2.1_cluster1.4.1.5.3.1.1.4*'
			'a/egypt/12374-namru3/2006_CLADE2.2.1_cluster1.4.1.5.3.1.1.4*'
			'a/duck/egypt/07264s-nlqp/2007_CLADE2.2.1_cluster1.4.1.5.3.1.1.4*'
			'a/duck/egypt/9399namru3-clevb202/2007_CLADE2.2.1_cluster1.4.1.5.3.1.1.4*'
			'a/chicken/egypt/0883-nlqp/2008_CLADE2.2.1_cluster1.4.1.5.3.1.1.4*'
			'a/chicken/egypt/07118-nlqp/2007_CLADE2.2.1_cluster1.4.1.5.3.1.1.4*'
			'a/egypt/14724-namru3/2006_CLADE2.2.1_cluster1.4.1.5.3.1.1.4*'
			'a/chicken/egypt/f6/2007_CLADE2.2.1_cluster1.4.1.5.3.1.1.4*'
			'a/chicken/egypt/1892n3-hk49/2007_CLADE2.2.1_cluster1.4.1.5.3.1.1.4*'
			'a/chicken/egypt/3051namru3-clevb78/2007_CLADE2.2.1_cluster1.4.1.5.3.1.1.4*'
			'a/chicken/egypt/9385namru3-clevb125/2007_CLADE2.2.1_cluster1.4.1.5.3.1.1.4*'
			'a/chicken/egypt/9386namru3-clevb136/2007_CLADE2.2.1_cluster1.4.1.5.3.1.1.4*'
			'a/chicken/egypt/9387namru3-clevb148/2007_CLADE2.2.1_cluster1.4.1.5.3.1.1.4*'
			'a/chicken/egypt/9392namru3-clevb167/2007_CLADE2.2.1_cluster1.4.1.5.3.1.1.4*'
			'a/chicken/egypt/9390namru3-clevb157/2007_CLADE2.2.1_cluster1.4.1.5.3.1.1.4*'
			'a/chicken/egypt/9391namru3-clevb158/2007_CLADE2.2.1_cluster1.4.1.5.3.1.1.4*'
			'a/chicken/egypt/1079-namru3/2007_CLADE2.2.1_cluster1.4.1.5.3.1.1.4.1*'
			'a/chicken/egypt/1129n3-hk9/2007_CLADE2.2.1_cluster1.4.1.5.3.1.1.4.1*'
			'a/egypt/1604-namru3/2007_CLADE2.2.1_cluster1.4.1.5.3.1.1.4.1*'
			'a/duck/egypt/1709-3vir08/2007_CLADE2.2.1_cluster1.4.1.5.3.1.1.4.1*'
			'a/chicken/egypt/2628-1/2007_CLADE2.2.1_cluster1.4.1.5.3.1.1.4.1*'
			'a/duck/egypt/3043namru3-clevb56/2007_CLADE2.2.1_cluster1.4.1.5.3.1.1.4.1*'
			'a/chicken/egypt/22nlqp-clevb232/2008_CLADE2.2.1_cluster1.4.1.5.3.1.1.4.1*'
			'a/duck/egypt/0891-nlqp/2008_CLADE2.2.1_cluster1.4.1.5.3.1.1.4.1*'
			'a/chicken/egypt/0841-nlqp/2008_CLADE2.2.1_cluster1.4.1.5.3.1.1.4.1*'
			'a/chicken/egypt/088-nlqp/2008_CLADE2.2.1_cluster1.4.1.5.3.1.1.4.1*'
			'a/duck/egypt/0877-nlqp/2008_CLADE2.2.1_cluster1.4.1.5.3.1.1.4.1*'
			'a/duck/egypt/1709-10/2008_CLADE2.2.1_cluster1.4.1.5.3.1.1.4.1*'
			'a/chicken/egypt/0813-nlqp/2008_CLADE2.2.1_cluster1.4.1.5.3.1.1.4.1*'
			'a/chicken/egypt/rimd10-6/2008_CLADE2.2.1_cluster1.4.1.5.3.1.1.4.1*'
			'a/chicken/egypt/rimd1-5/2008_CLADE2.2.1_cluster1.4.1.5.3.1.1.4.1*'
			'a/chicken/egypt/0962s-nlqp/2009_CLADE2.2.1_cluster1.4.1.5.3.1.1.4.1*'
			'a/duck/egypt/0971sm-nlqp/2009_CLADE2.2.1_cluster1.4.1.5.3.1.1.4.1*'
			'a/chicken/egypt/0956-nlqp/2009_CLADE2.2.1_cluster1.4.1.5.3.1.1.4.1*'
			'a/chicken/egypt/1081-namru3/2006_CLADE2.2.1_cluster1.4.1.5.3.1.1.4.1*'
			'a/duck/egypt/452-1vir07/2006_CLADE2.2.1_cluster1.4.1.5.3.1.1.4.1*'
			'a/chicken/egypt/1889n3-sm26/2007_CLADE2.2.1_cluster1.4.1.5.3.1.1.4.1*'
			'a/duck/egypt/5169-4/2007_CLADE2.2.1_cluster1.4.1.5.3.1.1.4.1*'
			'a/chicken/egypt/1709-4vir08/2007_CLADE2.2.1_cluster1.4.1.5.3.1.1.4.1*'
			'a/quail/egypt/07120-nlqp/2007_CLADE2.2.1_cluster1.4.1.5.3.1.1.4.1*'
			'a/chicken/egypt/3049namru3-clevb75/2007_CLADE2.2.1_cluster1.4.1.5.3.1.1.4.1*'
			'a/chicken/egypt/07125-nlqp/2007_CLADE2.2.1_cluster1.4.1.5.3.1.1.4.1*'
			'a/turkey/egypt/9398namru3-clevb195/2007_CLADE2.2.1_cluster1.4.1.5.3.1.1.4.1*'
			'a/chicken/egypt/0814s-nlqp/2008_CLADE2.2.1_cluster1.4.1.5.3.1.1.4.1*'
			'a/chicken/egypt/0838-nlqp/2008_CLADE2.2.1_cluster1.4.1.5.3.1.1.4.1*'
			'a/chicken/egypt/0960-nlqp/2009_CLADE2.2.1_cluster1.4.1.5.3.1.1.4.1*'
			'a/duck/egypt/0934sm-nlqp/2009_CLADE2.2.1_cluster1.4.1.5.3.1.1.4.1*'
			'a/duck/egypt/0964-nlqp/2009_CLADE2.2.1_cluster1.4.1.5.3.1.1.4.1*'
			'a/duck/egypt/09118sm-nlqp/2009_CLADE2.2.1_cluster1.4.1.5.3.1.1.4.1*'
			'a/chicken/dakahlia/103/2007_CLADE2.2.1_cluster1.4.1.5.3.1.1.4.1*'
			'a/chicken/dakahlia/116/2009_CLADE2.2.1_cluster1.4.1.5.3.1.1.4.1*'
			'a/chicken/gharbia/124/2007_CLADE2.2.1_cluster1.4.1.5.3.1.1.4.1*'
			'a/chicken/gharbia/112/2007_CLADE2.2.1_cluster1.4.1.5.3.1.1.4*'
			'a/chicken/dakahlia/119/2008_CLADE2.2.1_cluster1.4.1.5.3.1.1.4*'
			'a/chicken/dakahlia/107/2007_CLADE2.2.1_cluster1.4.1.5.3.1.1.4*'
			'a/egypt/1902-namru3/2007_CLADE2.2.1_cluster1.4.1.5.3.1.1.4*'
			'a/chicken/egypt/1300-namru3/2007_CLADE2.2.1_cluster1.4.1.5.3.1.1.4*'
			'a/chicken/egypt/452-2/2007_CLADE2.2.1_cluster1.4.1.5.3.1.1.4*'
			'a/duck/egypt/d2br210/2007_CLADE2.2.1_cluster1.4.1.5.3.1.1.4*'
			'a/duck/egypt/d2li234/2007_CLADE2.2.1_cluster1.4.1.5.3.1.1.4*'
			'a/duck/egypt/5169-1/2007_CLADE2.2.1_cluster1.4.1.5.3.1.1.4*'
			'a/chicken/egypt/07175-nlqp/2007_CLADE2.2.1_cluster1.4.1.5.3.1.1.4*'
			'a/turkey/egypt/07444s-nlqp/2007_CLADE2.2.1_cluster1.4.1.5.3.1.1.4*'
			'a/chicken/egypt/9388namru3-clevb149/2007_CLADE2.2.1_cluster1.4.1.5.3.1.1.4*'
			'a/chicken/egypt/0850-nlqp/2008_CLADE2.2.1_cluster1.4.1.5.3.1.1.4*'
			'a/chicken/egypt/0811-nlqp/2008_CLADE2.2.1_cluster1.4.1.5.3.1.1.4*'
			'a/turkey/egypt/7/2007_CLADE2.2.1_cluster1.4.1.5.3.1.1.4*'
			'a/goose/egypt/13009n3-sm2/2006_CLADE2.2.1_cluster1.4.1.5.3.1.1.4*'
			'a/duck/egypt/13010n3-clevb/2006_CLADE2.2.1_cluster1.4.1.5.3.1.1.4*'
			'a/chicken/egypt/06959-nlqp/2006_CLADE2.2.1_cluster1.4.1.5.3.1.1.4*'
			'a/duck/egypt/1301-namru3/2007_CLADE2.2.1_cluster1.4.1.5.3.1.1.4*'
			'a/chicken/egypt/07181-nlqp/2007_CLADE2.2.1_cluster1.4.1.5.3.1.1.4*'
			'a/egypt/2751-namru3/2007_CLADE2.2.1_cluster1.4.1.5.3.1.1.4*'
			'a/chicken/egypt/1890n3-hk45/2007_CLADE2.2.1_cluster1.4.1.5.3.1.1.4*'
			'a/duck/egypt/3047namru3-clevb63/2007_CLADE2.2.1_cluster1.4.1.5.3.1.1.4*'
			'a/egypt/6251-namru3/2007_CLADE2.2.1_cluster1.4.1.5.3.1.1.4*'
			'a/chicken/egypt/0870-nlqp/2008_CLADE2.2.1_cluster1.4.1.5.3.1.1.4*'
			'a/egypt/10217-namru3/2007_CLADE2.2.1_cluster1.4.1.5.3.1.1.4*'
			'a/egypt/3401-namru3/2008_CLADE2.2.1_cluster1.4.1.5.3.1.1.4*'
			'a/duck/egypt/08561s-nlqp/2008_CLADE2.2.1_cluster1.4.1.5.3.1.1.4*'
			'a/chicken/egypt/0827-nlqp/2008_CLADE2.2.1_cluster1.4.1.5.3.1.1.4*'
			'a/chicken/egypt/07665s-nlqp/2007_CLADE2.2.1_cluster1.4.1.5.3.1.1.4*'
			'a/egypt/10215-namru3/2007_CLADE2.2.1_cluster1.4.1.5.3.1.1.4*'
			'a/duck/egypt/0867-nlqp/2008_CLADE2.2.1_cluster1.4.1.5.3.1.1.4*'
			'a/chicken/egypt/0875s-nlqp/2008_CLADE2.2.1_cluster1.4.1.5.3.1.1.4*'
			'a/duck/egypt/0845s-nlqp/2008_CLADE2.2.1_cluster1.4.1.5.3.1.1.4*'
			'a/chicken/egypt/1709-2/2008_CLADE2.2.1_cluster1.4.1.5.3.1.1.4*'
			'a/egypt/10216-namru3/2007_CLADE2.2.1_cluster1.4.1.5.3.1.1.4*'
			'a/chicken/egypt/3044namru3-clevb59/2007_CLADE2.2.1_cluster1.4.1.5.3.1.1.4*'
			'a/chicken/egypt/3045namru3-clevb60/2007_CLADE2.2.1_cluster1.4.1.5.3.1.1.4*'
			'a/chicken/egypt/3046namru3-clevb62/2007_CLADE2.2.1_cluster1.4.1.5.3.1.1.4*'
			'a/chicken/egypt/9383namru3-clevb112/2007_CLADE2.2.1_cluster1.4.1.5.3.1.1.4*'
			'a/chicken/dakahlia/117/2007_CLADE2.2.1_cluster1.4.1.5.3.1.1.4*'
			'a/chicken/egypt/2628-4/2007_CLADE2.2.1_cluster1.4.1.5.3.1.1.4*'
			'a/chicken/gharbia/102/2006_CLADE2.2.1_cluster1.4.1.5.3.1.1.4*'
			'a/chicken/dakahlia/118/2007_CLADE2.2.1_cluster1.4.1.5.3.1.1.4*'
			'a/crow/egypt/9382namru3-clevb111/2007_CLADE2.2.1_cluster1.4.1.5.3.1.1.4*'
			'a/chicken/egypt/2628-3/2007_CLADE2.2.1_cluster1.4.1.5.3.1.1.4*'
			'a/chicken/egypt/15nlqp-clevb244/2008_CLADE2.2.1_cluster1.4.1.5.3.1.1.4*'
			'a/duck/egypt/0871/2008_CLADE2.2.1_cluster1.4.1.5.3.1.1.4*'
			'a/chicken/egypt/0823-nlqp/2008_CLADE2.2.1_cluster1.4.1.5.3.1.1.4*'
			'a/chicken/egypt/08371s-nlqp/2008_CLADE2.2.1_cluster1.4.1.5.3.1.1.4*'
			'a/chicken/egypt/085-nlqp/2008_CLADE2.2.1_cluster1.4.1.5.3.1.1.4*'
			'a/chicken/egypt/0836s-nlqp/2008_CLADE2.2.1_cluster1.4.1.5.3.1.1.4*'
			'a/chicken/egypt/rimd7-1/2008_CLADE2.2.1_cluster1.4.1.5.3.1.1.4*'
			'a/chicken/egypt/9389namru3-clevb150/2007_CLADE2.2.1_cluster1.4.1.5.3.1.1.4*'
			'a/chicken/egypt/rimd5-3/2008_CLADE2.2.1_cluster1.4.1.5.3.1.1.4*'
			'a/chicken/egypt/5612namru3-s/2006_CLADE2.2.1_cluster1.4.1.5.3.1.1.4*'
			'a/chicken/egypt/06207-nlqp/2006_CLADE2.2.1_cluster1.4.1.5.3.1.1.4*'
			'a/chicken/egypt/rimd8-14/2008_CLADE2.2.1_cluster1.4.1.5.3.1.1.4*'
			'a/chicken/egypt/12379n3-clevb/2006_CLADE2.2.1_cluster1.4.1.5.3.1.1.4*'
			'a/egypt/2763-namru3/2006_CLADE2.2.1_cluster1.4.1.5.3.1.1.4*'
			'a/chicken/qalubia/1/2006_CLADE2.2.1_cluster1.4.1.5.3.1.1.4*'
			'a/chicken/egypt/06541-nlqp/2006_CLADE2.2.1_cluster1.4.1.5.3.1.1.4*'
			'a/chicken/egypt/f3/2006_CLADE2.2.1_cluster1.4.1.5.3.1.1.4*'
			'a/turkey/egypt/f1/2006_CLADE2.2.1_cluster1.4.1.5.3.1.1.4*'
			'a/chicken/egypt/5611namru3-an/2006_CLADE2.2.1_cluster1.4.1.5.3.1.1.4*'
			'a/chicken/egypt/5610namru3-f3/2006_CLADE2.2.1_cluster1.4.1.5.3.1.1.4*'
			'a/egypt/902782/2006_CLADE2.2.1_cluster1.4.1.5.3.1.1.4*'
			'a/chicken/egypt/2/2006_CLADE2.2.1_cluster1.4.1.5.3.1.1.4*'
			'a/egypt/2782-namru3/2006_CLADE2.2.1_cluster1.4.1.5.3.1.1.4*'
			'a/egypt/7021-namru3/2006_CLADE2.2.1_cluster1.4.1.5.3.1.1.4*'
			'a/quail/egypt/3050namru3-clevb77/2007_CLADE2.2.1_cluster1.4.1.5.3.1.1.4*'
			'a/duck/egypt/07322s-nlqp/2007_CLADE2.2.1_cluster1.4.1.5.3.1.1.4.2*'
			'a/egypt/4082-namru3/2007_CLADE2.2.1_cluster1.4.1.5.3.1.1.4.2*'
			'a/egypt/4081-namru3/2007_CLADE2.2.1_cluster1.4.1.5.3.1.1.4.2*'
			'a/egypt/4226-namru3/2007_CLADE2.2.1_cluster1.4.1.5.3.1.1.4.2*'
			'a/chicken/egypt/5169-3/2007_CLADE2.2.1_cluster1.4.1.5.3.1.1.4.2*'
			'a/egypt/2750-namru3/2007_CLADE2.2.1_cluster1.4.1.5.3.1.1.4.2*'
			'a/egypt/2620-namru3/2007_CLADE2.2.1_cluster1.4.1.5.3.1.1.4.2*'
			'a/egypt/2331-namru3/2007_CLADE2.2.1_cluster1.4.1.5.3.1.1.4.2*'
			'a/goose/egypt/07364s-nlqp/2007_CLADE2.2.1_cluster1.4.1.5.3.1.1.4.2*'
			'a/egypt/2616-namru3/2007_CLADE2.2.1_cluster1.4.1.5.3.1.1.4.2*'
			'a/chicken/egypt/5169-2/2007_CLADE2.2.1_cluster1.4.1.5.3.1.1.4.2*'
			'a/egypt/2321-namru3/2007_CLADE2.2.1_cluster1.4.1.5.3.1.1.4.2*'
			'a/egypt/321/2007_CLADE2.2.1_cluster1.4.1.5.3.1.1.4.2*'
			'a/peacock/egypt/07667s-nlqp/2007_CLADE2.2.1_cluster1.4.1.5.3.1.1.4.2.1*'
			'a/chicken/egypt/08124s-nlqp/2008_CLADE2.2.1_cluster1.4.1.5.3.1.1.4.2.1*'
			'a/egypt/1980-namru3/2008_CLADE2.2.1_cluster1.4.1.5.3.1.1.4.2.1*'
			'a/egypt/3158-namru3/2008_CLADE2.2.1_cluster1.4.1.5.3.1.1.4.2.1*'
			'a/duck/egypt/11nlqp-clevb263/2008_CLADE2.2.1_cluster1.4.1.5.3.1.1.4.2.1*'
			'a/egypt/2514-namru3/2008_CLADE2.2.1_cluster1.4.1.5.3.1.1.4.2.1*'
			'a/egypt/10211-namru3/2007_CLADE2.2.1_cluster1.4.1.5.3.1.1.4.2.1*'
			'a/duck/egypt/099-nlqp/2009_CLADE2.2.1_cluster1.4.1.5.3.1.1.4.2.1*'
			'a/egypt/n03434/2009_CLADE2.2.1_cluster1.4.1.5.3.1.1.4.2.1*'
			'a/turkey/egypt/0959-nlqp/2009_CLADE2.2.1_cluster1.4.1.5.3.1.1.4.2.1*'
			'a/chicken/egypt/rimd12-3/2008_CLADE2.2.1_cluster1.4.1.5.3.1.1.4.2.1*'
			'a/egypt/n04979/2009_CLADE2.2.1_cluster1.4.1.5.3.1.1.4.2.1*'
			'a/turkey/egypt/0935-nlqp/2009_CLADE2.2.1_cluster1.4.1.5.3.1.1.4.2.1*'
			'a/egypt/n04526/2009_CLADE2.2.1_cluster1.4.1.5.3.1.1.4.2.1*'
			'a/turkey/egypt/09206sm-nlqp/2009_CLADE2.2.1_cluster1.4.1.5.3.1.1.4.2.1*'
			'a/egypt/n04822/2009_CLADE2.2.1_cluster1.4.1.5.3.1.1.4.2.1*'
			'a/chicken/egypt/09279s-nlqp/2009_CLADE2.2.1_cluster1.4.1.5.3.1.1.4.2.1*'
			a/chicken/gharbia/101/2007_CLADE2.2.1
			'a/duck/egypt/0982-nlqp/2009_CLADE2.2.1_cluster1.4.1.5.3.1.1.4.2.1*'
			a/chicken/egypt/f9/2009_CLADE2.2.1
			'a/chicken/egypt/1709-1vir08/2007_CLADE2.2.1_cluster1.4.1.5.3.1.1.4.3*'
			'a/chicken/egypt/3052namru3-clevb104/2007_CLADE2.2.1_cluster1.4.1.5.3.1.1.4.3*'
			'a/chicken/egypt/cl6/2007_CLADE2.2.1_cluster1.4.1.5.3.1.1.4.3*'
			'a/chicken/egypt/c1li9/2007_CLADE2.2.1_cluster1.4.1.5.3.1.1.4.3*'
			'a/duck/egypt/d3lu6/2007_CLADE2.2.1_cluster1.4.1.5.3.1.1.4.3*'
			'a/chicken/egypt/c3br11/2007_CLADE2.2.1_cluster1.4.1.5.3.1.1.4.3*'
			'a/chicken/egypt/0918q-nlqp/2009_CLADE2.2.1_cluster1.4.1.5.3.1.1.4.3*'
			'a/chicken/dakahlia/121/2007_CLADE2.2.1_cluster1.4.1.5.3.1.1.4.3*'
			'a/chicken/dakahlia/115/2009_CLADE2.2.1.1_cluster1.4.1.5.3.1.1.4.3.1*'
			'a/chicken/dakahlia/110/2007_CLADE2.2.1.1_cluster1.4.1.5.3.1.1.4.3.1*'
			'a/chicken/egypt/086q-nlqp/2008_CLADE2.2.1.1_cluster1.4.1.5.3.1.1.4.3.1*'
			'a/chicken/egypt/088s-nlqp/2008_CLADE2.2.1.1_cluster1.4.1.5.3.1.1.4.3.1*'
			'a/chicken/egypt/9402namru3-clevb213/2007_CLADE2.2.1.1_cluster1.4.1.5.3.1.1.4.3.1*'
			'a/chicken/egypt/1709-6/2008_CLADE2.2.1.1_cluster1.4.1.5.3.1.1.4.3.1*'
			'a/chicken/egypt/0837-nlqp/2008_CLADE2.2.1.1_cluster1.4.1.5.3.1.1.4.3.1*'
			'a/chicken/egypt/24nlqp-clevb227/2008_CLADE2.2.1.1_cluster1.4.1.5.3.1.1.4.3.1*'
			'a/chicken/egypt/07632s-nlqp/2007_CLADE2.2.1.1_cluster1.4.1.5.3.1.1.4.3.1*'
			'a/chicken/egypt/07202-nlqp/2007_CLADE2.2.1.1_cluster1.4.1.5.3.1.1.4.3.1*'
			'a/chicken/egypt/495n3-clevb/2008_CLADE2.2.1.1_cluster1.4.1.5.3.1.1.4.3.1*'
			'a/chicken/egypt/07701s-nlqp/2007_CLADE2.2.1.1_cluster1.4.1.5.3.1.1.4.3.1*'
			'a/chicken/egypt/490n3-clevb/2008_CLADE2.2.1.1_cluster1.4.1.5.3.1.1.4.3.1*'
			'a/chicken/egypt/20nlqp-clevb238/2008_CLADE2.2.1.1_cluster1.4.1.5.3.1.1.4.3.1*'
			'a/chicken/egypt/492n3-clevb/2008_CLADE2.2.1.1_cluster1.4.1.5.3.1.1.4.3.1*'
			'a/chicken/egypt/16nlqp-clevb242/2008_CLADE2.2.1.1_cluster1.4.1.5.3.1.1.4.3.1*'
			'a/chicken/egypt/488n3-clevb/2008_CLADE2.2.1.1_cluster1.4.1.5.3.1.1.4.3.1*'
			'a/chicken/israel/1055/2008_CLADE2.2.1.1_cluster1.4.1.5.3.1.1.4.3.1*'
			'a/turkey/egypt/07203-nlqp/2007_CLADE2.2.1.1_cluster1.4.1.5.3.1.1.4.3.1*'
			'a/chicken/egypt/0869h3-nlqp/2008_CLADE2.2.1.1_cluster1.4.1.5.3.1.1.4.3.1*'
			'a/chicken/egypt/9403namru3-clevb214/2007_CLADE2.2.1.1_cluster1.4.1.5.3.1.1.4.3.1*'
			'a/chicken/egypt/0855-nlqp/2008_CLADE2.2.1.1_cluster1.4.1.5.3.1.1.4.3.1*'
			'a/chicken/egypt/4nlqp-clevb308/2008_CLADE2.2.1.1_cluster1.4.1.5.3.1.1.4.3.1*'
			'a/chicken/dakahlia/105/2008_CLADE2.2.1.1_cluster1.4.1.5.3.1.1.4.3.1*'
[truncated: 6,725 more rows]
