# Supplementary material for: Phylogenetic Clustering by Linear Integer Programming (PhyCLIP)
Source: Mol Biol Evol. 2019 Mar 11;36(7):1580–95. doi: 10.1093/molbev/msz053 (PMC6573476; doi:10.1093/molbev/msz053)
Supplement: Supplement_Material_msz053 [file supplement_material_msz053.zip › Figure_S5.tre.txt]

#NEXUS
Begin taxon;
	Dimensions ntax=1224;
		Taxlabels
			'a/goose/guangdong/1/96_CLADE0_cluster1*'
			'a/goose/guangdong/3/97_CLADE0_cluster1*'
			'a/hong_kong/481/97_CLADE0_cluster1.1*'
			'a/hong_kong/156/97_CLADE0_cluster1.1*'
			'a/hong_kong/538/97_CLADE0_cluster1.1*'
			'a/hong_kong/97/98_CLADE0_cluster1.1*'
			'a/goose/hong_kong/w355/97_CLADE0_cluster1.1*'
			'a/hong_kong/488/97_CLADE0_cluster1.1*'
			'a/hong_kong/486/1997_CLADE0_cluster1.1*'
			'a/duck/hong_kong/p46/97_CLADE0_cluster1.1*'
			'a/hong_kong/516/97_CLADE0_cluster1.1*'
			'a/hong_kong/507/97_CLADE0_cluster1.1*'
			'a/silky_chicken/hong_kong/p17/97_CLADE0_cluster1.1*'
			a/hong_kong/514/97_CLADE0
			'a/hong_kong/485/97_CLADE0_cluster1.2*'
			'a/chicken/hong_kong/220/97_CLADE0_cluster1.2*'
			'a/hong_kong/483/97_CLADE0_cluster1.2*'
			'a/goose/vietnam/3/05_CLADE0_cluster1.2*'
			'a/chicken/hong_kong/258/97_CLADE0_cluster1.2*'
			'a/hong_kong/532/1997_CLADE0_cluster1.2*'
			'a/chicken/hong_kong/786/97_CLADE0_cluster1.2*'
			'a/chicken/hong_kong/728/97_CLADE0_cluster1.2*'
			'a/hong_kong/491/97_CLADE0_cluster1.2*'
			'a/hong_kong/503/97_CLADE0_cluster1.2*'
			'a/hong_kong/542/97_CLADE0_cluster1.2*'
			'a/chicken/hong_kong/y385/97_CLADE0_cluster1.2*'
			'a/chicken/hong_kong/y388/97_CLADE0_cluster1.2*'
			'a/chicken/hubei/wj/1997_CLADE0_cluster1*'
			'a/duck/shantou/195/2001_CLADE0_cluster1*'
			'a/duck/shanghai/08/2001_CLADE0_cluster1*'
			'a/chicken/hubei/wl/1997_CLADE0_cluster1*'
			'a/duck/fujian/19/2000_CLADE0_cluster1*'
			'a/duck/guangdong/12/2000_CLADE0_cluster1*'
			'a/duck/zhejiang/15/2000_CLADE0_cluster1*'
			'a/chicken/china/1/02_CLADE0_cluster1*'
			'a/chicken/hubei/wh/1997_CLADE0_cluster1*'
			'a/chicken/shandong/k01/2004_CLADE0_cluster1*'
			'a/chicken/hubei/wn/2003_CLADE0_cluster1*'
			'a/environment/hong_kong/437-6/99_CLADE0_cluster1*'
			'a/environment/hong_kong/437-8/99_CLADE0_cluster1*'
			'a/environment/hong_kong/437-10/99_CLADE0_cluster1*'
			'a/chicken/hong_kong/317_5/2001_CLADE0_cluster1*'
			'a/environment/hong_kong/437-4/99_CLADE0_cluster1*'
			'a/duck/guangdong/07/2000_CLADE0_cluster1.3*'
			'a/duck/hong_kong/ww381/2000_CLADE0_cluster1.3*'
			'a/goose/hong_kong/ww491/2000_CLADE0_cluster1.3*'
			'a/duck/hong_kong/ww487/2000_CLADE0_cluster1.3*'
			'a/duck/hong_kong/ww461/2000_CLADE0_cluster1.3*'
			'a/duck/guangdong/40/2000_CLADE0_cluster1.3*'
			'a/duck/shantou/1930/2001_CLADE0_cluster1.3*'
			'a/duck/shantou/1437/2001_CLADE0_cluster1.3*'
			'a/chicken/jilin/ha/2003_CLADE0_cluster1.3*'
			a/goose/china/f3/2004_CLADE0
			'a/chicken/jilin/hj/2003_CLADE0_cluster1.3*'
			'a/chicken/jilin/hk/2004_CLADE0_cluster1.3*'
			'a/chicken/jilin/xv/2002_CLADE0_cluster1.3*'
			'a/ck/hong_kong/31_2/2002_CLADE0_cluster1.3*'
			'a/ck/hong_kong/37_4/2002_CLADE0_cluster1.3*'
			'a/sck/hong_kong/yu100/2002_CLADE0_cluster1.3*'
			'a/duck/shantou/4407/2001_CLADE0_cluster1.3*'
			'a/goose/shantou/4885/2001_CLADE0_cluster1.3*'
			'a/goose/shantou/4325/2001_CLADE0_cluster1.3*'
			'a/chicken/shantou/5746/2001_CLADE0_cluster1.3*'
			'a/chicken/shantou/5738/2001_CLADE0_cluster1.3*'
			'a/gf/hong_kong/38/2002_CLADE0_cluster1.3*'
			'a/chicken/shantou/9/2002_CLADE0_cluster1.3*'
			'a/chicken/shantou/28/2002_CLADE0_cluster1.3*'
			'a/quail/shantou/5164/2001_CLADE0_cluster1.3*'
			'a/pheasant/hong_kong/675_14/02_CLADE0_cluster1.3*'
			'a/duck/shantou/4912/2001_CLADE0_cluster1.3*'
			'a/duck/shandong/093/2004_CLADE0_cluster1.3*'
			'a/goose/shantou/5456/2001_CLADE0_cluster1.3*'
			'a/duck/anyang/avl-1/2001_CLADE0_cluster1.3*'
			'a/goose/guangdong/xb/2001_CLADE0_cluster1.3*'
			'a/chicken/jiande/1218/2001_CLADE0_cluster1.3*'
			'a/duck/shanghai/35/2002_CLADE0_cluster1.3*'
			'a/duck/shanghai/38/2001_CLADE0_cluster1.3*'
			'a/duck/guangxi/53/2002_CLADE0_cluster1.3*'
			'a/duck/shanghai/37/2002_CLADE0_cluster1.3*'
			'a/duck/fujian/13/2002_CLADE0_cluster1.3*'
			'a/duck/fujian/01/2002_CLADE0_cluster1.3*'
			'a/chicken/hebei/108/02_CLADE0_cluster1.3*'
			'a/duck/guangxi/12/2003_CLADE0_cluster1.3*'
			'a/chicken/zhoukou/2/02_CLADE0_cluster1.3*'
			'a/duck/guangxi/27/2003_CLADE0_cluster1.3*'
			'a/goose/hong_kong/ww28/2000_CLADE0_cluster1.3.1*'
			'a/goose/hong_kong/ww26/2000_CLADE0_cluster1.3.1*'
			'a/goose/hong_kong/385_5/2000_CLADE0_cluster1.3.1*'
			'a/goose/hong_kong/385_3/2000_CLADE0_cluster1.3.1*'
			'a/chicken/shantou/2535/2001_CLADE0_cluster1.3.1*'
			'a/goose/huadong/1/2000_CLADE0_cluster1.3.1*'
			'a/duck/shanghai/1/2000_CLADE0_cluster1.3.1*'
			'a/chicken/hong_kong/yu562/01_CLADE3_cluster1.3.1*'
			'a/chicken/hong_kong/879_1/01_CLADE3_cluster1.3.1*'
			'a/chicken/hong_kong/sf219/01_CLADE3_cluster1.3.1*'
			'a/silky_chicken/hong_kong/sf189/01_CLADE3_cluster1.3.1*'
			'a/chicken/hong_kong/891_1/01_CLADE3_cluster1.3.1*'
			'a/chicken/hong_kong/yu822_2/01-mb_CLADE3_cluster1.3.1*'
			'a/chicken/hong_kong/yu822_2/01_CLADE3_cluster1.3.1*'
			'a/pigeon/hong_kong/sf215/01_CLADE3_cluster1.3.1*'
			'a/quail/hong_kong/sf203/01_CLADE3_cluster1.3.1*'
			'a/chicken/hong_kong/822_1/01_CLADE3_cluster1.3.1*'
			'a/duck/hong_kong/2986_1/2000_CLADE3_cluster1.3.1*'
			'a/goose/hong_kong/76_1/01_CLADE3_cluster1.3.1*'
			'a/duck/shantou/1101/2001_CLADE3_cluster1.3.1*'
			'a/duck/guangdong/01/2001_CLADE3_cluster1.3.1*'
			'a/chicken/hong_kong/fy77/01_CLADE3_cluster1.3.1*'
			'a/chicken/hong_kong/nt873_3/01-mb_CLADE3_cluster1.3.1*'
			'a/chicken/hong_kong/715_5/01_CLADE3_cluster1.3.1*'
			'a/pheasant/hong_kong/fy155/01_CLADE3_cluster1.3.1*'
			'a/chicken/hong_kong/fy150/01_CLADE3_cluster1.3.1*'
			'a/chicken/hong_kong/fy150/01-mb_CLADE3_cluster1.3.1*'
			'a/pheasant/hong_kong/fy155/01-mb_CLADE3_cluster1.3.1*'
			'a/duck/shanghai/13/2001_CLADE3_cluster1.3.1.1*'
			'a/goose/hong_kong/3014_8/2000_CLADEoutliers_cluster1.3.1.1.1*'
			'a/goose/hong_kong/3014_5/2000_CLADEoutliers_cluster1.3.1.1.1*'
			'a/duck/guangdong/22/2002_CLADE4_cluster1.3.1.1.1*'
			'a/partridge/shantou/478/2002_CLADE4_cluster1.3.1.1.1*'
			'a/duck/shantou/700/2002_CLADE4_cluster1.3.1.1.1*'
			'a/goose/shantou/753/2002_CLADE4_cluster1.3.1.1.1*'
			'a/goose/fujian/bb/2003_CLADE4_cluster1.3.1.1.1.1*'
			'a/chicken/hong_kong/31_4/02_CLADE4_cluster1.3.1.1.1.1*'
			'a/chicken/hong_kong/96_1/02_CLADE4_cluster1.3.1.1.1.1*'
			'a/chicken/hong_kong/409_1/02_CLADE4_cluster1.3.1.1.1.1*'
			'a/goose/guiyang/337/2006_CLADE4_cluster1.3.1.1.1.1.1*'
			'a/duck/guiyang/2231/2005_CLADE4_cluster1.3.1.1.1.1.1*'
			'a/chicken/guiyang/441/2006_CLADE4_cluster1.3.1.1.1.1.1*'
			'a/chicken/guiyang/846/2006_CLADE4_cluster1.3.1.1.1.1.1*'
			'a/goose/guiyang/1175/2006_CLADE4_cluster1.3.1.1.1.1.1*'
			'a/chicken/guiyang/1218/2006_CLADE4_cluster1.3.1.1.1.1.1*'
			'a/duck/guangxi/35/2001_CLADE3_cluster1.3.1.1.1*'
			'a/chicken/hebei/718/2001_CLADE3_cluster1.3.1.1.1*'
			'a/duck/guangxi/xa/2001_CLADE3_cluster1.3.1.1.1*'
			'a/goose/hong_kong/ww100/01_CLADE3_cluster1.3.1.1.1*'
			'a/partridge/shantou/2886/2003_CLADEoutliers_cluster1.3.1.1.1*'
			'a/pheasant/shantou/3535/2003_CLADEoutliers_cluster1.3.1.1.1*'
			a/duck/zhejiang/bj/2002_CLADEoutliers
			a/chicken/hubei/wo/2003_CLADE7
			a/beijing/01/2003_CLADE7
			a/chicken/hebei/326/2005_CLADE7
			a/chicken/vietnam/ncvd-016/2008_CLADE7
			a/chicken/shanxi/2/2006_CLADE7
			'a/domestic_green-winged_teal/hunan/79/20_CLADE7_cluster1.3.1.1.1.2*'
			'a/domestic_green-winged_teal/hunan/67/20_CLADE7_cluster1.3.1.1.1.2*'
			'a/goose/yunnan/3315/2005_CLADE7_cluster1.3.1.1.1.2*'
			'a/goose/yunnan/5539/2005_CLADE7_cluster1.3.1.1.1.2*'
			'a/duck/yunnan/5133/2005_CLADE7_cluster1.3.1.1.1.2*'
			'a/duck/yunnan/5236/2005_CLADE7_cluster1.3.1.1.1.2*'
			'a/duck/hong_kong/380_5/2001_CLADEoutliers_cluster1.3.1.1*'
			'a/chicken/shantou/904/2001_CLADEoutliers_cluster1.3.1.1*'
			'a/duck/guangxi/22/2001_CLADE3_cluster1.3.1.1*'
			'a/goose/viet_nam/113/2001_CLADE3_cluster1.3.1.1*'
			'a/goose/viet_nam/324/2001_CLADE3_cluster1.3.1.1*'
			'a/duck/fujian/17/2001_CLADE3_cluster1.3.1.1*'
			'a/chicken/jilin/hh/2002_CLADEoutliers_cluster1.3.1.1.2*'
			'a/chicken/jilin/9/2004_CLADEoutliers_cluster1.3.1.1.2*'
			'a/chicken/jiangsu/cz1/2002_CLADEoutliers_cluster1.3.1.1.2*'
			a/chicken/jilin/he/2002_CLADEoutliers
			'a/chicken/jilin/hf/2002_CLADEoutliers_cluster1.3.1.1.2*'
			'a/goose/shantou/157/2002_CLADEoutliers_cluster1.3.1.1.2*'
			a/duck/yokohama/aq10/2003_CLADEoutliers
			'a/duck/shantou/5526/2001_CLADEoutliers_cluster1.3.1.1.2*'
			'a/chicken/henan/01/2004_CLADEoutliers_cluster1.3.1.1.2*'
			'a/duck/hubei/wg/2002_CLADE6_cluster1.3.1.1.2*'
			'a/blackbird/hunan/1/2004_CLADE6_cluster1.3.1.1.2*'
			'a/duck/zhejiang/52/2000_CLADE5_cluster1.3.1.1.2*'
			a/chicken/jilin/ho/2003_CLADE5
			'a/duck/viet_nam/ncvd1/2003_CLADE5_cluster1.3.1.1.2.1*'
			'a/goose/guangxi/914/2004_CLADE5_cluster1.3.1.1.2.1*'
			'a/duck/guangxi/1378/2004_CLADE5_cluster1.3.1.1.2.1*'
			'a/chicken/viet_nam/ncvd8/2003_CLADE5_cluster1.3.1.1.2.1*'
			'a/chicken/guangxi/2439/2004_CLADE5_cluster1.3.1.1.2.1*'
			'a/duck/guangxi/1681/2004_CLADE5_cluster1.3.1.1.2.1*'
			'a/duck/guangxi/1586/2004_CLADE5_cluster1.3.1.1.2.1*'
			'a/duck/guangxi/1793/2004_CLADE5_cluster1.3.1.1.2.1*'
			'a/goose/guangxi/1198/2004_CLADE5_cluster1.3.1.1.2.1*'
			'a/duck/guangxi/668/2004_CLADE5_cluster1.3.1.1.2.1*'
			'a/goose/guangxi/2112/2004_CLADE5_cluster1.3.1.1.2.1*'
			'a/duck/guangxi/2291/2004_CLADE5_cluster1.3.1.1.2.1*'
			'a/goose/guangxi/1097/2004_CLADE5_cluster1.3.1.1.2.1*'
			'a/goose/guangxi/1832/2004_CLADE5_cluster1.3.1.1.2.1*'
			'a/duck/guangxi/2396/2004_CLADE5_cluster1.3.1.1.2.1*'
			'a/goose/guangxi/2383/2004_CLADE5_cluster1.3.1.1.2.1*'
			'a/duck/shanghai/xj/2002_CLADEoutliers_cluster1.3.1.1.2.2*'
			'a/dk/st/4003/2003_CLADEoutliers_cluster1.3.1.1.2.2*'
			'a/duck/shantou/4610/2003_CLADEoutliers_cluster1.3.1.1.2.2*'
			'a/partridge/shantou/1075/2002_CLADE9_cluster1.3.1.1.2.2*'
			'a/duck/guangxi/50/2001_CLADE9_cluster1.3.1.1.2.2*'
			'a/chicken/henan/16/2004_CLADE9_cluster1.3.1.1.2.2*'
			'a/chicken/henan/1/2004_CLADE9_cluster1.3.1.1.2.2*'
			'a/chicken/henan/12/2004_CLADE9_cluster1.3.1.1.2.2*'
			'a/chicken/henan/210/2004_CLADE9_cluster1.3.1.1.2.2*'
			'a/pheasant/shantou/4567/2002_CLADE9_cluster1.3.1.1.2.2*'
			'a/chicken/shantou/133/2003_CLADE9_cluster1.3.1.1.2.2*'
			'a/goose/huadong/220/2004_CLADE9_cluster1.3.1.1.2.2*'
			'a/chicken/hubei/327/2004_CLADE9_cluster1.3.1.1.2.2.1*'
			'a/chicken/hubei/489/2004_CLADE9_cluster1.3.1.1.2.2.1*'
			'a/chicken/hubei/14/2004_CLADE9_cluster1.3.1.1.2.2.1*'
			'a/chukar/shantou/4690/2003_CLADE9_cluster1.3.1.1.2.2.1*'
			'a/chicken/macheng/2004_CLADE9_cluster1.3.1.1.2.2.1*'
			'a/ck/hong_kong/wf157/2003_CLADE9_cluster1.3.1.1.2.2.1*'
			'a/peregrine_falcon/hong_kong/d0028/2004_CLADE9_cluster1.3.1.1.2.2.1.1*'
			'a/duck/guangzhou/20/2005_CLADE9_cluster1.3.1.1.2.2.1.1*'
			'a/duck/guangxi/2775/2005_CLADE9_cluster1.3.1.1.2.2.1.1*'
			'a/migratory_duck/jiangxi/1653/2005_CLADE9_cluster1.3.1.1.2.2.1.1*'
			'a/goose/shantou/1621/05_CLADE9_cluster1.3.1.1.2.2.1.1*'
			'a/goose/shantou/2216/2005_CLADE9_cluster1.3.1.1.2.2.1.1*'
			'a/chicken/fujian/1042/2005_CLADE9_cluster1.3.1.1.2.2.1.1*'
			'a/duck/fujian/897/2005_CLADE9_cluster1.3.1.1.2.2.1.1*'
			'a/chicken/hong_kongi/86_3/2002_CLADE8_cluster1.3.1.1.2.2.2*'
			'a/chicken/hong_kong/61_9/02_CLADE8_cluster1.3.1.1.2.2.2*'
			'a/chicken/hong_kong/yu777/02_CLADE8_cluster1.3.1.1.2.2.2*'
			'a/ck/hong_kong/yu22/2002_CLADE8_cluster1.3.1.1.2.2.2*'
			'a/chicken/vietnam/g62/2005_CLADEoutliers_cluster1.3.1.1.2.2.2*'
			'a/ck/hong_kong/2133_1/2003_CLADEoutliers_cluster1.3.1.1.2.2.2*'
			'a/duck/guangdong/173/04_CLADEoutliers_cluster1.3.1.1.2.2.2*'
			'a/duck/hunan/1340/2002_CLADEoutliers_cluster1.3.1.1.2.2.2*'
			'a/duck/hunan/300/2003_CLADEoutliers_cluster1.3.1.1.2.2.2*'
			'a/duck/hunan/378/2003_CLADEoutliers_cluster1.3.1.1.2.2.2*'
			'a/duck/yunnan/862/2002_CLADEoutliers_cluster1.3.1.1.2.2.2*'
			'a/chicken/yunnan/1628/2003_CLADEoutliers_cluster1.3.1.1.2.2.2*'
			'a/duck/yunnan/971/2002_CLADEoutliers_cluster1.3.1.1.2.2.2*'
			'a/chicken/shantou/3900/2002_CLADE1_cluster1.3.1.1.2.2.2.1*'
			'a/quail/shantou/3071/2002_CLADE1_cluster1.3.1.1.2.2.2.1*'
			'a/quail/shantou/3054/2002_CLADE1_cluster1.3.1.1.2.2.2.1*'
			'a/ck/hong_kong/ssp141/2003_CLADE1_cluster1.3.1.1.2.2.2.1*'
			'a/pheasant/shantou/40/2003_CLADE1_cluster1.3.1.1.2.2.2.1*'
			'a/feral_pigeon/hong_kong/862_7/2002_CLADE1_cluster1.3.1.1.2.2.2.1*'
			'a/duck/hong_kong/821/2002_CLADE1_cluster1.3.1.1.2.2.2.1*'
			'a/ck/hong_kong/3169_1/2002_CLADE1_cluster1.3.1.1.2.2.2.1*'
			'a/grey_heron/hong_kong/861_1/2002_CLADE1_cluster1.3.1.1.2.2.2.1*'
			'a/egret/hong_kong/757_2/2003_CLADE1_cluster1.3.1.1.2.2.2.1*'
			'a/egret/hong_kong/757_3/2002_CLADE1_cluster1.3.1.1.2.2.2.1*'
			'a/goose/hong_kong/739_2/02_CLADE1_cluster1.3.1.1.2.2.2.1*'
			'a/ck/hong_kong/fy157/2003_CLADE1_cluster1.3.1.1.2.2.2.1*'
			'a/chicken/hong_kong/3123_1/2002_CLADE1_cluster1.3.1.1.2.2.2.1*'
			'a/duck/hunan/1386/2003_CLADE1_cluster1.3.1.1.2.2.2.1*'
			'a/hong_kong/212/03_CLADE1_cluster1.3.1.1.2.2.2.1*'
			'a/hong_kong/213/2003_CLADE1_cluster1.3.1.1.2.2.2.1*'
			'a/ck/hong_kong/3176_3/2002_CLADE1_cluster1.3.1.1.2.2.2.1*'
			'a/black_headed_gull/hong_kong/12_1/2003_CLADE1_cluster1.3.1.1.2.2.2.1*'
			'a/chicken/yunnan/1252/2003_CLADE1_cluster1.3.1.1.2.2.2.1*'
			'a/duck/yunnan/215/2003_CLADE1_cluster1.3.1.1.2.2.2.1*'
			'a/chicken/yunnan/1251/2003_CLADE1_cluster1.3.1.1.2.2.2.1*'
			'a/chicken/yunnan/564/2003_CLADE1_cluster1.3.1.1.2.2.2.1*'
			'a/chicken/yunnan/1215/2002_CLADE1_cluster1.3.1.1.2.2.2.1*'
			'a/chicken/yunnan/1083/2003_CLADE1_cluster1.3.1.1.2.2.2.1*'
			'a/duck/yunnan/119/2003_CLADE1_cluster1.3.1.1.2.2.2.1*'
			'a/duck/yunnan/662/2003_CLADE1_cluster1.3.1.1.2.2.2.1*'
			'a/leopard/suphanburi/thailand/leo-1/04_CLADE1_cluster1.3.1.1.2.2.2.1*'
			'a/bird/thailand/3_1/2004_CLADE1_cluster1.3.1.1.2.2.2.1*'
			'a/duck/vietnam/15/2003_CLADE1_cluster1.3.1.1.2.2.2.1*'
			'a/hatay/2004_CLADE1_cluster1.3.1.1.2.2.2.1*'
			'a/prachinburi/6231/2004_CLADE1_cluster1.3.1.1.2.2.2.1*'
			'a/chicken/prachinburi/thailand/cu-104/04_CLADE1_cluster1.3.1.1.2.2.2.1*'
			'a/chicken/saraburi/thailand/cu-27/2004_CLADE1_cluster1.3.1.1.2.2.2.1*'
			'a/ostrich/samut_prakan/thailand/cu-31/04_CLADE1_cluster1.3.1.1.2.2.2.1*'
			'a/duck/phetchabun/niah6-2-0040/2004_CLADE1_cluster1.3.1.1.2.2.2.1*'
			'a/little_grebe/thailand/phichit-01/2004_CLADE1_cluster1.3.1.1.2.2.2.1*'
			'a/rollers/bangkok/thailand/cu-26/04_CLADE1_cluster1.3.1.1.2.2.2.1*'
			'a/chicken/ayutthaya/thailand/cu-24/04_CLADE1_cluster1.3.1.1.2.2.2.1*'
			'a/chicken/malaysia/5858/2004_CLADE1_cluster1.3.1.1.2.2.2.1*'
			'a/chicken/vietnam/30/2003_CLADE1_cluster1.3.1.1.2.2.2.1*'
			'a/mallard/vietnam/21/2003_CLADE1_cluster1.3.1.1.2.2.2.1*'
			'a/chicken/viet_nam/1/2004_CLADE1_cluster1.3.1.1.2.2.2.1*'
			'a/duck/vietnam/17/2003_CLADE1_cluster1.3.1.1.2.2.2.1*'
			'a/ck/viet_nam/37/2004_CLADE1_cluster1.3.1.1.2.2.2.1*'
			'a/chicken/vietnam/830/2004_CLADE1_cluster1.3.1.1.2.2.2.1*'
			'a/chicken/viet_nam/tn-025/2004_CLADE1_cluster1.3.1.1.2.2.2.1*'
			'a/chicken/vietnam/10/2004_CLADE1_cluster1.3.1.1.2.2.2.1*'
			'a/ck/viet_nam/35/2004_CLADE1_cluster1.3.1.1.2.2.2.1*'
			'a/chicken/vietnam/159/2004_CLADE1_cluster1.3.1.1.2.2.2.1*'
			'a/duck/vietnam/283/2005_CLADE1_cluster1.3.1.1.2.2.2.1*'
			'a/chicken/viet_nam/dt-171/2004_CLADE1_cluster1.3.1.1.2.2.2.1*'
			'a/chicken/vietnam/18/2004_CLADE1_cluster1.3.1.1.2.2.2.1*'
			'a/chicken/vietnam/135/2004_CLADE1_cluster1.3.1.1.2.2.2.1*'
			'a/ck/viet_nam/36/2004_CLADE1_cluster1.3.1.1.2.2.2.1*'
			'a/quail/vietnam/36/04_CLADE1_cluster1.3.1.1.2.2.2.1*'
			'a/ck/viet_nam/38/2004_CLADE1_cluster1.3.1.1.2.2.2.1*'
			'a/chicken/vietnam/260/2004_CLADE1_cluster1.3.1.1.2.2.2.1*'
			'a/chicken/vietnam/890/2004_CLADE1_cluster1.3.1.1.2.2.2.1*'
			'a/duck/vietnam/376/2005_CLADE1_cluster1.3.1.1.2.2.2.1*'
			'a/ck/viet_nam/39/2004_CLADE1_cluster1.3.1.1.2.2.2.1*'
			'a/chicken/vietnam/dt171/2004_CLADE1_cluster1.3.1.1.2.2.2.1*'
			'a/chicken/vietnam/134/2004_CLADE1_cluster1.3.1.1.2.2.2.1*'
			'a/cambodia/jp52a/2005_CLADE1_cluster1.3.1.1.2.2.2.1*'
			'a/chicken/vietnam/147/2004_CLADE1_cluster1.3.1.1.2.2.2.1*'
			'a/chicken/vietnam/52/2004_CLADE1_cluster1.3.1.1.2.2.2.1*'
			'a/chicken/vietnam/53/2004_CLADE1_cluster1.3.1.1.2.2.2.1*'
			'a/chicken/vietnam/132/2004_CLADE1_cluster1.3.1.1.2.2.2.1*'
			'a/quail/vietnam/177/2004_CLADE1_cluster1.3.1.1.2.2.2.1*'
			'a/goose/vietnam/264/2004_CLADE1_cluster1.3.1.1.2.2.2.1*'
			'a/goose/cambodia/022b/2005_CLADE1_cluster1.3.1.1.2.2.2.1*'
			'a/chicken/cambodia/022lc3b/2005_CLADE1_cluster1.3.1.1.2.2.2.1*'
			'a/duck/vietnam/148/2004_CLADE1_cluster1.3.1.1.2.2.2.1*'
			'a/mallard_duck/vietnam/133/2004_CLADE1_cluster1.3.1.1.2.2.2.1*'
			'a/chicken/vietnam/133/2004_CLADE1_cluster1.3.1.1.2.2.2.1*'
			'a/chicken/viet_nam/33/2004_CLADE1_cluster1.3.1.1.2.2.2.1*'
			'a/chicken/vietnam/23/2004_CLADE1_cluster1.3.1.1.2.2.2.1*'
			'a/chicken/vietnam/24/2004_CLADE1_cluster1.3.1.1.2.2.2.1*'
			'a/chicken/viet_nam/ld-080/2004_CLADE1_cluster1.3.1.1.2.2.2.1*'
			'a/chicken/vietnam/ncvd09/2005_CLADE1_cluster1.3.1.1.2.2.2.1*'
			'a/duck/vietnam/258/2004_CLADE1_cluster1.3.1.1.2.2.2.1*'
			'a/duck/vietnam/dong_thap_680a/2005_CLADE1_cluster1.3.1.1.2.2.2.1*'
			'a/duck/vietnam/soc_trang_680g/2005_CLADE1_cluster1.3.1.1.2.2.2.1*'
			'a/duck/vietnam/dong_thap_680h/2005_CLADE1_cluster1.3.1.1.2.2.2.1*'
			'a/chicken/vietnam/binh_duong477/2005_CLADE1_cluster1.3.1.1.2.2.2.1*'
			'a/duck/vietnam/1469/2005_CLADE1_cluster1.3.1.1.2.2.2.1*'
			'a/duck/vietnam/soc_trang_680c/2005_CLADE1_cluster1.3.1.1.2.2.2.1*'
			'a/duck/vietnam/1231/2005_CLADE1_cluster1.3.1.1.2.2.2.1*'
			'a/duck/vietnam/s654/2005_CLADE1_cluster1.3.1.1.2.2.2.1*'
			'a/duck/vietnam/557/2005_CLADE1_cluster1.3.1.1.2.2.2.1*'
			'a/chicken/vietnam/398/2005_CLADE1_cluster1.3.1.1.2.2.2.1*'
			'a/chicken/cambodia/013lc1b/2005_CLADE1_cluster1.3.1.1.2.2.2.1*'
			'a/duck/vietnam/543/2005_CLADE1_cluster1.3.1.1.2.2.2.1*'
			'a/duck/vietnam/s640/2005_CLADE1_cluster1.3.1.1.2.2.2.1*'
			'a/duck/vietnam/286/2005_CLADE1_cluster1.3.1.1.2.2.2.1*'
			'a/quail/vietnam/282/2005_CLADE1_cluster1.3.1.1.2.2.2.1*'
			'a/duck/vietnam/177/2005_CLADE1_cluster1.3.1.1.2.2.2.1*'
			'a/duck/vietnam/367/2005_CLADE1_cluster1.3.1.1.2.2.2.1*'
			'a/duck/viet_nam/367/2005_CLADE1_cluster1.3.1.1.2.2.2.1*'
			'a/muscovy_duck/vietnam/ncvd02/2005_CLADE1_cluster1.3.1.1.2.2.2.1*'
			'a/duck/vietnam/hau_giang680e/2005_CLADE1_cluster1.3.1.1.2.2.2.1*'
			'a/duck/vietnam/hau_giang680f/2005_CLADE1_cluster1.3.1.1.2.2.2.1*'
			'a/chicken/vietnam/393/2005_CLADE1_cluster1.3.1.1.2.2.2.1*'
			'a/duck/vietnam/1228/2005_CLADE1_cluster1.3.1.1.2.2.2.1.1*'
			'a/duck/vietnam/dong_thap_680d/2005_CLADE1_cluster1.3.1.1.2.2.2.1.1*'
			'a/duck/vietnam/1771/2005_CLADE1_cluster1.3.1.1.2.2.2.1.1*'
			'a/chicken/vietnam/long_an_636/2005_CLADE1_cluster1.3.1.1.2.2.2.1.1*'
			'a/duck/vietnam/an_giang_680b/2005_CLADE1_cluster1.3.1.1.2.2.2.1.1*'
			'a/duck/vietnam/1233/2005_CLADE1_cluster1.3.1.1.2.2.2.1.1*'
			'a/cambodia/r0405050/2007_CLADE1_cluster1.3.1.1.2.2.2.1.1*'
			'a/chicken/vietnam/29/2007_CLADE1_cluster1.3.1.1.2.2.2.1.1*'
			'a/muscovy_duck/vietnam/ben_tre_342/2006_CLADE1_cluster1.3.1.1.2.2.2.1.1*'
			'a/duck/vietnam/1/2007_CLADE1_cluster1.3.1.1.2.2.2.1.1*'
			'a/duck/vietnam/tien_giang_409/2006_CLADE1_cluster1.3.1.1.2.2.2.1.1*'
			'a/chicken/vietnam/15/2007_CLADE1_cluster1.3.1.1.2.2.2.1.1*'
			'a/duck/vietnam/6/2007_CLADE1_cluster1.3.1.1.2.2.2.1.1*'
			'a/duck/vietnam/8/2007_CLADE1_cluster1.3.1.1.2.2.2.1.1*'
			'a/duck/vietnam/5/2007_CLADE1_cluster1.3.1.1.2.2.2.1.1*'
			'a/muscovy_duck/vietnam/4/2007_CLADE1_cluster1.3.1.1.2.2.2.1.1*'
			'a/muscovy_duck/vietnam/33/2007_CLADE1_cluster1.3.1.1.2.2.2.1.1*'
			'a/duck/vietnam/34/2007_CLADE1_cluster1.3.1.1.2.2.2.1.1*'
			'a/duck/vietnam/18/2007_CLADE1_cluster1.3.1.1.2.2.2.1.1*'
			'a/duck/vietnam/ca_mau498/2006_CLADE1_cluster1.3.1.1.2.2.2.1.1*'
			'a/duck/vietnam/ca_mau498a/2006_CLADE1_cluster1.3.1.1.2.2.2.1.1*'
			'a/duck/vietnam/2/2007_CLADE1_cluster1.3.1.1.2.2.2.1.1*'
			'a/duck/vietnam/7/2007_CLADE1_cluster1.3.1.1.2.2.2.1.1*'
			'a/chicken/thailand/ch-2/2004_CLADE1_cluster1.3.1.1.2.2.2.1*'
			'a/gs/thailand/79/2004_CLADE1_cluster1.3.1.1.2.2.2.1*'
			'a/chicken/chachoengsao/thailand/cu-10/04_CLADE1_cluster1.3.1.1.2.2.2.1*'
			'a/open-billed_stork/bangkok/lbd0111f/04_CLADE1_cluster1.3.1.1.2.2.2.1*'
			'a/open-billed_stork/bangkok/lbd0511f/04_CLADE1_cluster1.3.1.1.2.2.2.1*'
			'a/chicken/cambodia/7/2004_CLADE1_cluster1.3.1.1.2.2.2.1*'
			'a/chicken/chonburi/thailand/cu-7/04_CLADE1_cluster1.3.1.1.2.2.2.1*'
			'a/clouded_leopard/thailand/ku-11/2004_CLADE1_cluster1.3.1.1.2.2.2.1*'
			'a/open-billed_stork/suphanburi/tsd0912f/_CLADE1_cluster1.3.1.1.2.2.2.1*'
			'a/open-billed_stork/thailand/cu-2/2004_CLADE1_cluster1.3.1.1.2.2.2.1*'
			'a/open-billed_stork/nakhonsawan/bbd0104f_CLADE1_cluster1.3.1.1.2.2.2.1*'
			'a/crow/bangkok/thailand/cu-35/04_CLADE1_cluster1.3.1.1.2.2.2.1*'
			'a/chicken/nakornsawan/niah6-3-0009/2005_CLADE1_cluster1.3.1.1.2.2.2.1*'
			'a/crested_eagle/belgium/01/2004_CLADE1_cluster1.3.1.1.2.2.2.1*'
			'a/chicken/ratchaburi/thailand/cu-68/2004_CLADE1_cluster1.3.1.1.2.2.2.1*'
			'a/chicken/thailand/kanchanaburi/ck-160/0_CLADE1_cluster1.3.1.1.2.2.2.1*'
			'a/chicken/thailand/nontaburi/ck-162/2005_CLADE1_cluster1.3.1.1.2.2.2.1*'
			'a/quail/thailand/nakhon_pathom/qa-161/20_CLADE1_cluster1.3.1.1.2.2.2.1*'
			'a/pigeon/thailand/vsmu-25-bkk/2005_CLADE1_cluster1.3.1.1.2.2.2.1*'
			'a/duck/thailand/cu-329/07_CLADE1_cluster1.3.1.1.2.2.2.1*'
			'a/duck/thailand/cu-328/07_CLADE1_cluster1.3.1.1.2.2.2.1*'
			'a/duck/kamphaengphet/niah6-2-0043/2004_CLADE1_cluster1.3.1.1.2.2.2.1*'
			'a/chicken/kamphaengphet/niah6-3-0011/05_CLADE1_cluster1.3.1.1.2.2.2.1*'
			'a/crow/bangkok/thailand/cu-25/04_CLADE1_cluster1.3.1.1.2.2.2.1*'
			'a/chicken/phitsanulok/niah6-3-0011/2005_CLADE1_cluster1.3.1.1.2.2.2.1*'
			'a/quail/malaysia/6309/2004_CLADE1_cluster1.3.1.1.2.2.2.1*'
			'a/open-billed_stork/nakhonsawan/bbd1421j_CLADE1_cluster1.3.1.1.2.2.2.1*'
			'a/open-billed_stork/nakhonsawan/bbd1221j_CLADE1_cluster1.3.1.1.2.2.2.1*'
			'a/open-billed_stork/nakhonsawan/bbd1521j_CLADE1_cluster1.3.1.1.2.2.2.1*'
			'a/open-billed_stork/nakhonsawan/bbd2616f_CLADE1_cluster1.3.1.1.2.2.2.1*'
			'a/open-billed_stork/nakhonsawan/bba0627m_CLADE1_cluster1.3.1.1.2.2.2.1*'
			'a/open-billed_stork/nakhonsawan/bbd3616m_CLADE1_cluster1.3.1.1.2.2.2.1*'
			'a/open-billed_stork/nakhonsawan/bbd1621j_CLADE1_cluster1.3.1.1.2.2.2.1*'
			'a/open-billed_stork/nakhonsawan/bbd2316f_CLADE1_cluster1.3.1.1.2.2.2.1*'
			'a/open-billed_stork/nakhonsawan/bba3011m_CLADE1_cluster1.3.1.1.2.2.2.1*'
			'a/open-billed_stork/nakhonsawan/bbd3309m_CLADE1_cluster1.3.1.1.2.2.2.1*'
			'a/open-billed_stork/nakhonsawan/bba2611m_CLADE1_cluster1.3.1.1.2.2.2.1*'
			'a/open-billed_stork/nakhonsawan/bba2811m_CLADE1_cluster1.3.1.1.2.2.2.1*'
			'a/open-billed_stork/nakhonsawan/bbd3516m_CLADE1_cluster1.3.1.1.2.2.2.1*'
			'a/cat/thailand/ku-02/04_CLADE1_cluster1.3.1.1.2.2.2.1*'
			'a/open-billed_stork/nakhonsawan/bbd0404f_CLADE1_cluster1.3.1.1.2.2.2.1*'
			'a/chicken/vietnam/c58/04_CLADE1_cluster1.3.1.1.2.2.2.1*'
			'a/chicken/viet_nam/c57/2004_CLADE1_cluster1.3.1.1.2.2.2.1*'
			'a/chicken/vietnam/19/2003_CLADE1_cluster1.3.1.1.2.2.2.1*'
			'a/mallard/vietnam/16/2003_CLADE1_cluster1.3.1.1.2.2.2.1*'
			'a/chicken/vietnam/28/2003_CLADE1_cluster1.3.1.1.2.2.2.1*'
			'a/chicken/vietnam/27/2003_CLADE1_cluster1.3.1.1.2.2.2.1*'
			'a/chicken/vietnam/20/2003_CLADE1_cluster1.3.1.1.2.2.2.1*'
			'a/chicken/viet_nam/ncvd31/2004_CLADE1_cluster1.3.1.1.2.2.2.1*'
			'a/chicken/vietnam/32/2004_CLADE1_cluster1.3.1.1.2.2.2.1*'
			'a/chicken/vietnam/p22/05_CLADE1_cluster1.3.1.1.2.2.2.1*'
			'a/chicken/viet_nam/2/2005_CLADE1_cluster1.3.1.1.2.2.2.1*'
			'a/chicken/viet_nam/ncvd10/2005_CLADE1_cluster1.3.1.1.2.2.2.1*'
			'a/duck/vietnam/272/2005_CLADE1_cluster1.3.1.1.2.2.2.1*'
			'a/chicken/vietnam/p78/05_CLADE1_cluster1.3.1.1.2.2.2.1*'
			'a/chicken/viet_nam/ncvd09/2005_CLADE1_cluster1.3.1.1.2.2.2.1*'
			'a/duck/viet_nam/18/2005_CLADE1_cluster1.3.1.1.2.2.2.1*'
			'a/chicken/viet_nam/ncvd12/2005_CLADE1_cluster1.3.1.1.2.2.2.1*'
			'a/chicken/vietnam/p41/05_CLADE1_cluster1.3.1.1.2.2.2.1*'
			'a/duck/vietnam/220/2004_CLADE1_cluster1.3.1.1.2.2.2.1*'
			'a/duck/vietnam/219/2004_CLADE1_cluster1.3.1.1.2.2.2.1*'
			'a/muscovy_duck/viet_nam/ncvd02/2005_CLADE1_cluster1.3.1.1.2.2.2.1*'
			'a/duck/viet_nam/ncvd01/2005_CLADE1_cluster1.3.1.1.2.2.2.1*'
			'a/duck/viet_nam/ncvd07/2005_CLADE1_cluster1.3.1.1.2.2.2.1*'
			'a/duck/vietnam/ncvd01/2005_CLADE1_cluster1.3.1.1.2.2.2.1*'
			'a/duck/vietnam/942a/2004_CLADE1_cluster1.3.1.1.2.2.2.1*'
			'a/duck/viet_nam/1/2005_CLADE1_cluster1.3.1.1.2.2.2.1*'
			'a/duck/vietnam/tg24-o1/05_CLADE1_cluster1.3.1.1.2.2.2.1*'
			'a/duck/viet_nam/ncvd08/2005_CLADE1_cluster1.3.1.1.2.2.2.1*'
			'a/chicken/viet_nam/11/2005_CLADE1_cluster1.3.1.1.2.2.2.1*'
			'a/duck/vietnam/942b/2004_CLADE1_cluster1.3.1.1.2.2.2.1*'
			'a/duck/viet_nam/ncvd04/2005_CLADE1_cluster1.3.1.1.2.2.2.1*'
			'a/mallard/vietnam/352/2005_CLADE1_cluster1.3.1.1.2.2.2.1*'
			'a/chicken/vietnam/348/2005_CLADE1_cluster1.3.1.1.2.2.2.1*'
			'a/mallard/vietnam/347/2005_CLADE1_cluster1.3.1.1.2.2.2.1*'
			'a/duck/vietnam/n-tb/2005_CLADE1_cluster1.3.1.1.2.2.2.1*'
			'a/hanoi/30408/2005_CLADE1_cluster1.3.1.1.2.2.2.1*'
			'a/duck/viet_nam/ncvd05/2005_CLADE1_cluster1.3.1.1.2.2.2.1*'
			'a/duck/vietnam/5004/2005_CLADE1_cluster1.3.1.1.2.2.2.1*'
			'a/ck/thailand/1/2004_CLADE1_cluster1.3.1.1.2.2.2.1*'
			'a/duck/vietnam/48/2004_CLADE1_cluster1.3.1.1.2.2.2.1*'
			'a/dk/viet_nam/11/2004_CLADE1_cluster1.3.1.1.2.2.2.1*'
			'a/chicken/nakhon_sawan/thailand/cu-13/04_CLADE1_cluster1.3.1.1.2.2.2.1*'
			'a/ck/thailand/9_1/2004_CLADE1_cluster1.3.1.1.2.2.2.1*'
			'a/duck/vietnam/40/2004_CLADE1_cluster1.3.1.1.2.2.2.1*'
			'a/chicken/vietnam/5/2003_CLADE1_cluster1.3.1.1.2.2.2.1*'
			'a/dk/thailand/71_1/2004_CLADE1_cluster1.3.1.1.2.2.2.1*'
			'a/mallard/vietnam/3/2003_CLADE1_cluster1.3.1.1.2.2.2.1*'
			'a/chicken/nakhon_pathom/thailand/cu-14/0_CLADE1_cluster1.3.1.1.2.2.2.1*'
			'a/chicken/chachoengsao/thailand/cu-11/04_CLADE1_cluster1.3.1.1.2.2.2.1*'
			'a/chicken/nakhon_sawan/thailand/cu-39/04_CLADE1_cluster1.3.1.1.2.2.2.1*'
			'a/chicken/nakorn-patom/thailand/cu-k2/20_CLADE1_cluster1.3.1.1.2.2.2.1*'
			'a/chicken/bangkok/thailand/cu-20/04_CLADE1_cluster1.3.1.1.2.2.2.1*'
			'a/chicken/suphanburi/thailand/cu-9/04_CLADE1_cluster1.3.1.1.2.2.2.1*'
			'a/chicken/bangkok/thailand/cu-6/04_CLADE1_cluster1.3.1.1.2.2.2.1*'
			'a/chicken/chonburi/thailand/cu-73/04_CLADE1_cluster1.3.1.1.2.2.2.1*'
			'a/chicken/nakhon_sawan/thailand/cu-12/04_CLADE1_cluster1.3.1.1.2.2.2.1*'
			'a/ostrich/samut_prakan/thailand/cu-19/04_CLADE1_cluster1.3.1.1.2.2.2.1*'
			'a/duck/thailand/cu-2/2004_CLADE1_cluster1.3.1.1.2.2.2.1*'
			'a/chicken/prachinburi/thailand/cu-8/2004_CLADE1_cluster1.3.1.1.2.2.2.1*'
			'a/duck/saraburi/thailand/cu-74/04_CLADE1_cluster1.3.1.1.2.2.2.1*'
			'a/chicken/thailand/cu-21/2004_CLADE1_cluster1.3.1.1.2.2.2.1*'
			'a/crow/bangkok/thailand/cu-4/04_CLADE1_cluster1.3.1.1.2.2.2.1*'
			'a/chicken/suphanburi/thailand/cu-1/04_CLADE1_cluster1.3.1.1.2.2.2.1*'
			'a/duck/nakhon_pathom/thailand/cu-71/04_CLADE1_cluster1.3.1.1.2.2.2.1*'
			'a/chicken/phitsanulok/niah6-3-0017/2005_CLADE1_cluster1.3.1.1.2.2.2.1*'
			'a/duck/uthaithani/niah6-3-0008/2005_CLADE1_cluster1.3.1.1.2.2.2.1*'
			'a/chicken/thailand/2/04_CLADE1_cluster1.3.1.1.2.2.2.1*'
			'a/chicken/ayutthaya/thailand/cu-23/04_CLADE1_cluster1.3.1.1.2.2.2.1*'
			'a/chicken/saraburi/thailand/cu-17/2004_CLADE1_cluster1.3.1.1.2.2.2.1*'
			'a/qa/thailand/57/2004_CLADE1_cluster1.3.1.1.2.2.2.1*'
			'a/chicken/lopburi/thailand/cu-38/04_CLADE1_cluster1.3.1.1.2.2.2.1*'
			'a/kalji_pheasant/bangkok/thailand/cu-18/_CLADE1_cluster1.3.1.1.2.2.2.1*'
			'a/chicken/thailand/73/2004_CLADE1_cluster1.3.1.1.2.2.2.1*'
			'a/crow/bangkok/thailand/cu-15/04_CLADE1_cluster1.3.1.1.2.2.2.1*'
			'a/chicken/sukhothai/niah6-3-0018/2005_CLADE1_cluster1.3.1.1.2.2.2.1*'
			'a/green_peafowl/thailand/vsmu-3-cbi/2005_CLADE1_cluster1.3.1.1.2.2.2.1*'
			'a/goose/cambodia/28/2004_CLADE1_cluster1.3.1.1.2.2.2.1*'
			'a/clouded_leopard/chonburi/ai-1216a/2004_CLADE1_cluster1.3.1.1.2.2.2.1*'
			'a/golden_pheasant/thailand/vsmu-21-spb/0_CLADE1_cluster1.3.1.1.2.2.2.1*'
			'a/great_barbet/thailand/vsmu-2-cbi/2005_CLADE1_cluster1.3.1.1.2.2.2.1*'
			'a/gray-crowed_crane/thailand/vsmu-4-cbi/_CLADE1_cluster1.3.1.1.2.2.2.1*'
			'a/open-billed_stork/thailand/vsmu-15-atg_CLADE1_cluster1.3.1.1.2.2.2.1*'
			'a/pigeon/thailand/ku-03/04_CLADE1_cluster1.3.1.1.2.2.2.1*'
			'a/chicken/thailand/vsmu-3-bkk/2004_CLADE1_cluster1.3.1.1.2.2.2.1*'
			'a/brown-headed_gull/thailand/vsmu-28-spk_CLADE1_cluster1.3.1.1.2.2.2.1*'
			'a/chicken/thailand/icrc-v143/2007_CLADE1_cluster1.3.1.1.2.2.2.1*'
			'a/chicken/thailand/icrc-213/2007_CLADE1_cluster1.3.1.1.2.2.2.1*'
			'a/duck/chonburi/thailand/cu-5/04_CLADE1_cluster1.3.1.1.2.2.2.1*'
			'a/chicken/thailand/cu-321/06_CLADE1_cluster1.3.1.1.2.2.2.1*'
			'a/quail/thailand/cu-331/06_CLADE1_cluster1.3.1.1.2.2.2.1*'
			'a/quail/thailand/cu-333/06_CLADE1_cluster1.3.1.1.2.2.2.1*'
			'a/quail/thailand/cu-332/06_CLADE1_cluster1.3.1.1.2.2.2.1*'
			'a/quail/thailand/cu-330/06_CLADE1_cluster1.3.1.1.2.2.2.1*'
			'a/moorhen/thailand/cu-317/06_CLADE1_cluster1.3.1.1.2.2.2.1*'
			'a/chicken/kamphaengphet/niah6-3-0013/05_CLADE1_cluster1.3.1.1.2.2.2.1*'
			'a/quail/thailand/cu-320/06_CLADE1_cluster1.3.1.1.2.2.2.1*'
			'a/chicken/thailand/icrc-618/2008_CLADE1_cluster1.3.1.1.2.2.2.1*'
			'a/chicken/thailand/icrc-195/2007_CLADE1_cluster1.3.1.1.2.2.2.1*'
			'a/chicken/thailand/icrc-v586/2008_CLADE1_cluster1.3.1.1.2.2.2.1*'
			'a/chicken/thailand/ns-339/2008_CLADE1_cluster1.3.1.1.2.2.2.1*'
			'a/chicken/thailand/ns-341/2008_CLADE1_cluster1.3.1.1.2.2.2.1*'
			'a/chicken/thailand/pc-340/2008_CLADE1_cluster1.3.1.1.2.2.2.1*'
			'a/chicken/thailand/ns-342/2008_CLADE1_cluster1.3.1.1.2.2.2.1*'
			'a/chicken/guangdong/174/04_CLADE2_5_cluster1.3.1.1.2.2.2.2*'
			'a/duck/hubei/wq/2003_CLADE2_5_cluster1.3.1.1.2.2.2.2*'
			'a/duck/hubei/wp/2003_CLADE2_5_cluster1.3.1.1.2.2.2.2*'
			'a/chicken/yamaguchi/7/2004_CLADE2_5_cluster1.3.1.1.2.2.2.2*'
			'a/chicken/oita/8/2004_CLADE2_5_cluster1.3.1.1.2.2.2.2*'
			'a/chicken/korea/es/03_CLADE2_5_cluster1.3.1.1.2.2.2.2*'
			'a/duck/korea/esd1/03_CLADE2_5_cluster1.3.1.1.2.2.2.2*'
			'a/chicken/korea/es/2003_CLADE2_5_cluster1.3.1.1.2.2.2.2*'
			'a/crow/osaka/102/2004_CLADE2_5_cluster1.3.1.1.2.2.2.2*'
			'a/crow/kyoto/53/2004_CLADE2_5_cluster1.3.1.1.2.2.2.2*'
			'a/chicken/kyoto/3/2004_CLADE2_5_cluster1.3.1.1.2.2.2.2*'
			'a/blow_fly/kyoto/93/2004_CLADE2_5_cluster1.3.1.1.2.2.2.2*'
			'a/goose/jilin/hb/2003_CLADE2_5_cluster1.3.1.1.2.2.2.3*'
			'a/goose/shantou/239/2006_CLADE2_5_cluster1.3.1.1.2.2.2.3*'
			'a/goose/shantou/2086/2006_CLADE2_5_cluster1.3.1.1.2.2.2.3*'
			'a/ck/st/4231/2003_CLADEoutliers_cluster1.3.1.1.2.2.2.3*'
			'a/chicken/shantou/3744/2003_CLADEoutliers_cluster1.3.1.1.2.2.2.3*'
			'a/migratory_duck/jiangxi/2295/2005_CLADEoutliers_cluster1.3.1.1.2.2.2.3*'
			'a/domestic_goose/pavlodar/1/2005_CLADE2_2_cluster1.3.1.1.2.2.2.3*'
			'a/chicken/mahachkala/05/2006_CLADE2_2_cluster1.3.1.1.2.2.2.3*'
			'a/grebe/novosibirsk/29/2005_CLADE2_2_cluster1.3.1.1.2.2.2.3*'
			'a/chicken/russia_krasnodar/2/2007_CLADE2_2_cluster1.3.1.1.2.2.2.3*'
			'a/cygnus_cygnus/iran/754/2006_CLADE2_2_cluster1.3.1.1.2.2.2.3*'
			'a/chicken/krasnodar/123/06_CLADE2_2_cluster1.3.1.1.2.2.2.3*'
			'a/cygnus_olor/italy/742/2006_CLADE2_2_cluster1.3.1.1.2.2.2.3*'
			'a/chicken/adygea/203/06_CLADE2_2_cluster1.3.1.1.2.2.2.3*'
			'a/chicken/krasnodar/199/06_CLADE2_2_cluster1.3.1.1.2.2.2.3*'
			'a/cat/dagestan/87/06_CLADE2_2_cluster1.3.1.1.2.2.2.3*'
			'a/chicken/krasnodar/01/2006_CLADE2_2_cluster1.3.1.1.2.2.2.3*'
			'a/chicken/moscow/2/2007_CLADE2_2_cluster1.3.1.1.2.2.2.3*'
			'a/chicken/rostov/22-1/2007_CLADE2_2_cluster1.3.1.1.2.2.2.3*'
			'a/chicken/rostov-on-don/35/2007_CLADE2_2_cluster1.3.1.1.2.2.2.3*'
			'a/chicken/india/niv33487/06_CLADE2_2_cluster1.3.1.1.2.2.2.3*'
			'a/chicken/navapur/india/7972/2006_CLADE2_2_cluster1.3.1.1.2.2.2.3*'
			'a/chicken/jalgaon/8824/2006_CLADE2_2_cluster1.3.1.1.2.2.2.3*'
			'a/chicken/afghanistan/1207/2006_CLADE2_2_cluster1.3.1.1.2.2.2.3*'
			'a/chicken/afghanistan/1573-47/2006_CLADE2_2_cluster1.3.1.1.2.2.2.3*'
			'a/chicken/afghanistan/1573-65/2006_CLADE2_2_cluster1.3.1.1.2.2.2.3*'
			'a/goose/islamabad/narc7757/2007_CLADE2_2_cluster1.3.1.1.2.2.2.3*'
			'a/chicken/afghanistan/1573-92/2006_CLADE2_2_cluster1.3.1.1.2.2.2.3*'
			'a/peacock/chakshahzad/narc9238/2007_CLADE2_2_cluster1.3.1.1.2.2.2.3*'
			'a/crow/peshawer/narc7914/2007_CLADE2_2_cluster1.3.1.1.2.2.2.3*'
			'a/peacock/mansehra-pakistan/narc-7558/02_CLADE2_2_cluster1.3.1.1.2.2.2.3*'
			'a/grebe/tyva/tyv06-2/06_CLADE2_2_cluster1.3.1.1.2.2.2.3*'
			'a/duck/tuva/01/2006_CLADE2_2_cluster1.3.1.1.2.2.2.3*'
			'a/duck/korea/asan5/2006_CLADE2_2_cluster1.3.1.1.2.2.2.3*'
			'a/environment/korea/w149/2006_CLADE2_2_cluster1.3.1.1.2.2.2.3*'
			'a/chicken/korea/ca7/2006_CLADE2_2_cluster1.3.1.1.2.2.2.3*'
			'a/grebe/tyva/tyv06-1/2006_CLADE2_2_cluster1.3.1.1.2.2.2.3*'
			'a/environment/korea/w150/2006_CLADE2_2_cluster1.3.1.1.2.2.2.3*'
			'a/quail/korea/kj4/2006_CLADE2_2_cluster1.3.1.1.2.2.2.3*'
			'a/chicken/korea/is/2006_CLADE2_2_cluster1.3.1.1.2.2.2.3*'
			'a/chicken/korea/is3/2006_CLADE2_2_cluster1.3.1.1.2.2.2.3*'
			'a/houbara_bustard/saudi_arabia/6732-1/20_CLADE2_2_cluster1.3.1.1.2.2.2.3*'
			'a/falcon/saudi_arabia/6732-2/2007_CLADE2_2_cluster1.3.1.1.2.2.2.3*'
			'a/chicken/czech_republic/11242-38/07_CLADE2_2_cluster1.3.1.1.2.2.2.3*'
			'a/cat/romania/tl/nov/2007_CLADE2_2_cluster1.3.1.1.2.2.2.3*'
			'a/cygnus_olor/czech_republic/10732/07_CLADE2_2_cluster1.3.1.1.2.2.2.3*'
			'a/mallard/bavaria/10/2007_CLADE2_2_cluster1.3.1.1.2.2.2.3*'
			'a/black-necked_grebe/germany/r1393/07_CLADE2_2_cluster1.3.1.1.2.2.2.3*'
			'a/chicken/krasnodar/300/07_CLADE2_2_cluster1.3.1.1.2.2.2.3*'
			'a/mute_swan/germany/r1349/07_CLADE2_2_cluster1.3.1.1.2.2.2.3*'
			'a/mute_swan/germany/r1359/07_CLADE2_2_cluster1.3.1.1.2.2.2.3*'
			'a/bar-headed_goose/qinghai/65/05_CLADE2_2_cluster1.3.1.1.2.2.2.3*'
			'a/bar-headed_goose/qinghai/61/05_CLADE2_2_cluster1.3.1.1.2.2.2.3*'
			'a/bar-headed_goose/qinghai/5/05_CLADE2_2_cluster1.3.1.1.2.2.2.3*'
			'a/migratory_duck/jiangxi/2136/2005_CLADE2_2_cluster1.3.1.1.2.2.2.3*'
			'a/bar-headed_goose/qinghai/62/05_CLADE2_2_cluster1.3.1.1.2.2.2.3*'
			'a/bar-headed_goose/qinghai/75/05_CLADE2_2_cluster1.3.1.1.2.2.2.3*'
			'a/great_black-headed_gull/qinghai/2/05_CLADE2_2_cluster1.3.1.1.2.2.2.3*'
			'a/bar-headed_goose/qinghai/68/05_CLADE2_2_cluster1.3.1.1.2.2.2.3*'
			'a/brown-headed_gull/qinghai/3/05_CLADE2_2_cluster1.3.1.1.2.2.2.3*'
			'a/bar-headed_goose/qinghai/60/05_CLADE2_2_cluster1.3.1.1.2.2.2.3*'
			'a/environment/qinghai/31/2005_CLADE2_2_cluster1.3.1.1.2.2.2.3*'
			'a/bar-headed_goose/qinghai/12/05_CLADE2_2_cluster1.3.1.1.2.2.2.3*'
			'a/bar-headed_goose/qinghai/67/05_CLADE2_2_cluster1.3.1.1.2.2.2.3*'
			'a/cygnus_olor/astrakhan/ast05-2-1/2005_CLADE2_2_cluster1.3.1.1.2.2.2.3*'
			'a/cygnus_olor/astrakhan/ast05-2-8/2005_CLADE2_2_cluster1.3.1.1.2.2.2.3*'
			'a/cygnus_olor/astrakhan/ast05-2-2/2005_CLADE2_2_cluster1.3.1.1.2.2.2.3*'
			'a/cygnus_olor/astrakhan/ast05-2-7/2005_CLADE2_2_cluster1.3.1.1.2.2.2.3*'
			'a/goose/krasnoozerka/627/2005_CLADE2_2_cluster1.3.1.1.2.2.2.3*'
			'a/cygnus_olor/croatia/1/2005_CLADE2_2_cluster1.3.1.1.2.2.2.3*'
			'a/goose/krasnoozerskoe/627/05_CLADE2_2_cluster1.3.1.1.2.2.2.3*'
			'a/bar-headed_goose/qinghai/f/2006_CLADE2_2_cluster1.3.1.1.2.2.2.3*'
			'a/black-headed_gull/qinghai/3/2006_CLADE2_2_cluster1.3.1.1.2.2.2.3*'
			'a/cygnus_olor/czech_republic/10662/06_CLADE2_2_cluster1.3.1.1.2.2.2.3*'
			'a/duck/germany/r751/06_CLADE2_2_cluster1.3.1.1.2.2.2.3*'
			'a/common_buzzard/germany/r306/06_CLADE2_2_cluster1.3.1.1.2.2.2.3*'
			'a/coot/germany/r655/06_CLADE2_2_cluster1.3.1.1.2.2.2.3*'
			'a/goose/germany/r696/06_CLADE2_2_cluster1.3.1.1.2.2.2.3*'
			'a/canada_goose/germany/r71/2006_CLADE2_2_cluster1.3.1.1.2.2.2.3*'
			'a/mute_swan/germany/r65/06_CLADE2_2_cluster1.3.1.1.2.2.2.3*'
			'a/duck/germany/r338/06_CLADE2_2_cluster1.3.1.1.2.2.2.3*'
			'a/cormorant/germany/r292/06_CLADE2_2_cluster1.3.1.1.2.2.2.3*'
			'a/mute_swan/germany/r854/06_CLADE2_2_cluster1.3.1.1.2.2.2.3*'
			'a/cat/germany/606/2006_CLADE2_2_cluster1.3.1.1.2.2.2.3*'
			'a/canada_goose/germany/r1207/2006_CLADE2_2_cluster1.3.1.1.2.2.2.3*'
			'a/common_buzzard/germany/r870/06_CLADE2_2_cluster1.3.1.1.2.2.2.3*'
			'a/peregrine/denmark/6632/06_CLADE2_2_cluster1.3.1.1.2.2.2.3*'
			'a/canada_goose/sweden/v978/2006_CLADE2_2_cluster1.3.1.1.2.2.2.3*'
			'a/eagle_owl/sweden/v1218/2006_CLADE2_2_cluster1.3.1.1.2.2.2.3*'
			'a/great_crested_grebe/denmark/7498/06_CLADE2_2_cluster1.3.1.1.2.2.2.3*'
			'a/fowl/denmark/60296/06_CLADE2_2_cluster1.3.1.1.2.2.2.3*'
			'a/peacock/denmark/60295/06_CLADE2_2_cluster1.3.1.1.2.2.2.3*'
			'a/goosander/sweden/v539/2006_CLADE2_2_cluster1.3.1.1.2.2.2.3*'
			'a/mink/sweden/v907/2006_CLADE2_2_cluster1.3.1.1.2.2.2.3*'
			'a/buzzard/denmark/6370/06_CLADE2_2_cluster1.3.1.1.2.2.2.3*'
			'a/grey_lag_goose/denmark/6692/06_CLADE2_2_cluster1.3.1.1.2.2.2.3*'
			'a/cygnus_olor/astrakhan/ast05-2-3/2005_CLADE2_2_cluster1.3.1.1.2.2.2.3*'
			'a/chicken/nigeria/lag6/2007_CLADE2_2_cluster1.3.1.1.2.2.2.3*'
			'a/chicken/nigeria/fa7/2006_CLADE2_2_cluster1.3.1.1.2.2.2.3*'
			'a/chicken/nigeria/fa6/2006_CLADE2_2_cluster1.3.1.1.2.2.2.3*'
			'a/chicken/nigeria/vrd145/2006_CLADE2_2_cluster1.3.1.1.2.2.2.3*'
			'a/chicken/nigeria/if10/2006_CLADE2_2_cluster1.3.1.1.2.2.2.3*'
			'a/chicken/niger/2130-8/2006_CLADE2_2_cluster1.3.1.1.2.2.2.3*'
			'a/chicken/niger/2130-7/2006_CLADE2_2_cluster1.3.1.1.2.2.2.3*'
			'a/chicken/nigeria/957-20/2006_CLADE2_2_cluster1.3.1.1.2.2.2.3*'
			'a/chicken/nigeria/ba209/2006_CLADE2_2_cluster1.3.1.1.2.2.2.3*'
			'a/chicken/nigeria/ba210/2006_CLADE2_2_cluster1.3.1.1.2.2.2.3*'
			'a/chicken/nigeria/vrd193/2006_CLADE2_2_cluster1.3.1.1.2.2.2.3*'
			'a/guinea_fowl/jwp/nigeria/vrd252/2006_CLADE2_2_cluster1.3.1.1.2.2.2.3*'
			'a/chicken/nigeria/vrd286/2006_CLADE2_2_cluster1.3.1.1.2.2.2.3*'
			'a/chicken/nigeria/vrd419/2006_CLADE2_2_cluster1.3.1.1.2.2.2.3*'
			'a/chicken/nigeria/vrd284/2006_CLADE2_2_cluster1.3.1.1.2.2.2.3*'
			'a/chicken/nigeria/1047-34/2006_CLADE2_2_cluster1.3.1.1.2.2.2.3*'
			'a/chicken/nigeria/vrd49/2006_CLADE2_2_cluster1.3.1.1.2.2.2.3*'
			'a/chicken/nigeria/oyo14/2007_CLADE2_2_cluster1.3.1.1.2.2.2.3*'
			'a/chicken/nigeria/vrd130b/2006_CLADE2_2_cluster1.3.1.1.2.2.2.3*'
			'a/ostrich/nigeria/1047-25/2006_CLADE2_2_cluster1.3.1.1.2.2.2.3*'
			'a/chicken/nigeria/vrd218/2006_CLADE2_2_cluster1.3.1.1.2.2.2.3*'
			'a/chicken/nigeria/vrd403/2006_CLADE2_2_cluster1.3.1.1.2.2.2.3*'
			'a/chicken/nigeria/od8/2006_CLADE2_2_cluster1.3.1.1.2.2.2.3*'
			'a/chicken/nigeria/od9/2006_CLADE2_2_cluster1.3.1.1.2.2.2.3*'
			'a/chicken/nigeria/1047-8/2006_CLADE2_2_cluster1.3.1.1.2.2.2.3*'
			'a/chicken/nigeria/vrd368/2006_CLADE2_2_cluster1.3.1.1.2.2.2.3*'
			'a/chicken/nigeria/vrd311/2006_CLADE2_2_cluster1.3.1.1.2.2.2.3*'
			'a/pigeon/nigeria/vrd370/2006_CLADE2_2_cluster1.3.1.1.2.2.2.3*'
			'a/chicken/nigeria/vrd457/2006_CLADE2_2_cluster1.3.1.1.2.2.2.3*'
			'a/chicken/nigeria/1047-54/2006_CLADE2_2_cluster1.3.1.1.2.2.2.3*'
			'a/duck/niger/914/2006_CLADE2_2_cluster1.3.1.1.2.2.2.3*'
			'a/chicken/nigeria/ab13/2006_CLADE2_2_cluster1.3.1.1.2.2.2.3*'
			'a/chicken/nigeria/1071-7/2007_CLADE2_2_cluster1.3.1.1.2.2.2.3*'
			'a/chicken/nigeria/1071-3/2007_CLADE2_2_cluster1.3.1.1.2.2.2.3*'
			'a/chicken/nigeria/eki15/2007_CLADE2_2_cluster1.3.1.1.2.2.2.3*'
			'a/guinea_fowl/nigeria/vrd005/2007_CLADE2_2_cluster1.3.1.1.2.2.2.3*'
			'a/chicken/omsk/14/05_CLADE2_2_cluster1.3.1.1.2.2.2.3*'
			'a/guinea_fowl/shantou/1341/2006_CLADE2_2_cluster1.3.1.1.2.2.2.3*'
			'a/duck/novosibirsk/02/05_CLADE2_2_cluster1.3.1.1.2.2.2.3*'
			'a/goose/suzdalka/10/05_CLADE2_2_cluster1.3.1.1.2.2.2.3*'
			'a/chicken/suzdalka/06/05_CLADE2_2_cluster1.3.1.1.2.2.2.3*'
			'a/chicken/crimea/04/2005_CLADE2_2_cluster1.3.1.1.2.2.2.3*'
			'a/goose/crimea/615/05_CLADE2_2_cluster1.3.1.1.2.2.2.3*'
			'a/chicken/tambov/570-2/05_CLADE2_2_cluster1.3.1.1.2.2.2.3*'
			'a/chicken/tula/4/05_CLADE2_2_cluster1.3.1.1.2.2.2.3*'
			'a/duck/novosibirsk/56/2005_CLADE2_2_cluster1.3.1.1.2.2.2.3*'
			'a/goose/hungary/2823/2/2007_CLADE2_2_cluster1.3.1.1.2.2.2.3*'
			'a/domestic_goose/iraq/812/2006_CLADE2_2_cluster1.3.1.1.2.2.2.3*'
			'a/domestic_cat/iraq/820/2006_CLADE2_2_cluster1.3.1.1.2.2.2.3*'
			'a/iraq/207-namru3/2006_CLADE2_2_cluster1.3.1.1.2.2.2.3*'
			'a/iraq/755/2006_CLADE2_2_cluster1.3.1.1.2.2.2.3*'
			'a/iraq/754/2006_CLADE2_2_cluster1.3.1.1.2.2.2.3*'
			'a/iraq/1/2006_CLADE2_2_cluster1.3.1.1.2.2.2.3*'
			'a/iraq/659/2006_CLADE2_2_cluster1.3.1.1.2.2.2.3*'
			'a/iraq/756/2006_CLADE2_2_cluster1.3.1.1.2.2.2.3*'
			'a/chicken/volgograd/236/06_CLADE2_2_cluster1.3.1.1.2.2.2.3*'
			'a/gull/germany/r882/06_CLADE2_2_cluster1.3.1.1.2.2.2.3*'
			'a/falcon/germany/r899/06_CLADE2_2_cluster1.3.1.1.2.2.2.3*'
			'a/mallard/switzerland/v537/2006_CLADE2_2_cluster1.3.1.1.2.2.2.3*'
			'a/duck/switzerland/v426/2006_CLADE2_2_cluster1.3.1.1.2.2.2.3*'
			'a/goldeneye_duck/bavaria/19/2006_CLADE2_2_cluster1.3.1.1.2.2.2.3*'
			'a/eagle_owl/germany/r1166/06_CLADE2_2_cluster1.3.1.1.2.2.2.3*'
			'a/pochard/germany/r348/06_CLADE2_2_cluster1.3.1.1.2.2.2.3*'
			'a/common_buzzard/bavaria/11/2006_CLADE2_2_cluster1.3.1.1.2.2.2.3*'
			'a/great_crested_grebe/germany/r1226/06_CLADE2_2_cluster1.3.1.1.2.2.2.3*'
			'a/little_grebe/switzerland/v330/2006_CLADE2_2_cluster1.3.1.1.2.2.2.3*'
			'a/common_coot/switzerland/v544/2006_CLADE2_2_cluster1.3.1.1.2.2.2.3*'
			'a/duck/germany/r592/06_CLADE2_2_cluster1.3.1.1.2.2.2.3*'
			'a/buzzard/bavaria/5/2006_CLADE2_2_cluster1.3.1.1.2.2.2.3*'
			'a/eagle_owl/bavaria/10/2006_CLADE2_2_cluster1.3.1.1.2.2.2.3*'
			'a/mallard/switzerland/v558/2006_CLADE2_2_cluster1.3.1.1.2.2.2.3*'
			'a/duck/switzerland/v389/2006_CLADE2_2_cluster1.3.1.1.2.2.2.3*'
			'a/mute_swan/france/06631a/2006_CLADE2_2_cluster1.3.1.1.2.2.2.3*'
			'a/greylag_goose/france/06310/2006_CLADE2_2_cluster1.3.1.1.2.2.2.3*'
			'a/mute_swan/france/06299/2006_CLADE2_2_cluster1.3.1.1.2.2.2.3*'
			'a/goosander/switzerland/v82/06_CLADE2_2_cluster1.3.1.1.2.2.2.3*'
			'a/mute_swan/germany/r797/06_CLADE2_2_cluster1.3.1.1.2.2.2.3*'
			'a/bar-headed_goose/mongolia/1/05_CLADE2_2_cluster1.3.1.1.2.2.2.3*'
			'a/chicken/kurgan/05/2005_CLADE2_2_cluster1.3.1.1.2.2.2.3*'
			'a/chicken/nigeria/641/2006_CLADE2_2_cluster1.3.1.1.2.2.2.3*'
			'a/chicken/ivory_coast/1787/2006_CLADE2_2_cluster1.3.1.1.2.2.2.3*'
			'a/chicken/ivory_coast/1787-35/2006_CLADE2_2_cluster1.3.1.1.2.2.2.3*'
			'a/chicken/kurgan/3/2005_CLADE2_2_cluster1.3.1.1.2.2.2.3*'
			'a/chicken/nigeria/vrd44/2006_CLADE2_2_cluster1.3.1.1.2.2.2.3*'
			'a/chicken/nigeria/vrd83/2006_CLADE2_2_cluster1.3.1.1.2.2.2.3*'
			'a/duck/cote_divoire/1787-18/2006_CLADE2_2_cluster1.3.1.1.2.2.2.3*'
			'a/chicken/nigeria/1047-62/2006_CLADE2_2_cluster1.3.1.1.2.2.2.3*'
			'a/chicken/sudan/2115-10/2006_CLADE2_2_cluster1.3.1.1.2.2.2.3*'
			'a/chicken/sudan/1784/2006_CLADE2_2_cluster1.3.1.1.2.2.2.3*'
			'a/chicken/sudan/1784-7/2006_CLADE2_2_cluster1.3.1.1.2.2.2.3*'
			'a/chicken/sudan/2115-12/2006_CLADE2_2_cluster1.3.1.1.2.2.2.3*'
			'a/chicken/sudan/2115-9/2006_CLADE2_2_cluster1.3.1.1.2.2.2.3*'
			'a/chicken/sudan/1784-10/2006_CLADE2_2_cluster1.3.1.1.2.2.2.3*'
			'a/chicken/nigeria/1071-10/2007_CLADE2_2_cluster1.3.1.1.2.2.2.3*'
			'a/chicken/nigeria/1071-22/2007_CLADE2_2_cluster1.3.1.1.2.2.2.3*'
			'a/chicken/nigeria/1071-29/2007_CLADE2_2_cluster1.3.1.1.2.2.2.3*'
			'a/chicken/nigeria/og11/2007_CLADE2_2_cluster1.3.1.1.2.2.2.3*'
			'a/chicken/nigeria/og4/2007_CLADE2_2_cluster1.3.1.1.2.2.2.3*'
			'a/chicken/nigeria/og5/2007_CLADE2_2_cluster1.3.1.1.2.2.2.3*'
			'a/chicken/nigeria/og2/2007_CLADE2_2_cluster1.3.1.1.2.2.2.3*'
			'a/chicken/nigeria/og10/2007_CLADE2_2_cluster1.3.1.1.2.2.2.3*'
			'a/chicken/nigeria/1071-15/2007_CLADE2_2_cluster1.3.1.1.2.2.2.3*'
			'a/chicken/nigeria/1071-30/2007_CLADE2_2_cluster1.3.1.1.2.2.2.3*'
			'a/chicken/nigeria/1071-1/2007_CLADE2_2_cluster1.3.1.1.2.2.2.3*'
			'a/chicken/nigeria/1071-9/2007_CLADE2_2_cluster1.3.1.1.2.2.2.3*'
			'a/chicken/nigeria/1071-4/2007_CLADE2_2_cluster1.3.1.1.2.2.2.3*'
			'a/chicken/nigeria/1071-5/2007_CLADE2_2_cluster1.3.1.1.2.2.2.3*'
			'a/chicken/nigeria/1071-23/2007_CLADE2_2_cluster1.3.1.1.2.2.2.3*'
			'a/nigeria/6e/07_CLADE2_2_cluster1.3.1.1.2.2.2.3*'
			'a/cat/austria/649/2006_CLADE2_2_cluster1.3.1.1.2.2.2.3*'
			'a/herring_gull/sweden/v1116/2006_CLADE2_2_cluster1.3.1.1.2.2.2.3*'
			'a/mallard/italy/835/2006_CLADE2_2_cluster1.3.1.1.2.2.2.3*'
			'a/mallard/italy/332/2006_CLADE2_2_cluster1.3.1.1.2.2.2.3*'
			'a/cygnus_olor/italy/808/2006_CLADE2_2_cluster1.3.1.1.2.2.2.3*'
			'a/peregrine_falcon/slovakia/vh246/06_CLADE2_2_cluster1.3.1.1.2.2.2.3*'
			'a/cygnus_olor/czech_republic/5170/2006_CLADE2_2_cluster1.3.1.1.2.2.2.3*'
			'a/cygnus_olor/czech_republic/7208/06_CLADE2_2_cluster1.3.1.1.2.2.2.3*'
			'a/cygnus_olor/czech_republic/6206/06_CLADE2_2_cluster1.3.1.1.2.2.2.3*'
			'a/common_bussard/bavaria/2/2006_CLADE2_2_cluster1.3.1.1.2.2.2.3*'
			'a/mute_swan/bavaria/12/2006_CLADE2_2_cluster1.3.1.1.2.2.2.3*'
			'a/common_pochard/france/06167-2_1/2006_CLADE2_2_cluster1.3.1.1.2.2.2.3*'
			'a/mute_swan/france/06303/2006_CLADE2_2_cluster1.3.1.1.2.2.2.3*'
			'a/chicken/nigeria/so294/2006_CLADE2_2_cluster1.3.1.1.2.2.2.3*'
			'a/chicken/nigeria/so457/2006_CLADE2_2_cluster1.3.1.1.2.2.2.3*'
			'a/chicken/nigeria/228-10/2006_CLADE2_2_cluster1.3.1.1.2.2.2.3*'
			'a/chicken/nigeria/so493/2006_CLADE2_2_cluster1.3.1.1.2.2.2.3*'
			'a/chicken/nigeria/so227/2006_CLADE2_2_cluster1.3.1.1.2.2.2.3*'
			'a/chicken/nigeria/so470/2006_CLADE2_2_cluster1.3.1.1.2.2.2.3*'
			'a/chicken/nigeria/so452/2006_CLADE2_2_cluster1.3.1.1.2.2.2.3*'
			'a/chicken/nigeria/so461/2006_CLADE2_2_cluster1.3.1.1.2.2.2.3*'
			'a/chicken/egypt/3/2006_CLADE2_2_cluster1.3.1.1.2.2.2.3*'
			'a/chicken/egypt/2253-1/2006_CLADE2_2_cluster1.3.1.1.2.2.2.3*'
			'a/chicken/egypt/9397namru3-clevb188/2007_CLADE2_2_cluster1.3.1.1.2.2.2.3*'
			'a/chicken/egypt/9396namru3-clevb187/2007_CLADE2_2_cluster1.3.1.1.2.2.2.3*'
			'a/egypt/1604-namru3/2007_CLADE2_2_cluster1.3.1.1.2.2.2.3*'
			'a/chicken/egypt/1129n3-hk9/2007_CLADE2_2_cluster1.3.1.1.2.2.2.3*'
			'a/duck/egypt/1709-3vir08/2007_CLADE2_2_cluster1.3.1.1.2.2.2.3*'
			'a/duck/egypt/3043namru3-clevb56/2007_CLADE2_2_cluster1.3.1.1.2.2.2.3*'
			'a/chicken/egypt/2628-1/2007_CLADE2_2_cluster1.3.1.1.2.2.2.3*'
			'a/chicken/egypt/1079-namru3/2007_CLADE2_2_cluster1.3.1.1.2.2.2.3*'
			'a/chicken/egypt/07125-nlqp/2007_CLADE2_2_cluster1.3.1.1.2.2.2.3*'
			'a/chicken/egypt/3049namru3-clevb75/2007_CLADE2_2_cluster1.3.1.1.2.2.2.3*'
			'a/chicken/egypt/1081-namru3/2006_CLADE2_2_cluster1.3.1.1.2.2.2.3*'
			'a/chicken/egypt/1889n3-sm26/2007_CLADE2_2_cluster1.3.1.1.2.2.2.3*'
			'a/chicken/egypt/1709-4vir08/2007_CLADE2_2_cluster1.3.1.1.2.2.2.3*'
			'a/quail/egypt/07120-nlqp/2007_CLADE2_2_cluster1.3.1.1.2.2.2.3*'
			'a/duck/egypt/07264s-nlqp/2007_CLADE2_2_cluster1.3.1.1.2.2.2.3*'
			'a/chicken/egypt/1080-namru3/2006_CLADE2_2_cluster1.3.1.1.2.2.2.3*'
			'a/chicken/egypt/f6/2007_CLADE2_2_cluster1.3.1.1.2.2.2.3*'
			'a/egypt/14724-namru3/2006_CLADE2_2_cluster1.3.1.1.2.2.2.3*'
			'a/chicken/egypt/3051namru3-clevb78/2007_CLADE2_2_cluster1.3.1.1.2.2.2.3*'
			'a/chicken/egypt/1892n3-hk49/2007_CLADE2_2_cluster1.3.1.1.2.2.2.3*'
			'a/chicken/egypt/9385namru3-clevb125/2007_CLADE2_2_cluster1.3.1.1.2.2.2.3*'
			'a/chicken/egypt/9386namru3-clevb136/2007_CLADE2_2_cluster1.3.1.1.2.2.2.3*'
			'a/chicken/egypt/9387namru3-clevb148/2007_CLADE2_2_cluster1.3.1.1.2.2.2.3*'
			'a/chicken/egypt/9391namru3-clevb158/2007_CLADE2_2_cluster1.3.1.1.2.2.2.3*'
			'a/chicken/egypt/9390namru3-clevb157/2007_CLADE2_2_cluster1.3.1.1.2.2.2.3*'
			'a/chicken/egypt/9392namru3-clevb167/2007_CLADE2_2_cluster1.3.1.1.2.2.2.3*'
			'a/egypt/902786/2006_CLADE2_2_cluster1.3.1.1.2.2.2.3*'
			'a/egret/egypt/1162-namru3/2006_CLADE2_2_cluster1.3.1.1.2.2.2.3.1*'
			'a/egypt/1731-namru3/2007_CLADE2_2_cluster1.3.1.1.2.2.2.3.1*'
			'a/egypt/2630-namru3/2007_CLADE2_2_cluster1.3.1.1.2.2.2.3.1*'
			'a/chicken/egypt/f4/2006_CLADE2_2_cluster1.3.1.1.2.2.2.3.1*'
			'a/duck/egypt/9399namru3-clevb202/2007_CLADE2_2_cluster1.3.1.1.2.2.2.3.1*'
			'a/chicken/egypt/07632s-nlqp/2007_CLADE2_2_cluster1.3.1.1.2.2.2.3.1*'
			'a/chicken/israel/1055/2008_CLADE2_2_cluster1.3.1.1.2.2.2.3.1*'
			'a/chicken/egypt/1709-5/2008_CLADE2_2_cluster1.3.1.1.2.2.2.3.1*'
			a/egypt/3300-namru3/2008_CLADE2_2
			'a/chicken/egypt/088s-nlqp/2008_CLADE2_2_cluster1.3.1.1.2.2.2.3.1*'
			'a/chicken/egypt/1709-6/2008_CLADE2_2_cluster1.3.1.1.2.2.2.3.1*'
			'a/chicken/egypt/07202-nlqp/2007_CLADE2_2_cluster1.3.1.1.2.2.2.3.1*'
			'a/chicken/egypt/07701s-nlqp/2007_CLADE2_2_cluster1.3.1.1.2.2.2.3.1*'
			'a/chicken/egypt/9402namru3-clevb213/2007_CLADE2_2_cluster1.3.1.1.2.2.2.3.1*'
			'a/chicken/egypt/9403namru3-clevb214/2007_CLADE2_2_cluster1.3.1.1.2.2.2.3.1*'
			'a/chicken/egypt/12378n3-clevb/2006_CLADE2_2_cluster1.3.1.1.2.2.2.3.1*'
			'a/egypt/2256-namru3/2007_CLADE2_2_cluster1.3.1.1.2.2.2.3.1*'
			'a/chicken/egypt/06541-nlqp/2006_CLADE2_2_cluster1.3.1.1.2.2.2.3.1*'
			'a/chicken/egypt/06207-nlqp/2006_CLADE2_2_cluster1.3.1.1.2.2.2.3.1*'
			'a/chicken/egypt/f3/2006_CLADE2_2_cluster1.3.1.1.2.2.2.3.1*'
			'a/egypt/2782-namru3/2006_CLADE2_2_cluster1.3.1.1.2.2.2.3.1*'
			'a/egypt/902782/2006_CLADE2_2_cluster1.3.1.1.2.2.2.3.1*'
			'a/chicken/egypt/5611namru3-an/2006_CLADE2_2_cluster1.3.1.1.2.2.2.3.1*'
			'a/chicken/egypt/3052namru3-clevb104/2007_CLADE2_2_cluster1.3.1.1.2.2.2.3.1*'
			'a/chicken/egypt/1709-1vir08/2007_CLADE2_2_cluster1.3.1.1.2.2.2.3.1*'
			'a/chicken/egypt/12379n3-clevb/2006_CLADE2_2_cluster1.3.1.1.2.2.2.3.1*'
			'a/quail/egypt/3050namru3-clevb77/2007_CLADE2_2_cluster1.3.1.1.2.2.2.3.1*'
			'a/egypt/10211-namru3/2007_CLADE2_2_cluster1.3.1.1.2.2.2.3.1*'
			'a/egypt/1980-namru3/2008_CLADE2_2_cluster1.3.1.1.2.2.2.3.1*'
			'a/egypt/2514-namru3/2008_CLADE2_2_cluster1.3.1.1.2.2.2.3.1*'
			'a/egypt/3158-namru3/2008_CLADE2_2_cluster1.3.1.1.2.2.2.3.1*'
			'a/duck/egypt/07322s-nlqp/2007_CLADE2_2_cluster1.3.1.1.2.2.2.3.1*'
			'a/egypt/4082-namru3/2007_CLADE2_2_cluster1.3.1.1.2.2.2.3.1*'
			'a/egypt/4081-namru3/2007_CLADE2_2_cluster1.3.1.1.2.2.2.3.1*'
			'a/egypt/4226-namru3/2007_CLADE2_2_cluster1.3.1.1.2.2.2.3.1*'
			'a/egypt/2750-namru3/2007_CLADE2_2_cluster1.3.1.1.2.2.2.3.1*'
			'a/egypt/2620-namru3/2007_CLADE2_2_cluster1.3.1.1.2.2.2.3.1*'
			'a/egypt/2321-namru3/2007_CLADE2_2_cluster1.3.1.1.2.2.2.3.1*'
			'a/egypt/2331-namru3/2007_CLADE2_2_cluster1.3.1.1.2.2.2.3.1*'
			'a/goose/egypt/07364s-nlqp/2007_CLADE2_2_cluster1.3.1.1.2.2.2.3.1*'
			'a/egypt/2616-namru3/2007_CLADE2_2_cluster1.3.1.1.2.2.2.3.1*'
			'a/egypt/2991-namru3/2006_CLADE2_2_cluster1.3.1.1.2.2.2.3*'
			'a/chicken/egypt/06612-nlqp/2006_CLADE2_2_cluster1.3.1.1.2.2.2.3*'
			'a/duck/egypt/12380n3-clevb/2006_CLADE2_2_cluster1.3.1.1.2.2.2.3*'
			'a/chicken/egypt/06459-3-nlqp/2006_CLADE2_2_cluster1.3.1.1.2.2.2.3*'
			'a/chicken/egypt/r6/2007_CLADE2_2_cluster1.3.1.1.2.2.2.3*'
			'a/goose/egypt/r4/2007_CLADE2_2_cluster1.3.1.1.2.2.2.3*'
			'a/chicken/egypt/r3/2007_CLADE2_2_cluster1.3.1.1.2.2.2.3*'
			'a/egypt/0636-namru3/2007_CLADE2_2_cluster1.3.1.1.2.2.2.3*'
			'a/egypt/2629-namru3/2007_CLADE2_2_cluster1.3.1.1.2.2.2.3*'
			'a/egypt/2621-namru3/2007_CLADE2_2_cluster1.3.1.1.2.2.2.3*'
			'a/egypt/1394-namru3/2007_CLADE2_2_cluster1.3.1.1.2.2.2.3*'
			'a/egypt/2289-namru3/2008_CLADE2_2_cluster1.3.1.1.2.2.2.3*'
			'a/egypt/2546-namru3/2008_CLADE2_2_cluster1.3.1.1.2.2.2.3*'
			'a/chicken/egypt/9400namru3-clevb211/2007_CLADE2_2_cluster1.3.1.1.2.2.2.3*'
			'a/egypt/2631-namru3/2007_CLADE2_2_cluster1.3.1.1.2.2.2.3*'
			'a/duck/egypt/r5/2007_CLADE2_2_cluster1.3.1.1.2.2.2.3*'
			'a/chicken/egypt/r2/2007_CLADE2_2_cluster1.3.1.1.2.2.2.3*'
			'a/chicken/egypt/1078-namru3/2006_CLADE2_2_cluster1.3.1.1.2.2.2.3*'
			'a/duck/egypt/f5/2006_CLADE2_2_cluster1.3.1.1.2.2.2.3*'
			'a/chicken/egypt/r1/2006_CLADE2_2_cluster1.3.1.1.2.2.2.3*'
			'a/egypt/1902-namru3/2007_CLADE2_2_cluster1.3.1.1.2.2.2.3*'
			'a/duck/egypt/5169-1/2007_CLADE2_2_cluster1.3.1.1.2.2.2.3*'
			'a/chicken/egypt/1300-namru3/2007_CLADE2_2_cluster1.3.1.1.2.2.2.3*'
			'a/chicken/egypt/9388namru3-clevb149/2007_CLADE2_2_cluster1.3.1.1.2.2.2.3*'
			'a/goose/egypt/13009n3-sm2/2006_CLADE2_2_cluster1.3.1.1.2.2.2.3*'
			'a/duck/egypt/13010n3-clevb/2006_CLADE2_2_cluster1.3.1.1.2.2.2.3*'
			'a/chicken/egypt/0836s-nlqp/2008_CLADE2_2_cluster1.3.1.1.2.2.2.3*'
			'a/chicken/egypt/9389namru3-clevb150/2007_CLADE2_2_cluster1.3.1.1.2.2.2.3*'
			'a/chicken/egypt/06959-nlqp/2006_CLADE2_2_cluster1.3.1.1.2.2.2.3*'
			'a/duck/egypt/1301-namru3/2007_CLADE2_2_cluster1.3.1.1.2.2.2.3*'
			'a/duck/egypt/3047namru3-clevb63/2007_CLADE2_2_cluster1.3.1.1.2.2.2.3*'
			'a/egypt/3401-namru3/2008_CLADE2_2_cluster1.3.1.1.2.2.2.3*'
			'a/egypt/6251-namru3/2007_CLADE2_2_cluster1.3.1.1.2.2.2.3*'
			'a/chicken/egypt/1890n3-hk45/2007_CLADE2_2_cluster1.3.1.1.2.2.2.3*'
			'a/egypt/2751-namru3/2007_CLADE2_2_cluster1.3.1.1.2.2.2.3*'
			'a/egypt/10216-namru3/2007_CLADE2_2_cluster1.3.1.1.2.2.2.3*'
			'a/egypt/10215-namru3/2007_CLADE2_2_cluster1.3.1.1.2.2.2.3*'
			'a/chicken/egypt/07665s-nlqp/2007_CLADE2_2_cluster1.3.1.1.2.2.2.3*'
			'a/chicken/egypt/07181-nlqp/2007_CLADE2_2_cluster1.3.1.1.2.2.2.3*'
			'a/chicken/egypt/3046namru3-clevb62/2007_CLADE2_2_cluster1.3.1.1.2.2.2.3*'
			'a/chicken/egypt/3045namru3-clevb60/2007_CLADE2_2_cluster1.3.1.1.2.2.2.3*'
			'a/chicken/egypt/3044namru3-clevb59/2007_CLADE2_2_cluster1.3.1.1.2.2.2.3*'
			'a/crow/egypt/9382namru3-clevb111/2007_CLADE2_2_cluster1.3.1.1.2.2.2.3*'
			'a/chicken/egypt/9383namru3-clevb112/2007_CLADE2_2_cluster1.3.1.1.2.2.2.3*'
			'a/duck/hunan/533/2004_CLADE2_3_1_cluster1.3.1.1.2.2.2.4*'
			'a/chicken/guangdong/191/04_CLADE2_3_1_cluster1.3.1.1.2.2.2.4.1*'
			'a/duck/hubei/3/2005_CLADE2_3_1_cluster1.3.1.1.2.2.2.4.1*'
			'a/dk/hn/5806/2003_CLADE2_3_1_cluster1.3.1.1.2.2.2.4.1*'
			'a/duck/hunan/733/2004_CLADE2_3_1_cluster1.3.1.1.2.2.2.4.1*'
			'a/dk/hn/101/2004_CLADE2_3_1_cluster1.3.1.1.2.2.2.4.1*'
			'a/dk/hn/303/2004_CLADE2_3_1_cluster1.3.1.1.2.2.2.4.1*'
			'a/duck/hunan/152/2005_CLADE2_3_1_cluster1.3.1.1.2.2.2.4.1*'
			'a/duck/hunan/127/2005_CLADE2_3_1_cluster1.3.1.1.2.2.2.4.1*'
			'a/duck/hunan/157/2005_CLADE2_3_1_cluster1.3.1.1.2.2.2.4.1*'
			'a/duck/hunan/139/2005_CLADE2_3_1_cluster1.3.1.1.2.2.2.4.1*'
			'a/chicken/hunan/999/2005_CLADE2_3_1_cluster1.3.1.1.2.2.2.4.1*'
			'a/duck/hunan/114/05_CLADE2_3_1_cluster1.3.1.1.2.2.2.4.1*'
			'a/duck/china/e319-2/03_CLADE2_3_2_cluster1.3.1.1.2.2.2.4*'
			'a/quail/shantou/911/05_CLADE2_3_2_cluster1.3.1.1.2.2.2.4.2*'
			'a/chicken/guangdong/1/2005_CLADE2_3_2_cluster1.3.1.1.2.2.2.4.2*'
			'a/chicken/shantou/810/05_CLADE2_3_2_cluster1.3.1.1.2.2.2.4.2*'
			'a/chicken/guangdong/178/04_CLADE2_3_2_cluster1.3.1.1.2.2.2.4.2*'
			'a/ph/st/44/2004_CLADE2_3_2_cluster1.3.1.1.2.2.2.4.2*'
			'a/quail/guangxi/575/2005_CLADE2_3_2_cluster1.3.1.1.2.2.2.4.2*'
			'a/duck/guangxi/793/2005_CLADE2_3_2_cluster1.3.1.1.2.2.2.4.2*'
			'a/chicken/guangxi/604/2005_CLADE2_3_2_cluster1.3.1.1.2.2.2.4.2*'
			'a/duck/guangxi/351/2004_CLADE2_3_2_cluster1.3.1.1.2.2.2.4.2*'
			'a/grey_heron/hong_kong/728/2004_CLADE2_3_2_cluster1.3.1.1.2.2.2.4.2*'
			'a/chinese_pond_heron/hong_kong/18/2005_CLADE2_3_2_cluster1.3.1.1.2.2.2.4.2*'
			'a/grey_heron/hong_kong/837/2004_CLADE2_3_2_cluster1.3.1.1.2.2.2.4.2*'
			'a/muscovy_duck/vietnam/1455/2006_CLADE2_3_2_cluster1.3.1.1.2.2.2.4.2*'
			'a/chicken/guangxi/2461/2004_CLADE2_3_2_cluster1.3.1.1.2.2.2.4.2*'
			'a/chicken/guangxi/2448/2004_CLADE2_3_2_cluster1.3.1.1.2.2.2.4.2*'
			'a/duck/hunan/1265/2005_CLADE2_3_2_cluster1.3.1.1.2.2.2.4.2*'
			'a/pheasant/shantou/2239/2006_CLADE2_3_2_cluster1.3.1.1.2.2.2.4.2*'
			'a/duck/hunan/1608/2005_CLADE2_3_2_cluster1.3.1.1.2.2.2.4.2*'
			'a/duck/guangxi/4016/2005_CLADE2_3_2_cluster1.3.1.1.2.2.2.4.2*'
			a/chicken/primorje/1/2008_CLADE2_3_2
			'a/chicken/viet_nam/10/2005_CLADE2_3_2_cluster1.3.1.1.2.2.2.4.2*'
			'a/duck/viet_nam/12/2005_CLADE2_3_2_cluster1.3.1.1.2.2.2.4.2*'
			'a/goose/guangxi/3316/2005_CLADE2_3_2_cluster1.3.1.1.2.2.2.4.2*'
			'a/duck/vietnam/568/2005_CLADE2_3_2_cluster1.3.1.1.2.2.2.4.2*'
			'a/quail/viet_nam/15/2005_CLADE2_3_2_cluster1.3.1.1.2.2.2.4.2*'
			'a/chicken/vietnam/ty25/2005_CLADE2_3_2_cluster1.3.1.1.2.2.2.4.2*'
			'a/owstons_civet/vietnam/1/2005_CLADE2_3_2_cluster1.3.1.1.2.2.2.4.2*'
			'a/chicken/viet_nam/17/2005_CLADE2_3_2_cluster1.3.1.1.2.2.2.4.2*'
			'a/goose/guangxi/345/2005_CLADE2_3_2_cluster1.3.1.1.2.2.2.4.2*'
			'a/duck/guangxi/951/2005_CLADE2_3_2_cluster1.3.1.1.2.2.2.4.2*'
			'a/duck/guangxi/2926/2005_CLADE2_3_2_cluster1.3.1.1.2.2.2.4.2*'
			'a/goose/guangxi/3017/2005_CLADE2_3_2_cluster1.3.1.1.2.2.2.4.2*'
			'a/duck/guangxi/3548/2005_CLADE2_3_2_cluster1.3.1.1.2.2.2.4.2*'
			'a/goose/yunnan/4804/2005_CLADE2_3_2_cluster1.3.1.1.2.2.2.4.2*'
			'a/goose/yunnan/3720/2005_CLADE2_3_2_cluster1.3.1.1.2.2.2.4.2*'
			'a/chicken/guangxi/3154/2005_CLADE2_3_2_cluster1.3.1.1.2.2.2.4.2*'
			'a/duck/yunnan/4400/2005_CLADE2_3_2_cluster1.3.1.1.2.2.2.4.2*'
			'a/goose/yunnan/4494/2005_CLADE2_3_2_cluster1.3.1.1.2.2.2.4.2*'
			'a/duck/guangxi/3085/2005_CLADE2_3_2_cluster1.3.1.1.2.2.2.4.2*'
			'a/chicken/guangxi/3791/2005_CLADE2_3_2_cluster1.3.1.1.2.2.2.4.2*'
			'a/duck/guangxi/3819/2005_CLADE2_3_2_cluster1.3.1.1.2.2.2.4.2*'
			'a/duck/guangxi/3741/2005_CLADE2_3_2_cluster1.3.1.1.2.2.2.4.2*'
			'a/duck/guangxi/4196/2005_CLADE2_3_2_cluster1.3.1.1.2.2.2.4.2*'
			'a/goose/guangxi/3714/2005_CLADE2_3_2_cluster1.3.1.1.2.2.2.4.2*'
			'a/duck/guangxi/4184/2005_CLADE2_3_2_cluster1.3.1.1.2.2.2.4.2*'
			'a/duck/guangxi/89/2006_CLADE2_3_2_cluster1.3.1.1.2.2.2.4.2*'
			'a/duck/guangxi/3364/2005_CLADE2_3_2_cluster1.3.1.1.2.2.2.4.2*'
			'a/duck/yunnan/5877/2005_CLADE2_3_2_cluster1.3.1.1.2.2.2.4.2*'
			'a/goose/yunnan/6027/2005_CLADE2_3_2_cluster1.3.1.1.2.2.2.4.2*'
			'a/duck/yunnan/4589/2005_CLADE2_3_2_cluster1.3.1.1.2.2.2.4.2*'
			'a/chicken/guiyang/2147/2005_CLADE2_3_2_cluster1.3.1.1.2.2.2.4.2*'
			'a/duck/yunnan/5251/2005_CLADE2_3_2_cluster1.3.1.1.2.2.2.4.2*'
			'a/duck/yunnan/5820/2005_CLADE2_3_2_cluster1.3.1.1.2.2.2.4.2*'
			'a/goose/yunnan/4129/2005_CLADE2_3_2_cluster1.3.1.1.2.2.2.4.2*'
			'a/duck/yunnan/1126/2006_CLADE2_3_2_cluster1.3.1.1.2.2.2.4.2*'
			'a/duck/yunnan/6607/2005_CLADE2_3_2_cluster1.3.1.1.2.2.2.4.2*'
			'a/goose/yunnan/6368/2005_CLADE2_3_2_cluster1.3.1.1.2.2.2.4.2*'
			'a/duck/hunan/15/2004_CLADE2_3_3_cluster1.3.1.1.2.2.2.4.3*'
			'a/duck/guiyang/3242/2005_CLADE2_3_3_cluster1.3.1.1.2.2.2.4.3*'
			'a/chicken/guiyang/3055/2005_CLADE2_3_3_cluster1.3.1.1.2.2.2.4.3*'
			'a/chicken/guiyang/3570/2005_CLADE2_3_3_cluster1.3.1.1.2.2.2.4.3*'
			'a/goose/guiyang/3422/2005_CLADE2_3_3_cluster1.3.1.1.2.2.2.4.3*'
			'a/common_magpie/hong_kong/2256/2006_CLADE2_3_4_cluster1.3.1.1.2.2.2.4*'
			'a/little_egret/hong_kong/718/2006_CLADE2_3_4_cluster1.3.1.1.2.2.2.4*'
			'a/munia/hong_kong/2454/2006_CLADE2_3_4_cluster1.3.1.1.2.2.2.4*'
			'a/common_magpie/hong_kong/2125/2006_CLADE2_3_4_cluster1.3.1.1.2.2.2.4*'
			'a/duck/fujian/1734/05_CLADE2_3_4_cluster1.3.1.1.2.2.2.4*'
			a/chicken/malaysia/5223/2007_CLADE2_3_4
			a/crested_myna/hong_kong/540/2006_CLADE2_3_4
			'a/duck/hunan/324/2006_CLADE2_3_4_cluster1.3.1.1.2.2.2.4*'
			'a/goose/shantou/18442/2005_CLADE2_3_4_cluster1.3.1.1.2.2.2.4*'
			'a/duck/shantou/13323/2005_CLADE2_3_4_cluster1.3.1.1.2.2.2.4.4*'
			'a/goose/guangxi/52/2006_CLADE2_3_4_cluster1.3.1.1.2.2.2.4.4*'
			'a/chicken/shantou/1233/2006_CLADE2_3_4_cluster1.3.1.1.2.2.2.4.4*'
			'a/goose/yunnan/6169/2005_CLADE2_3_4_cluster1.3.1.1.2.2.2.4.4*'
			'a/chicken/shantou/3923/2006_CLADE2_3_4_cluster1.3.1.1.2.2.2.4.4*'
			'a/chicken/shantou/3840/2006_CLADE2_3_4_cluster1.3.1.1.2.2.2.4.4*'
			'a/chicken/fujian/11933/2005_CLADE2_3_4_cluster1.3.1.1.2.2.2.4.4*'
			'a/chicken/fujian/584/2006_CLADE2_3_4_cluster1.3.1.1.2.2.2.4.4*'
			'a/chicken/fujian/12239/2005_CLADE2_3_4_cluster1.3.1.1.2.2.2.4.4*'
			'a/duck/fujian/9651/2005_CLADE2_3_4_cluster1.3.1.1.2.2.2.4.4*'
			'a/chicken/fujian/10567/2005_CLADE2_3_4_cluster1.3.1.1.2.2.2.4.4*'
			'a/chicken/fujian/10039/2005_CLADE2_3_4_cluster1.3.1.1.2.2.2.4.4*'
			'a/duck/fujian/11094/2005_CLADE2_3_4_cluster1.3.1.1.2.2.2.4.4*'
			'a/chicken/fujian/10313/2005_CLADE2_3_4_cluster1.3.1.1.2.2.2.4.4*'
			'a/duck/fujian/11311/2005_CLADE2_3_4_cluster1.3.1.1.2.2.2.4.4*'
			'a/duck/fujian/12032/2005_CLADE2_3_4_cluster1.3.1.1.2.2.2.4.4*'
			'a/duck/fujian/10934/2005_CLADE2_3_4_cluster1.3.1.1.2.2.2.4.4*'
			'a/china/gd01/2006_CLADE2_3_4_cluster1.3.1.1.2.2.2.4*'
			'a/goose/guangxi/532/2006_CLADE2_3_4_cluster1.3.1.1.2.2.2.4*'
			'a/goose/shantou/3295/2006_CLADE2_3_4_cluster1.3.1.1.2.2.2.4*'
			'a/goose/shantou/3265/2006_CLADE2_3_4_cluster1.3.1.1.2.2.2.4*'
			'a/common_magpie/hong_kong/645/2006_CLADE2_3_4_cluster1.3.1.1.2.2.2.4*'
			'a/chicken/guiyang/1018/2006_CLADE2_3_4_cluster1.3.1.1.2.2.2.4*'
			'a/goose/guiyang/1304/2006_CLADE2_3_4_cluster1.3.1.1.2.2.2.4*'
			'a/goose/yunnan/1144/2006_CLADE2_3_4_cluster1.3.1.1.2.2.2.4*'
			'a/goose/yunnan/1143/2006_CLADE2_3_4_cluster1.3.1.1.2.2.2.4*'
			a/jiangsu/1/2007_CLADE2_3_4
			'a/chicken/zhejiang/24/2005_CLADE2_3_4_cluster1.3.1.1.2.2.2.4.5*'
			'a/duck/hunan/856/2006_CLADE2_3_4_cluster1.3.1.1.2.2.2.4.5.1*'
			'a/duck/hunan/988/2006_CLADE2_3_4_cluster1.3.1.1.2.2.2.4.5.1*'
			'a/goose/yunnan/1136/2006_CLADE2_3_4_cluster1.3.1.1.2.2.2.4.5.1*'
			'a/goose/yunnan/1338/2006_CLADE2_3_4_cluster1.3.1.1.2.2.2.4.5.1*'
			'a/duck/yunnan/5310/2006_CLADE2_3_4_cluster1.3.1.1.2.2.2.4.5.1*'
			'a/goose/yunnan/5979/2006_CLADE2_3_4_cluster1.3.1.1.2.2.2.4.5.1*'
			'a/goose/yunnan/5540/2006_CLADE2_3_4_cluster1.3.1.1.2.2.2.4.5.1*'
			'a/goose/yunnan/6384/2006_CLADE2_3_4_cluster1.3.1.1.2.2.2.4.5.1*'
			'a/anhui/2/2005_CLADE2_3_4_cluster1.3.1.1.2.2.2.4.5*'
			'a/anhui/1/2005_CLADE2_3_4_cluster1.3.1.1.2.2.2.4.5*'
			'a/duck/laos/3295/2006_CLADE2_3_4_cluster1.3.1.1.2.2.2.4.5*'
			'a/duck/fujian/668/2006_CLADE2_3_4_cluster1.3.1.1.2.2.2.4.5*'
			'a/chicken/guiyang/3721/2005_CLADE2_3_4_cluster1.3.1.1.2.2.2.4.5*'
			'a/duck/guiyang/1418/2006_CLADE2_3_4_cluster1.3.1.1.2.2.2.4.5*'
			'a/duck/guiyang/497/2006_CLADE2_3_4_cluster1.3.1.1.2.2.2.4.5*'
			'a/chicken/guiyang/4059/2005_CLADE2_3_4_cluster1.3.1.1.2.2.2.4.5*'
			'a/duck/guiyang/293/2006_CLADE2_3_4_cluster1.3.1.1.2.2.2.4.5*'
			'a/duck/guiyang/3996/2005_CLADE2_3_4_cluster1.3.1.1.2.2.2.4.5*'
			'a/duck/guiyang/3834/2005_CLADE2_3_4_cluster1.3.1.1.2.2.2.4.5*'
			a/chicken/nongkhai/niah400802/2007_CLADE2_3_4
			a/chicken/nakhonphanom/niah113718/2006_CLADE2_3_4
			'a/duck/guangxi/4428/2005_CLADE2_3_4_cluster1.3.1.1.2.2.2.4*'
			'a/goose/guangxi/4289/2005_CLADE2_3_4_cluster1.3.1.1.2.2.2.4*'
			'a/chicken/guangxi/4989/2005_CLADE2_3_4_cluster1.3.1.1.2.2.2.4*'
			'a/duck/guangxi/4830/2005_CLADE2_3_4_cluster1.3.1.1.2.2.2.4*'
			'a/goose/guangxi/4513/2005_CLADE2_3_4_cluster1.3.1.1.2.2.2.4*'
			'a/duck/guangxi/619/2006_CLADE2_3_4_cluster1.3.1.1.2.2.2.4*'
			'a/goose/guangxi/582/2006_CLADE2_3_4_cluster1.3.1.1.2.2.2.4*'
			'a/duck/hunan/5106/2005_CLADE2_3_4_cluster1.3.1.1.2.2.2.4.6*'
			'a/guangxi/1/2005_CLADE2_3_4_cluster1.3.1.1.2.2.2.4.6*'
			'a/goose/yunnan/4985/2006_CLADE2_3_4_cluster1.3.1.1.2.2.2.4.6*'
			'a/duck/yunnan/4873/2006_CLADE2_3_4_cluster1.3.1.1.2.2.2.4.6*'
			'a/china/2006_CLADE2_3_4_cluster1.3.1.1.2.2.2.4.6*'
			'a/human/china/gd02/2006_CLADE2_3_4_cluster1.3.1.1.2.2.2.4.6*'
			'a/chicken/hong_kong/282/2006_CLADE2_3_4_cluster1.3.1.1.2.2.2.4.6*'
			'a/chicken/hong_kong/947/2006_CLADE2_3_4_cluster1.3.1.1.2.2.2.4.6*'
			'a/robin/hong_kong/75/2006_CLADE2_3_4_cluster1.3.1.1.2.2.2.4.6*'
			'a/muscovy_duck/vietnam/209/2005_CLADE2_3_4_cluster1.3.1.1.2.2.2.4.6*'
			'a/duck/guangxi/150/2006_CLADE2_3_4_cluster1.3.1.1.2.2.2.4.6*'
			'a/duck/guangxi/5075/2005_CLADE2_3_4_cluster1.3.1.1.2.2.2.4.6*'
			'a/duck/guangxi/5457/2005_CLADE2_3_4_cluster1.3.1.1.2.2.2.4.6*'
			'a/muscovy_duck/vietnam/39/2007_CLADE2_3_4_cluster1.3.1.1.2.2.2.4.6*'
			'a/goose/yunnan/6193/2006_CLADE2_3_4_cluster1.3.1.1.2.2.2.4.6*'
			'a/duck/yunnan/6490/2006_CLADE2_3_4_cluster1.3.1.1.2.2.2.4.6*'
			'a/duck/guiyang/1260/2006_CLADE2_3_4_cluster1.3.1.1.2.2.2.4.6*'
			'a/chicken/guiyang/29/2006_CLADE2_3_4_cluster1.3.1.1.2.2.2.4.6*'
			'a/duck/vietnam/37/2007_CLADE2_3_4_cluster1.3.1.1.2.2.2.4.6.1*'
			'a/muscovy_duck/vietnam/54/2007_CLADE2_3_4_cluster1.3.1.1.2.2.2.4.6.1*'
			'a/duck/vietnam/52/2007_CLADE2_3_4_cluster1.3.1.1.2.2.2.4.6.1*'
			'a/duck/vietnam/50/2007_CLADE2_3_4_cluster1.3.1.1.2.2.2.4.6.1*'
			'a/muscovy_duck/vietnam/41/2007_CLADE2_3_4_cluster1.3.1.1.2.2.2.4.6.1*'
			'a/muscovy_duck/vietnam/56/2007_CLADE2_3_4_cluster1.3.1.1.2.2.2.4.6.1*'
			'a/duck/vietnam/55/2007_CLADE2_3_4_cluster1.3.1.1.2.2.2.4.6.1*'
			'a/muscovy_duck/vietnam/48/2007_CLADE2_3_4_cluster1.3.1.1.2.2.2.4.6.1*'
			'a/muscovy_duck/vietnam/51/2007_CLADE2_3_4_cluster1.3.1.1.2.2.2.4.6.1*'
			'a/duck/vietnam/53/2007_CLADE2_3_4_cluster1.3.1.1.2.2.2.4.6.1*'
			'a/muscovy_duck/vietnam/57/2007_CLADE2_3_4_cluster1.3.1.1.2.2.2.4.6.1*'
			'a/duck/vietnam/43/2007_CLADE2_3_4_cluster1.3.1.1.2.2.2.4.6.1*'
			'a/goose/yunnan/1396/2006_CLADE2_3_4_cluster1.3.1.1.2.2.2.4.6*'
			'a/goose/yunnan/3798/2006_CLADE2_3_4_cluster1.3.1.1.2.2.2.4.6*'
			'a/duck/guangxi/1258/2006_CLADE2_3_4_cluster1.3.1.1.2.2.2.4.6*'
			'a/chicken/guangxi/1951/2006_CLADE2_3_4_cluster1.3.1.1.2.2.2.4.6*'
			'a/goose/guangxi/1458/2006_CLADE2_3_4_cluster1.3.1.1.2.2.2.4.6*'
			'a/duck/vietnam/38/2007_CLADE2_3_4_cluster1.3.1.1.2.2.2.4.6*'
			'a/muscovy_duck/vietnam/49/2007_CLADE2_3_4_cluster1.3.1.1.2.2.2.4.6*'
			'a/duck/guangxi/1436/2006_CLADE2_3_4_cluster1.3.1.1.2.2.2.4.6*'
			'a/chicken/guangxi/1212/2006_CLADE2_3_4_cluster1.3.1.1.2.2.2.4.6*'
			'a/duck/guangxi/744/2006_CLADE2_3_4_cluster1.3.1.1.2.2.2.4.6*'
			'a/duck/guangxi/392/2006_CLADE2_3_4_cluster1.3.1.1.2.2.2.4.6*'
			'a/goose/guangxi/1633/2006_CLADE2_3_4_cluster1.3.1.1.2.2.2.4.6*'
			'a/goose/guangxi/1898/2006_CLADE2_3_4_cluster1.3.1.1.2.2.2.4.6*'
			'a/chicken/guangxi/463/2006_CLADE2_3_4_cluster1.3.1.1.2.2.2.4.6*'
			'a/duck/guangxi/1830/2006_CLADE2_3_4_cluster1.3.1.1.2.2.2.4.6*'
			'a/duck/guangxi/2143/2006_CLADE2_3_4_cluster1.3.1.1.2.2.2.4.6*'
			'a/duck/guangxi/288/2006_CLADE2_3_4_cluster1.3.1.1.2.2.2.4.6*'
			a/chicken/yunnan/447/05_CLADE2_4
			a/duck/guangxi/13/2004_CLADE2_4
			'a/chicken/guangxi/12/2004_CLADE2_4_cluster1.3.1.1.2.2.2.5*'
			a/chicken/china/1204/04_CLADE2_4
			'a/chicken/jiyuan/1/03_CLADE2_4_cluster1.3.1.1.2.2.2.5*'
			'a/chicken/zhengzhou/1/02_CLADE2_4_cluster1.3.1.1.2.2.2.5*'
			'a/duck/yunnan/4072/2003_CLADE2_4_cluster1.3.1.1.2.2.2.5*'
			'a/duck/yunnan/4645/2003_CLADE2_4_cluster1.3.1.1.2.2.2.5*'
			'a/duck/yunnan/5090/2003_CLADE2_4_cluster1.3.1.1.2.2.2.5*'
			'a/duck/yunnan/5169/2003_CLADE2_4_cluster1.3.1.1.2.2.2.5*'
			'a/duck/yunnan/5948/2003_CLADE2_4_cluster1.3.1.1.2.2.2.5*'
			'a/chicken/yunnan/5686/2003_CLADE2_4_cluster1.3.1.1.2.2.2.5*'
			'a/chicken/yunnan/6957/2003_CLADE2_4_cluster1.3.1.1.2.2.2.5*'
			'a/dk/yn/6445/2003_CLADE2_4_cluster1.3.1.1.2.2.2.5*'
			'a/duck/yunnan/6080/2003_CLADE2_4_cluster1.3.1.1.2.2.2.5*'
			'a/chicken/yunnan/6885/2003_CLADE2_4_cluster1.3.1.1.2.2.2.5*'
			'a/duck/yunnan/6603/2003_CLADE2_4_cluster1.3.1.1.2.2.2.5*'
			'a/duck/yunnan/522/2004_CLADE2_4_cluster1.3.1.1.2.2.2.5*'
			'a/ck/yn/374/2004_CLADE2_4_cluster1.3.1.1.2.2.2.5*'
			'a/duck/yunnan/426/2004_CLADE2_4_cluster1.3.1.1.2.2.2.5*'
			'a/chicken/yunnan/6797/2003_CLADE2_4_cluster1.3.1.1.2.2.2.5*'
			'a/dk/yn/6255/2003_CLADE2_4_cluster1.3.1.1.2.2.2.5*'
			'a/ck/yn/115/2004_CLADE2_4_cluster1.3.1.1.2.2.2.5*'
			'a/duck/yunnan/485/2004_CLADE2_4_cluster1.3.1.1.2.2.2.5*'
			'a/chicken/yunnan/207/2004_CLADE2_4_cluster1.3.1.1.2.2.2.5*'
			'a/chicken/hunan/23/2002_CLADEoutliers_cluster1.3.1.1.2.2.2*'
			a/ck/hong_kong/yu324/2003_CLADEoutliers
			'a/duck/hunan/782/2003_CLADEoutliers_cluster1.3.1.1.2.2.2*'
			'a/duck/hunan/795/2002_CLADEoutliers_cluster1.3.1.1.2.2.2*'
			'a/chicken/malang/bbvet-iv/2004_CLADE2_1_1_cluster1.3.1.1.2.2.2.6*'
			'a/chicken/wonosobo/bppv4/2003_CLADE2_1_1_cluster1.3.1.1.2.2.2.6*'
			'a/chicken/indonesia/11/2003_CLADE2_1_1_cluster1.3.1.1.2.2.2.6*'
			'a/chicken/west_java/hamd/2006_CLADE2_1_1_cluster1.3.1.1.2.2.2.6*'
			'a/quail/tasikmalaya/bppv4/2004_CLADE2_1_1_cluster1.3.1.1.2.2.2.6*'
			'a/chicken/indonesia/7/2003_CLADE2_1_1_cluster1.3.1.1.2.2.2.6*'
			'a/chicken/indonesia/r60/05_CLADE2_1_1_cluster1.3.1.1.2.2.2.6*'
			'a/chicken/pekalongan/bppv4/2003_CLADE2_1_1_cluster1.3.1.1.2.2.2.6*'
			'a/ck/indonesia/4/2004_CLADE2_1_1_cluster1.3.1.1.2.2.2.6.1*'
			'a/ck/indonesia/pa/2003_CLADE2_1_1_cluster1.3.1.1.2.2.2.6.1*'
			'a/duck/pali/bbvw1358/2005_CLADE2_1_1_cluster1.3.1.1.2.2.2.6.1*'
			a/duck/bufeleng/bppv1/2005_CLADE2_1_1
			a/duck/tabanan/bppv1/2005_CLADE2_1_1
			'a/ck/indonesia/bl/2003_CLADE2_1_1_cluster1.3.1.1.2.2.2.6.1*'
			'a/chicken/ngawi/bppv4/2004_CLADE2_1_1_cluster1.3.1.1.2.2.2.6.1*'
			'a/chicken/sragen/bppv4/2003_CLADE2_1_1_cluster1.3.1.1.2.2.2.6.1*'
			'a/dk/indonesia/ms/2004_CLADE2_1_1_cluster1.3.1.1.2.2.2.6.1.1*'
			'a/ck/indonesia/2a/2003_CLADE2_1_1_cluster1.3.1.1.2.2.2.6.1.1*'
			'a/ck/indonesia/5/2004_CLADE2_1_1_cluster1.3.1.1.2.2.2.6.1.1*'
			'a/chicken/bantul/bbvet-i/2005_CLADE2_1_1_cluster1.3.1.1.2.2.2.6.1.1*'
			'a/chicken/jembrana/bppv6/2004_CLADE2_1_1_cluster1.3.1.1.2.2.2.6.1.1*'
			'a/chicken/kulon_progo/bbvet-xii-1/2004_CLADE2_1_1_cluster1.3.1.1.2.2.2.6.1.1*'
			'a/chicken/kupang-1-ntt/bppv6/2004_CLADE2_1_1_cluster1.3.1.1.2.2.2.6.1.1*'
			'a/chicken/indonesia/wates80/2005_CLADE2_1_1_cluster1.3.1.1.2.2.2.6.1.1*'
			'a/quail/central_java/smrg/2006_CLADE2_1_3_cluster1.3.1.1.2.2.2.6.1.1.1*'
			'a/chicken/west_java/garut-may/2006_CLADE2_1_3_cluster1.3.1.1.2.2.2.6.1.1.1*'
			'a/chicken/indonesia/soppeng1631-71/2007_CLADE2_1_3_cluster1.3.1.1.2.2.2.6.1.1.1*'
			'a/chicken/indonesia/kulon1631-47/2006_CLADE2_1_3_cluster1.3.1.1.2.2.2.6.1.1.1*'
			'a/chicken/indonesia/magelang1631-57/2007_CLADE2_1_3_cluster1.3.1.1.2.2.2.6.1.1.1*'
			'a/chicken/madiun/bbvw1420/2005_CLADE2_1_3_cluster1.3.1.1.2.2.2.6.1.1.1*'
			'a/chicken/gunung_kidul/bbvw/2006_CLADE2_1_3_cluster1.3.1.1.2.2.2.6.1.1.1*'
			'a/indonesia/6/2005_CLADE2_1_3_cluster1.3.1.1.2.2.2.6.1.1.1*'
			'a/chicken/pangkalpinang/bppv3/2004_CLADE2_1_2_cluster1.3.1.1.2.2.2.6.1.1*'
			'a/chicken/salatiga/bbvet-i/2005_CLADE2_1_2_cluster1.3.1.1.2.2.2.6.1.1*'
			'a/chicken/indonesia/wates77/2005_CLADE2_1_2_cluster1.3.1.1.2.2.2.6.1.1*'
			'a/chicken/indonesia/wates83/2005_CLADE2_1_2_cluster1.3.1.1.2.2.2.6.1.1*'
			'a/chicken/simalanggang/bppvi/2005_CLADE2_1_2_cluster1.3.1.1.2.2.2.6.1.1*'
			'a/chicken/pulau_rampang/bbpvii/2006_CLADE2_1_2_cluster1.3.1.1.2.2.2.6.1.1*'
			'a/chicken/duma/bbpv-ii/2005_CLADE2_1_2_cluster1.3.1.1.2.2.2.6.1.1*'
			'a/chicken/agam/bbpvi/2005_CLADE2_1_2_cluster1.3.1.1.2.2.2.6.1.1*'
			'a/chicken/siak/bppv-ii/2005_CLADE2_1_2_cluster1.3.1.1.2.2.2.6.1.1*'
			'a/chicken/salam/bbpv-ii/2005_CLADE2_1_2_cluster1.3.1.1.2.2.2.6.1.1*'
			'a/chicken/padang/bbpvii/2006_CLADE2_1_2_cluster1.3.1.1.2.2.2.6.1.1*'
			'a/chicken/rokan_hilli/bppv-ii/2005_CLADE2_1_2_cluster1.3.1.1.2.2.2.6.1.1*'
			'a/chicken/dairi/bppvi/2005_CLADE2_1_2_cluster1.3.1.1.2.2.2.6.1.1.2*'
			'a/chicken/langkat/bbpv1-576/2005_CLADE2_1_2_cluster1.3.1.1.2.2.2.6.1.1.2*'
			'a/duck/madiun/bbvw1358/2005_CLADE2_1_2_cluster1.3.1.1.2.2.2.6.1.1.2*'
			'a/indonesia/cdc595/2006_CLADE2_1_2_cluster1.3.1.1.2.2.2.6.1.1.2*'
			'a/indonesia/cdc625/2006_CLADE2_1_2_cluster1.3.1.1.2.2.2.6.1.1.2*'
			'a/indonesia/cdc594/2006_CLADE2_1_2_cluster1.3.1.1.2.2.2.6.1.1.2*'
			'a/indonesia/534h/2006_CLADE2_1_2_cluster1.3.1.1.2.2.2.6.1.1.2*'
			'a/indonesia/535h/2006_CLADE2_1_2_cluster1.3.1.1.2.2.2.6.1.1.2*'
			'a/indonesia/560h/2006_CLADE2_1_2_cluster1.3.1.1.2.2.2.6.1.1.2*'
			'a/chicken/deli_derdang/bbpvi/2005_CLADE2_1_2_cluster1.3.1.1.2.2.2.6.1.1*'
			'a/chicken/medan/bppv1-498/2005_CLADE2_1_2_cluster1.3.1.1.2.2.2.6.1.1*'
			'a/chicken/medan/bbpv1-576/2005_CLADE2_1_2_cluster1.3.1.1.2.2.2.6.1.1*'
			'a/chicken/taput/bbpv1-576/2005_CLADE2_1_2_cluster1.3.1.1.2.2.2.6.1.1*'
			'a/chicken/tarutung/bppvi/2005_CLADE2_1_2_cluster1.3.1.1.2.2.2.6.1.1*'
			'a/chicken/tebing_tinggi/bppvi/2005_CLADE2_1_2_cluster1.3.1.1.2.2.2.6.1.1*'
			'a/chicken/deli_serdang/bppvi/2005_CLADE2_1_2_cluster1.3.1.1.2.2.2.6.1.1*'
			'a/chicken/deli_serdang/bppv1/2005_CLADE2_1_2_cluster1.3.1.1.2.2.2.6.1.1*'
			'a/chicken/medan/bppv1-534/2005_CLADE2_1_2_cluster1.3.1.1.2.2.2.6.1.1*'
			'a/chicken/karo/bbpvii/2006_CLADE2_1_2_cluster1.3.1.1.2.2.2.6.1.1*'
			'a/chicken/pidie/bppv1/2005_CLADE2_1_2_cluster1.3.1.1.2.2.2.6.1.1*'
			'a/chicken/medan/bbpv1-571/2005_CLADE2_1_2_cluster1.3.1.1.2.2.2.6.1.1*'
			'a/quail/boyolali/bppv4/2004_CLADE2_1_3_cluster1.3.1.1.2.2.2.6.1.1.3*'
			'a/chicken/yogjakarta/bbvet-ix/2004_CLADE2_1_3_cluster1.3.1.1.2.2.2.6.1.1.3*'
			'a/chicken/purworejo/bbvw/2005_CLADE2_1_3_cluster1.3.1.1.2.2.2.6.1.1.3*'
			'a/duck/parepare/bbvm/2005_CLADE2_1_3_cluster1.3.1.1.2.2.2.6.1.1.3*'
			'a/chicken/papua/ta5/2006_CLADE2_1_3_cluster1.3.1.1.2.2.2.6.1.1.3*'
			'a/chicken/wajo/bbvm/2005_CLADE2_1_3_cluster1.3.1.1.2.2.2.6.1.1.3*'
			'a/chicken/indonesia/wates130/2005_CLADE2_1_3_cluster1.3.1.1.2.2.2.6.1.1.3*'
			'a/chicken/gunung_kidal/bbvw/2005_CLADE2_1_3_cluster1.3.1.1.2.2.2.6.1.1.3*'
			'a/chicken/indonesia/wates126/2005_CLADE2_1_3_cluster1.3.1.1.2.2.2.6.1.1.3*'
			'a/chicken/magetan/bbvw/2005_CLADE2_1_3_cluster1.3.1.1.2.2.2.6.1.1.3*'
			'a/chicken/indonesia/wates1/2005_CLADE2_1_3_cluster1.3.1.1.2.2.2.6.1.1.3*'
			'a/chicken/indonesia/cdc25/2005_CLADE2_1_3_cluster1.3.1.1.2.2.2.6.1.1.3*'
			'a/chicken/bandar_lampung/bbpviii/2006_CLADE2_1_3_cluster1.3.1.1.2.2.2.6.1.1.3*'
			'a/chicken/way_kanan/bbpviii/2006_CLADE2_1_3_cluster1.3.1.1.2.2.2.6.1.1.3*'
			'a/chicken/indonesia/bangka_seletan1631-2_CLADE2_1_3_cluster1.3.1.1.2.2.2.6.1.1.3*'
			'a/chicken/palembang/bppv-iii/2005_CLADE2_1_3_cluster1.3.1.1.2.2.2.6.1.1.3*'
			'a/chicken/sembawa/bppv-iii/2005_CLADE2_1_3_cluster1.3.1.1.2.2.2.6.1.1.3*'
			'a/indonesia/cdc194p/2005_CLADE2_1_3_cluster1.3.1.1.2.2.2.6.1.1.3*'
			'a/duck/indramayu/bbpw109/2006_CLADE2_1_3_cluster1.3.1.1.2.2.2.6.1.1.3*'
			'a/indonesia/cdc184/2005_CLADE2_1_3_cluster1.3.1.1.2.2.2.6.1.1.3*'
			'a/indonesia/cdc7/2005_CLADE2_1_3_cluster1.3.1.1.2.2.2.6.1.1.3*'
			'a/indonesia/tll001/2006_CLADE2_1_3_cluster1.3.1.1.2.2.2.6.1.1.3*'
			'a/indonesia/tll002/2006_CLADE2_1_3_cluster1.3.1.1.2.2.2.6.1.1.3*'
			'a/indonesia/7/2005_CLADE2_1_3_cluster1.3.1.1.2.2.2.6.1.1.3*'
			'a/indonesia/5/2005_CLADE2_1_3_cluster1.3.1.1.2.2.2.6.1.1.3*'
			'a/chicken/murao_jambi/bbpv-ii/2005_CLADE2_1_3_cluster1.3.1.1.2.2.2.6.1.1.3*'
			'a/chicken/pakun_baru/bppv-ii/2005_CLADE2_1_3_cluster1.3.1.1.2.2.2.6.1.1.3*'
			'a/chicken/indonesia/rejang_lebong1631-22_CLADE2_1_3_cluster1.3.1.1.2.2.2.6.1.1.3*'
			'a/indonesia/195h/2005_CLADE2_1_3_cluster1.3.1.1.2.2.2.6.1.1.3*'
			'a/chicken/indonesia/gunung_kidul1631-33/_CLADE2_1_3_cluster1.3.1.1.2.2.2.6.1.1.3*'
			'a/muscovy_duck/indonesia/kedri1631-24/20_CLADE2_1_3_cluster1.3.1.1.2.2.2.6.1.1.3*'
			'a/indonesia/cdc623/2006_CLADE2_1_3_cluster1.3.1.1.2.2.2.6.1.1.3*'
			'a/indonesia/569h/2006_CLADE2_1_3_cluster1.3.1.1.2.2.2.6.1.1.3*'
			'a/indonesia/tll008/2006_CLADE2_1_3_cluster1.3.1.1.2.2.2.6.1.1.3*'
			'a/indonesia/cdc624e/2006_CLADE2_1_3_cluster1.3.1.1.2.2.2.6.1.1.3*'
			'a/indonesia/cdc624/2006_CLADE2_1_3_cluster1.3.1.1.2.2.2.6.1.1.3*'
			'a/chicken/indonesia/pekenbaru1631-11/200_CLADE2_1_3_cluster1.3.1.1.2.2.2.6.1.1.3*'
			'a/chicken/indonesia/agam1631-3/2006_CLADE2_1_3_cluster1.3.1.1.2.2.2.6.1.1.3*'
			'a/chicken/indonesia/siak1631-2/2006_CLADE2_1_3_cluster1.3.1.1.2.2.2.6.1.1.3*'
			'a/chicken/indonesia/padang1631-1/2006_CLADE2_1_3_cluster1.3.1.1.2.2.2.6.1.1.3*'
			'a/chicken/west_java/pwt-wij/2006_CLADE2_1_3_cluster1.3.1.1.2.2.2.6.1.1.3.1*'
			'a/chicken/west_java/smi-cslk-eb/2006_CLADE2_1_3_cluster1.3.1.1.2.2.2.6.1.1.3.1*'
			'a/chicken/west_java/smi-cslk-ec/2006_CLADE2_1_3_cluster1.3.1.1.2.2.2.6.1.1.3.1*'
			'a/indonesia/245h/2005_CLADE2_1_3_cluster1.3.1.1.2.2.2.6.1.1.3*'
			'a/indonesia/cdc292n/2005_CLADE2_1_3_cluster1.3.1.1.2.2.2.6.1.1.3*'
			'a/indonesia/cdc742/2006_CLADE2_1_3_cluster1.3.1.1.2.2.2.6.1.1.3*'
			'a/indonesia/cdc287e/2005_CLADE2_1_3_cluster1.3.1.1.2.2.2.6.1.1.3*'
			'a/indonesia/239h/2005_CLADE2_1_3_cluster1.3.1.1.2.2.2.6.1.1.3*'
			'a/chicken/indonesia/belitung_timor1631-1_CLADE2_1_3_cluster1.3.1.1.2.2.2.6.1.1.3*'
			'a/indonesia/304h/2006_CLADE2_1_3_cluster1.3.1.1.2.2.2.6.1.1.3*'
			'a/indonesia/cdc357/2006_CLADE2_1_3_cluster1.3.1.1.2.2.2.6.1.1.3*'
			'a/chicken/west_java/tasiksob/2006_CLADE2_1_3_cluster1.3.1.1.2.2.2.6.1.1.3*'
			'a/feline/indonesia/cdc1/2006_CLADE2_1_3_cluster1.3.1.1.2.2.2.6.1.1.3*'
			'a/chicken/west_java/tasik2/2006_CLADE2_1_3_cluster1.3.1.1.2.2.2.6.1.1.3*'
			'a/indonesia/292h/2006_CLADE2_1_3_cluster1.3.1.1.2.2.2.6.1.1.3*'
			'a/indonesia/cdc326n2/2006_CLADE2_1_3_cluster1.3.1.1.2.2.2.6.1.1.3*'
			'a/indonesia/cdc326/2006_CLADE2_1_3_cluster1.3.1.1.2.2.2.6.1.1.3*'
			'a/indonesia/286h/2006_CLADE2_1_3_cluster1.3.1.1.2.2.2.6.1.1.3*'
			'a/indonesia/cdc329/2006_CLADE2_1_3_cluster1.3.1.1.2.2.2.6.1.1.3*'
			'a/indonesia/cdc326n/2006_CLADE2_1_3_cluster1.3.1.1.2.2.2.6.1.1.3*'
			'a/indonesia/298h/2006_CLADE2_1_3_cluster1.3.1.1.2.2.2.6.1.1.3*'
			'a/chicken/west_java/smi-endri2/2006_CLADE2_1_3_cluster1.3.1.1.2.2.2.6.1.1.3*'
			'a/indonesia/341h/2006_CLADE2_1_3_cluster1.3.1.1.2.2.2.6.1.1.3*'
			'a/indonesia/cdc390/2006_CLADE2_1_3_cluster1.3.1.1.2.2.2.6.1.1.3*'
			'a/indonesia/tll009/2006_CLADE2_1_3_cluster1.3.1.1.2.2.2.6.1.1.3*'
			'a/indonesia/cdc370t/2006_CLADE2_1_3_cluster1.3.1.1.2.2.2.6.1.1.3*'
			'a/indonesia/tll003/2006_CLADE2_1_3_cluster1.3.1.1.2.2.2.6.1.1.3*'
			'a/indonesia/cdc370/2006_CLADE2_1_3_cluster1.3.1.1.2.2.2.6.1.1.3*'
			'a/indonesia/cdc582/2006_CLADE2_1_3_cluster1.3.1.1.2.2.2.6.1.1.3*'
			'a/indonesia/604h/2006_CLADE2_1_3_cluster1.3.1.1.2.2.2.6.1.1.3*'
			'a/indonesia/cdc699/2006_CLADE2_1_3_cluster1.3.1.1.2.2.2.6.1.1.3*'
			'a/indonesia/cdc523/2006_CLADE2_1_3_cluster1.3.1.1.2.2.2.6.1.1.3*'
			'a/indonesia/cdc523e/2006_CLADE2_1_3_cluster1.3.1.1.2.2.2.6.1.1.3*'
			'a/indonesia/cdc1031/2007_CLADE2_1_3_cluster1.3.1.1.2.2.2.6.1.1.3.2*'
			'a/indonesia/cdc1032n/2007_CLADE2_1_3_cluster1.3.1.1.2.2.2.6.1.1.3.2*'
			'a/indonesia/cdc1032/2007_CLADE2_1_3_cluster1.3.1.1.2.2.2.6.1.1.3.2*'
			'a/indonesia/cdc1046/2007_CLADE2_1_3_cluster1.3.1.1.2.2.2.6.1.1.3.2*'
			'a/indonesia/cdc1046t/2007_CLADE2_1_3_cluster1.3.1.1.2.2.2.6.1.1.3.2*'
			'a/chicken/indonesia/semerang1631-62/2007_CLADE2_1_3_cluster1.3.1.1.2.2.2.6.1.1.3*'
			'a/chicken/indonesia/lampung1631-23/2006_CLADE2_1_3_cluster1.3.1.1.2.2.2.6.1.1.3*'
			'a/indonesia/cdc634/2006_CLADE2_1_3_cluster1.3.1.1.2.2.2.6.1.1.3*'
			'a/indonesia/cdc634p/2006_CLADE2_1_3_cluster1.3.1.1.2.2.2.6.1.1.3*'
			'a/indonesia/567h/2006_CLADE2_1_3_cluster1.3.1.1.2.2.2.6.1.1.3*'
			'a/indonesia/cdc644t/2006_CLADE2_1_3_cluster1.3.1.1.2.2.2.6.1.1.3*'
			'a/indonesia/cdc644/2006_CLADE2_1_3_cluster1.3.1.1.2.2.2.6.1.1.3*'
			'a/quail/jakarta/ju1/2006_CLADE2_1_3_cluster1.3.1.1.2.2.2.6.1.1.3*'
			'a/chicken/west_java/tasiksol/2006_CLADE2_1_3_cluster1.3.1.1.2.2.2.6.1.1.3*'
			'a/chicken/indonesia/garut1631-51/2006_CLADE2_1_3_cluster1.3.1.1.2.2.2.6.1.1.3*'
			'a/indonesia/cdc610/2006_CLADE2_1_3_cluster1.3.1.1.2.2.2.6.1.1.3*'
			'a/indonesia/tll004/2006_CLADE2_1_3_cluster1.3.1.1.2.2.2.6.1.1.3*'
			'a/indonesia/542h/2006_CLADE2_1_3_cluster1.3.1.1.2.2.2.6.1.1.3*'
			'a/chicken/indonesia/bandung1631-49/2006_CLADE2_1_3_cluster1.3.1.1.2.2.2.6.1.1.3*'
			'a/muscovy_duck/jakarta/habwin/2006_CLADE2_1_3_cluster1.3.1.1.2.2.2.6.1.1.3*'
			'a/indonesia/cdc759/2006_CLADE2_1_3_cluster1.3.1.1.2.2.2.6.1.1.3*'
			'a/indonesia/cdc739/2006_CLADE2_1_3_cluster1.3.1.1.2.2.2.6.1.1.3*'
			'a/indonesia/583h/2006_CLADE2_1_3_cluster1.3.1.1.2.2.2.6.1.1.3*'
			'a/indonesia/cdc669/2006_CLADE2_1_3_cluster1.3.1.1.2.2.2.6.1.1.3*'
			;
End;
Begin trees;
	Translate
		1 'a/goose/guangdong/1/96_CLADE0_cluster1*',
		2 'a/goose/guangdong/3/97_CLADE0_cluster1*',
		3 'a/hong_kong/481/97_CLADE0_cluster1.1*',
		4 'a/hong_kong/156/97_CLADE0_cluster1.1*',
		5 'a/hong_kong/538/97_CLADE0_cluster1.1*',
		6 'a/hong_kong/97/98_CLADE0_cluster1.1*',
		7 'a/goose/hong_kong/w355/97_CLADE0_cluster1.1*',
		8 'a/hong_kong/488/97_CLADE0_cluster1.1*',
		9 'a/hong_kong/486/1997_CLADE0_cluster1.1*',
		10 'a/duck/hong_kong/p46/97_CLADE0_cluster1.1*',
		11 'a/hong_kong/516/97_CLADE0_cluster1.1*',
		12 'a/hong_kong/507/97_CLADE0_cluster1.1*',
		13 'a/silky_chicken/hong_kong/p17/97_CLADE0_cluster1.1*',
		14 a/hong_kong/514/97_CLADE0,
		15 'a/hong_kong/485/97_CLADE0_cluster1.2*',
		16 'a/chicken/hong_kong/220/97_CLADE0_cluster1.2*',
		17 'a/hong_kong/483/97_CLADE0_cluster1.2*',
		18 'a/goose/vietnam/3/05_CLADE0_cluster1.2*',
		19 'a/chicken/hong_kong/258/97_CLADE0_cluster1.2*',
		20 'a/hong_kong/532/1997_CLADE0_cluster1.2*',
		21 'a/chicken/hong_kong/786/97_CLADE0_cluster1.2*',
		22 'a/chicken/hong_kong/728/97_CLADE0_cluster1.2*',
		23 'a/hong_kong/491/97_CLADE0_cluster1.2*',
		24 'a/hong_kong/503/97_CLADE0_cluster1.2*',
		25 'a/hong_kong/542/97_CLADE0_cluster1.2*',
		26 'a/chicken/hong_kong/y385/97_CLADE0_cluster1.2*',
		27 'a/chicken/hong_kong/y388/97_CLADE0_cluster1.2*',
		28 'a/chicken/hubei/wj/1997_CLADE0_cluster1*',
		29 'a/duck/shantou/195/2001_CLADE0_cluster1*',
		30 'a/duck/shanghai/08/2001_CLADE0_cluster1*',
		31 'a/chicken/hubei/wl/1997_CLADE0_cluster1*',
		32 'a/duck/fujian/19/2000_CLADE0_cluster1*',
		33 'a/duck/guangdong/12/2000_CLADE0_cluster1*',
		34 'a/duck/zhejiang/15/2000_CLADE0_cluster1*',
		35 'a/chicken/china/1/02_CLADE0_cluster1*',
		36 'a/chicken/hubei/wh/1997_CLADE0_cluster1*',
		37 'a/chicken/shandong/k01/2004_CLADE0_cluster1*',
		38 'a/chicken/hubei/wn/2003_CLADE0_cluster1*',
		39 'a/environment/hong_kong/437-6/99_CLADE0_cluster1*',
		40 'a/environment/hong_kong/437-8/99_CLADE0_cluster1*',
		41 'a/environment/hong_kong/437-10/99_CLADE0_cluster1*',
		42 'a/chicken/hong_kong/317_5/2001_CLADE0_cluster1*',
		43 'a/environment/hong_kong/437-4/99_CLADE0_cluster1*',
		44 'a/duck/guangdong/07/2000_CLADE0_cluster1.3*',
		45 'a/duck/hong_kong/ww381/2000_CLADE0_cluster1.3*',
		46 'a/goose/hong_kong/ww491/2000_CLADE0_cluster1.3*',
		47 'a/duck/hong_kong/ww487/2000_CLADE0_cluster1.3*',
		48 'a/duck/hong_kong/ww461/2000_CLADE0_cluster1.3*',
		49 'a/duck/guangdong/40/2000_CLADE0_cluster1.3*',
		50 'a/duck/shantou/1930/2001_CLADE0_cluster1.3*',
		51 'a/duck/shantou/1437/2001_CLADE0_cluster1.3*',
		52 'a/chicken/jilin/ha/2003_CLADE0_cluster1.3*',
		53 a/goose/china/f3/2004_CLADE0,
		54 'a/chicken/jilin/hj/2003_CLADE0_cluster1.3*',
		55 'a/chicken/jilin/hk/2004_CLADE0_cluster1.3*',
		56 'a/chicken/jilin/xv/2002_CLADE0_cluster1.3*',
		57 'a/ck/hong_kong/31_2/2002_CLADE0_cluster1.3*',
		58 'a/ck/hong_kong/37_4/2002_CLADE0_cluster1.3*',
		59 'a/sck/hong_kong/yu100/2002_CLADE0_cluster1.3*',
		60 'a/duck/shantou/4407/2001_CLADE0_cluster1.3*',
		61 'a/goose/shantou/4885/2001_CLADE0_cluster1.3*',
		62 'a/goose/shantou/4325/2001_CLADE0_cluster1.3*',
		63 'a/chicken/shantou/5746/2001_CLADE0_cluster1.3*',
		64 'a/chicken/shantou/5738/2001_CLADE0_cluster1.3*',
		65 'a/gf/hong_kong/38/2002_CLADE0_cluster1.3*',
		66 'a/chicken/shantou/9/2002_CLADE0_cluster1.3*',
		67 'a/chicken/shantou/28/2002_CLADE0_cluster1.3*',
		68 'a/quail/shantou/5164/2001_CLADE0_cluster1.3*',
		69 'a/pheasant/hong_kong/675_14/02_CLADE0_cluster1.3*',
		70 'a/duck/shantou/4912/2001_CLADE0_cluster1.3*',
		71 'a/duck/shandong/093/2004_CLADE0_cluster1.3*',
		72 'a/goose/shantou/5456/2001_CLADE0_cluster1.3*',
		73 'a/duck/anyang/avl-1/2001_CLADE0_cluster1.3*',
		74 'a/goose/guangdong/xb/2001_CLADE0_cluster1.3*',
		75 'a/chicken/jiande/1218/2001_CLADE0_cluster1.3*',
		76 'a/duck/shanghai/35/2002_CLADE0_cluster1.3*',
		77 'a/duck/shanghai/38/2001_CLADE0_cluster1.3*',
		78 'a/duck/guangxi/53/2002_CLADE0_cluster1.3*',
		79 'a/duck/shanghai/37/2002_CLADE0_cluster1.3*',
		80 'a/duck/fujian/13/2002_CLADE0_cluster1.3*',
		81 'a/duck/fujian/01/2002_CLADE0_cluster1.3*',
		82 'a/chicken/hebei/108/02_CLADE0_cluster1.3*',
		83 'a/duck/guangxi/12/2003_CLADE0_cluster1.3*',
		84 'a/chicken/zhoukou/2/02_CLADE0_cluster1.3*',
		85 'a/duck/guangxi/27/2003_CLADE0_cluster1.3*',
		86 'a/goose/hong_kong/ww28/2000_CLADE0_cluster1.3.1*',
		87 'a/goose/hong_kong/ww26/2000_CLADE0_cluster1.3.1*',
		88 'a/goose/hong_kong/385_5/2000_CLADE0_cluster1.3.1*',
		89 'a/goose/hong_kong/385_3/2000_CLADE0_cluster1.3.1*',
		90 'a/chicken/shantou/2535/2001_CLADE0_cluster1.3.1*',
		91 'a/goose/huadong/1/2000_CLADE0_cluster1.3.1*',
		92 'a/duck/shanghai/1/2000_CLADE0_cluster1.3.1*',
		93 'a/chicken/hong_kong/yu562/01_CLADE3_cluster1.3.1*',
		94 'a/chicken/hong_kong/879_1/01_CLADE3_cluster1.3.1*',
		95 'a/chicken/hong_kong/sf219/01_CLADE3_cluster1.3.1*',
		96 'a/silky_chicken/hong_kong/sf189/01_CLADE3_cluster1.3.1*',
		97 'a/chicken/hong_kong/891_1/01_CLADE3_cluster1.3.1*',
		98 'a/chicken/hong_kong/yu822_2/01-mb_CLADE3_cluster1.3.1*',
		99 'a/chicken/hong_kong/yu822_2/01_CLADE3_cluster1.3.1*',
		100 'a/pigeon/hong_kong/sf215/01_CLADE3_cluster1.3.1*',
		101 'a/quail/hong_kong/sf203/01_CLADE3_cluster1.3.1*',
		102 'a/chicken/hong_kong/822_1/01_CLADE3_cluster1.3.1*',
		103 'a/duck/hong_kong/2986_1/2000_CLADE3_cluster1.3.1*',
		104 'a/goose/hong_kong/76_1/01_CLADE3_cluster1.3.1*',
		105 'a/duck/shantou/1101/2001_CLADE3_cluster1.3.1*',
		106 'a/duck/guangdong/01/2001_CLADE3_cluster1.3.1*',
		107 'a/chicken/hong_kong/fy77/01_CLADE3_cluster1.3.1*',
		108 'a/chicken/hong_kong/nt873_3/01-mb_CLADE3_cluster1.3.1*',
		109 'a/chicken/hong_kong/715_5/01_CLADE3_cluster1.3.1*',
		110 'a/pheasant/hong_kong/fy155/01_CLADE3_cluster1.3.1*',
		111 'a/chicken/hong_kong/fy150/01_CLADE3_cluster1.3.1*',
		112 'a/chicken/hong_kong/fy150/01-mb_CLADE3_cluster1.3.1*',
		113 'a/pheasant/hong_kong/fy155/01-mb_CLADE3_cluster1.3.1*',
		114 'a/duck/shanghai/13/2001_CLADE3_cluster1.3.1.1*',
		115 'a/goose/hong_kong/3014_8/2000_CLADEoutliers_cluster1.3.1.1.1*',
		116 'a/goose/hong_kong/3014_5/2000_CLADEoutliers_cluster1.3.1.1.1*',
		117 'a/duck/guangdong/22/2002_CLADE4_cluster1.3.1.1.1*',
		118 'a/partridge/shantou/478/2002_CLADE4_cluster1.3.1.1.1*',
		119 'a/duck/shantou/700/2002_CLADE4_cluster1.3.1.1.1*',
		120 'a/goose/shantou/753/2002_CLADE4_cluster1.3.1.1.1*',
		121 'a/goose/fujian/bb/2003_CLADE4_cluster1.3.1.1.1.1*',
		122 'a/chicken/hong_kong/31_4/02_CLADE4_cluster1.3.1.1.1.1*',
		123 'a/chicken/hong_kong/96_1/02_CLADE4_cluster1.3.1.1.1.1*',
		124 'a/chicken/hong_kong/409_1/02_CLADE4_cluster1.3.1.1.1.1*',
		125 'a/goose/guiyang/337/2006_CLADE4_cluster1.3.1.1.1.1.1*',
		126 'a/duck/guiyang/2231/2005_CLADE4_cluster1.3.1.1.1.1.1*',
		127 'a/chicken/guiyang/441/2006_CLADE4_cluster1.3.1.1.1.1.1*',
		128 'a/chicken/guiyang/846/2006_CLADE4_cluster1.3.1.1.1.1.1*',
		129 'a/goose/guiyang/1175/2006_CLADE4_cluster1.3.1.1.1.1.1*',
		130 'a/chicken/guiyang/1218/2006_CLADE4_cluster1.3.1.1.1.1.1*',
		131 'a/duck/guangxi/35/2001_CLADE3_cluster1.3.1.1.1*',
		132 'a/chicken/hebei/718/2001_CLADE3_cluster1.3.1.1.1*',
		133 'a/duck/guangxi/xa/2001_CLADE3_cluster1.3.1.1.1*',
		134 'a/goose/hong_kong/ww100/01_CLADE3_cluster1.3.1.1.1*',
		135 'a/partridge/shantou/2886/2003_CLADEoutliers_cluster1.3.1.1.1*',
		136 'a/pheasant/shantou/3535/2003_CLADEoutliers_cluster1.3.1.1.1*',
		137 a/duck/zhejiang/bj/2002_CLADEoutliers,
		138 a/chicken/hubei/wo/2003_CLADE7,
		139 a/beijing/01/2003_CLADE7,
		140 a/chicken/hebei/326/2005_CLADE7,
		141 a/chicken/vietnam/ncvd-016/2008_CLADE7,
		142 a/chicken/shanxi/2/2006_CLADE7,
		143 'a/domestic_green-winged_teal/hunan/79/20_CLADE7_cluster1.3.1.1.1.2*',
		144 'a/domestic_green-winged_teal/hunan/67/20_CLADE7_cluster1.3.1.1.1.2*',
		145 'a/goose/yunnan/3315/2005_CLADE7_cluster1.3.1.1.1.2*',
		146 'a/goose/yunnan/5539/2005_CLADE7_cluster1.3.1.1.1.2*',
		147 'a/duck/yunnan/5133/2005_CLADE7_cluster1.3.1.1.1.2*',
		148 'a/duck/yunnan/5236/2005_CLADE7_cluster1.3.1.1.1.2*',
		149 'a/duck/hong_kong/380_5/2001_CLADEoutliers_cluster1.3.1.1*',
		150 'a/chicken/shantou/904/2001_CLADEoutliers_cluster1.3.1.1*',
		151 'a/duck/guangxi/22/2001_CLADE3_cluster1.3.1.1*',
		152 'a/goose/viet_nam/113/2001_CLADE3_cluster1.3.1.1*',
		153 'a/goose/viet_nam/324/2001_CLADE3_cluster1.3.1.1*',
		154 'a/duck/fujian/17/2001_CLADE3_cluster1.3.1.1*',
		155 'a/chicken/jilin/hh/2002_CLADEoutliers_cluster1.3.1.1.2*',
		156 'a/chicken/jilin/9/2004_CLADEoutliers_cluster1.3.1.1.2*',
		157 'a/chicken/jiangsu/cz1/2002_CLADEoutliers_cluster1.3.1.1.2*',
		158 a/chicken/jilin/he/2002_CLADEoutliers,
		159 'a/chicken/jilin/hf/2002_CLADEoutliers_cluster1.3.1.1.2*',
		160 'a/goose/shantou/157/2002_CLADEoutliers_cluster1.3.1.1.2*',
		161 a/duck/yokohama/aq10/2003_CLADEoutliers,
		162 'a/duck/shantou/5526/2001_CLADEoutliers_cluster1.3.1.1.2*',
		163 'a/chicken/henan/01/2004_CLADEoutliers_cluster1.3.1.1.2*',
		164 'a/duck/hubei/wg/2002_CLADE6_cluster1.3.1.1.2*',
		165 'a/blackbird/hunan/1/2004_CLADE6_cluster1.3.1.1.2*',
		166 'a/duck/zhejiang/52/2000_CLADE5_cluster1.3.1.1.2*',
		167 a/chicken/jilin/ho/2003_CLADE5,
		168 'a/duck/viet_nam/ncvd1/2003_CLADE5_cluster1.3.1.1.2.1*',
		169 'a/goose/guangxi/914/2004_CLADE5_cluster1.3.1.1.2.1*',
		170 'a/duck/guangxi/1378/2004_CLADE5_cluster1.3.1.1.2.1*',
		171 'a/chicken/viet_nam/ncvd8/2003_CLADE5_cluster1.3.1.1.2.1*',
		172 'a/chicken/guangxi/2439/2004_CLADE5_cluster1.3.1.1.2.1*',
		173 'a/duck/guangxi/1681/2004_CLADE5_cluster1.3.1.1.2.1*',
		174 'a/duck/guangxi/1586/2004_CLADE5_cluster1.3.1.1.2.1*',
		175 'a/duck/guangxi/1793/2004_CLADE5_cluster1.3.1.1.2.1*',
		176 'a/goose/guangxi/1198/2004_CLADE5_cluster1.3.1.1.2.1*',
		177 'a/duck/guangxi/668/2004_CLADE5_cluster1.3.1.1.2.1*',
		178 'a/goose/guangxi/2112/2004_CLADE5_cluster1.3.1.1.2.1*',
		179 'a/duck/guangxi/2291/2004_CLADE5_cluster1.3.1.1.2.1*',
		180 'a/goose/guangxi/1097/2004_CLADE5_cluster1.3.1.1.2.1*',
		181 'a/goose/guangxi/1832/2004_CLADE5_cluster1.3.1.1.2.1*',
		182 'a/duck/guangxi/2396/2004_CLADE5_cluster1.3.1.1.2.1*',
		183 'a/goose/guangxi/2383/2004_CLADE5_cluster1.3.1.1.2.1*',
		184 'a/duck/shanghai/xj/2002_CLADEoutliers_cluster1.3.1.1.2.2*',
		185 'a/dk/st/4003/2003_CLADEoutliers_cluster1.3.1.1.2.2*',
		186 'a/duck/shantou/4610/2003_CLADEoutliers_cluster1.3.1.1.2.2*',
		187 'a/partridge/shantou/1075/2002_CLADE9_cluster1.3.1.1.2.2*',
		188 'a/duck/guangxi/50/2001_CLADE9_cluster1.3.1.1.2.2*',
		189 'a/chicken/henan/16/2004_CLADE9_cluster1.3.1.1.2.2*',
		190 'a/chicken/henan/1/2004_CLADE9_cluster1.3.1.1.2.2*',
		191 'a/chicken/henan/12/2004_CLADE9_cluster1.3.1.1.2.2*',
		192 'a/chicken/henan/210/2004_CLADE9_cluster1.3.1.1.2.2*',
		193 'a/pheasant/shantou/4567/2002_CLADE9_cluster1.3.1.1.2.2*',
		194 'a/chicken/shantou/133/2003_CLADE9_cluster1.3.1.1.2.2*',
		195 'a/goose/huadong/220/2004_CLADE9_cluster1.3.1.1.2.2*',
		196 'a/chicken/hubei/327/2004_CLADE9_cluster1.3.1.1.2.2.1*',
		197 'a/chicken/hubei/489/2004_CLADE9_cluster1.3.1.1.2.2.1*',
		198 'a/chicken/hubei/14/2004_CLADE9_cluster1.3.1.1.2.2.1*',
		199 'a/chukar/shantou/4690/2003_CLADE9_cluster1.3.1.1.2.2.1*',
		200 'a/chicken/macheng/2004_CLADE9_cluster1.3.1.1.2.2.1*',
		201 'a/ck/hong_kong/wf157/2003_CLADE9_cluster1.3.1.1.2.2.1*',
		202 'a/peregrine_falcon/hong_kong/d0028/2004_CLADE9_cluster1.3.1.1.2.2.1.1*',
		203 'a/duck/guangzhou/20/2005_CLADE9_cluster1.3.1.1.2.2.1.1*',
		204 'a/duck/guangxi/2775/2005_CLADE9_cluster1.3.1.1.2.2.1.1*',
		205 'a/migratory_duck/jiangxi/1653/2005_CLADE9_cluster1.3.1.1.2.2.1.1*',
		206 'a/goose/shantou/1621/05_CLADE9_cluster1.3.1.1.2.2.1.1*',
		207 'a/goose/shantou/2216/2005_CLADE9_cluster1.3.1.1.2.2.1.1*',
		208 'a/chicken/fujian/1042/2005_CLADE9_cluster1.3.1.1.2.2.1.1*',
		209 'a/duck/fujian/897/2005_CLADE9_cluster1.3.1.1.2.2.1.1*',
		210 'a/chicken/hong_kongi/86_3/2002_CLADE8_cluster1.3.1.1.2.2.2*',
		211 'a/chicken/hong_kong/61_9/02_CLADE8_cluster1.3.1.1.2.2.2*',
		212 'a/chicken/hong_kong/yu777/02_CLADE8_cluster1.3.1.1.2.2.2*',
		213 'a/ck/hong_kong/yu22/2002_CLADE8_cluster1.3.1.1.2.2.2*',
		214 'a/chicken/vietnam/g62/2005_CLADEoutliers_cluster1.3.1.1.2.2.2*',
		215 'a/ck/hong_kong/2133_1/2003_CLADEoutliers_cluster1.3.1.1.2.2.2*',
		216 'a/duck/guangdong/173/04_CLADEoutliers_cluster1.3.1.1.2.2.2*',
		217 'a/duck/hunan/1340/2002_CLADEoutliers_cluster1.3.1.1.2.2.2*',
		218 'a/duck/hunan/300/2003_CLADEoutliers_cluster1.3.1.1.2.2.2*',
		219 'a/duck/hunan/378/2003_CLADEoutliers_cluster1.3.1.1.2.2.2*',
		220 'a/duck/yunnan/862/2002_CLADEoutliers_cluster1.3.1.1.2.2.2*',
		221 'a/chicken/yunnan/1628/2003_CLADEoutliers_cluster1.3.1.1.2.2.2*',
		222 'a/duck/yunnan/971/2002_CLADEoutliers_cluster1.3.1.1.2.2.2*',
		223 'a/chicken/shantou/3900/2002_CLADE1_cluster1.3.1.1.2.2.2.1*',
		224 'a/quail/shantou/3071/2002_CLADE1_cluster1.3.1.1.2.2.2.1*',
		225 'a/quail/shantou/3054/2002_CLADE1_cluster1.3.1.1.2.2.2.1*',
		226 'a/ck/hong_kong/ssp141/2003_CLADE1_cluster1.3.1.1.2.2.2.1*',
		227 'a/pheasant/shantou/40/2003_CLADE1_cluster1.3.1.1.2.2.2.1*',
		228 'a/feral_pigeon/hong_kong/862_7/2002_CLADE1_cluster1.3.1.1.2.2.2.1*',
		229 'a/duck/hong_kong/821/2002_CLADE1_cluster1.3.1.1.2.2.2.1*',
		230 'a/ck/hong_kong/3169_1/2002_CLADE1_cluster1.3.1.1.2.2.2.1*',
		231 'a/grey_heron/hong_kong/861_1/2002_CLADE1_cluster1.3.1.1.2.2.2.1*',
		232 'a/egret/hong_kong/757_2/2003_CLADE1_cluster1.3.1.1.2.2.2.1*',
		233 'a/egret/hong_kong/757_3/2002_CLADE1_cluster1.3.1.1.2.2.2.1*',
		234 'a/goose/hong_kong/739_2/02_CLADE1_cluster1.3.1.1.2.2.2.1*',
		235 'a/ck/hong_kong/fy157/2003_CLADE1_cluster1.3.1.1.2.2.2.1*',
		236 'a/chicken/hong_kong/3123_1/2002_CLADE1_cluster1.3.1.1.2.2.2.1*',
		237 'a/duck/hunan/1386/2003_CLADE1_cluster1.3.1.1.2.2.2.1*',
		238 'a/hong_kong/212/03_CLADE1_cluster1.3.1.1.2.2.2.1*',
		239 'a/hong_kong/213/2003_CLADE1_cluster1.3.1.1.2.2.2.1*',
		240 'a/ck/hong_kong/3176_3/2002_CLADE1_cluster1.3.1.1.2.2.2.1*',
		241 'a/black_headed_gull/hong_kong/12_1/2003_CLADE1_cluster1.3.1.1.2.2.2.1*',
		242 'a/chicken/yunnan/1252/2003_CLADE1_cluster1.3.1.1.2.2.2.1*',
		243 'a/duck/yunnan/215/2003_CLADE1_cluster1.3.1.1.2.2.2.1*',
		244 'a/chicken/yunnan/1251/2003_CLADE1_cluster1.3.1.1.2.2.2.1*',
		245 'a/chicken/yunnan/564/2003_CLADE1_cluster1.3.1.1.2.2.2.1*',
		246 'a/chicken/yunnan/1215/2002_CLADE1_cluster1.3.1.1.2.2.2.1*',
		247 'a/chicken/yunnan/1083/2003_CLADE1_cluster1.3.1.1.2.2.2.1*',
		248 'a/duck/yunnan/119/2003_CLADE1_cluster1.3.1.1.2.2.2.1*',
		249 'a/duck/yunnan/662/2003_CLADE1_cluster1.3.1.1.2.2.2.1*',
		250 'a/leopard/suphanburi/thailand/leo-1/04_CLADE1_cluster1.3.1.1.2.2.2.1*',
		251 'a/bird/thailand/3_1/2004_CLADE1_cluster1.3.1.1.2.2.2.1*',
		252 'a/duck/vietnam/15/2003_CLADE1_cluster1.3.1.1.2.2.2.1*',
		253 'a/hatay/2004_CLADE1_cluster1.3.1.1.2.2.2.1*',
		254 'a/prachinburi/6231/2004_CLADE1_cluster1.3.1.1.2.2.2.1*',
		255 'a/chicken/prachinburi/thailand/cu-104/04_CLADE1_cluster1.3.1.1.2.2.2.1*',
		256 'a/chicken/saraburi/thailand/cu-27/2004_CLADE1_cluster1.3.1.1.2.2.2.1*',
		257 'a/ostrich/samut_prakan/thailand/cu-31/04_CLADE1_cluster1.3.1.1.2.2.2.1*',
		258 'a/duck/phetchabun/niah6-2-0040/2004_CLADE1_cluster1.3.1.1.2.2.2.1*',
		259 'a/little_grebe/thailand/phichit-01/2004_CLADE1_cluster1.3.1.1.2.2.2.1*',
		260 'a/rollers/bangkok/thailand/cu-26/04_CLADE1_cluster1.3.1.1.2.2.2.1*',
		261 'a/chicken/ayutthaya/thailand/cu-24/04_CLADE1_cluster1.3.1.1.2.2.2.1*',
		262 'a/chicken/malaysia/5858/2004_CLADE1_cluster1.3.1.1.2.2.2.1*',
		263 'a/chicken/vietnam/30/2003_CLADE1_cluster1.3.1.1.2.2.2.1*',
		264 'a/mallard/vietnam/21/2003_CLADE1_cluster1.3.1.1.2.2.2.1*',
		265 'a/chicken/viet_nam/1/2004_CLADE1_cluster1.3.1.1.2.2.2.1*',
		266 'a/duck/vietnam/17/2003_CLADE1_cluster1.3.1.1.2.2.2.1*',
		267 'a/ck/viet_nam/37/2004_CLADE1_cluster1.3.1.1.2.2.2.1*',
		268 'a/chicken/vietnam/830/2004_CLADE1_cluster1.3.1.1.2.2.2.1*',
		269 'a/chicken/viet_nam/tn-025/2004_CLADE1_cluster1.3.1.1.2.2.2.1*',
		270 'a/chicken/vietnam/10/2004_CLADE1_cluster1.3.1.1.2.2.2.1*',
		271 'a/ck/viet_nam/35/2004_CLADE1_cluster1.3.1.1.2.2.2.1*',
		272 'a/chicken/vietnam/159/2004_CLADE1_cluster1.3.1.1.2.2.2.1*',
		273 'a/duck/vietnam/283/2005_CLADE1_cluster1.3.1.1.2.2.2.1*',
		274 'a/chicken/viet_nam/dt-171/2004_CLADE1_cluster1.3.1.1.2.2.2.1*',
		275 'a/chicken/vietnam/18/2004_CLADE1_cluster1.3.1.1.2.2.2.1*',
		276 'a/chicken/vietnam/135/2004_CLADE1_cluster1.3.1.1.2.2.2.1*',
		277 'a/ck/viet_nam/36/2004_CLADE1_cluster1.3.1.1.2.2.2.1*',
		278 'a/quail/vietnam/36/04_CLADE1_cluster1.3.1.1.2.2.2.1*',
		279 'a/ck/viet_nam/38/2004_CLADE1_cluster1.3.1.1.2.2.2.1*',
		280 'a/chicken/vietnam/260/2004_CLADE1_cluster1.3.1.1.2.2.2.1*',
		281 'a/chicken/vietnam/890/2004_CLADE1_cluster1.3.1.1.2.2.2.1*',
		282 'a/duck/vietnam/376/2005_CLADE1_cluster1.3.1.1.2.2.2.1*',
		283 'a/ck/viet_nam/39/2004_CLADE1_cluster1.3.1.1.2.2.2.1*',
		284 'a/chicken/vietnam/dt171/2004_CLADE1_cluster1.3.1.1.2.2.2.1*',
		285 'a/chicken/vietnam/134/2004_CLADE1_cluster1.3.1.1.2.2.2.1*',
		286 'a/cambodia/jp52a/2005_CLADE1_cluster1.3.1.1.2.2.2.1*',
		287 'a/chicken/vietnam/147/2004_CLADE1_cluster1.3.1.1.2.2.2.1*',
		288 'a/chicken/vietnam/52/2004_CLADE1_cluster1.3.1.1.2.2.2.1*',
		289 'a/chicken/vietnam/53/2004_CLADE1_cluster1.3.1.1.2.2.2.1*',
		290 'a/chicken/vietnam/132/2004_CLADE1_cluster1.3.1.1.2.2.2.1*',
		291 'a/quail/vietnam/177/2004_CLADE1_cluster1.3.1.1.2.2.2.1*',
		292 'a/goose/vietnam/264/2004_CLADE1_cluster1.3.1.1.2.2.2.1*',
		293 'a/goose/cambodia/022b/2005_CLADE1_cluster1.3.1.1.2.2.2.1*',
		294 'a/chicken/cambodia/022lc3b/2005_CLADE1_cluster1.3.1.1.2.2.2.1*',
		295 'a/duck/vietnam/148/2004_CLADE1_cluster1.3.1.1.2.2.2.1*',
		296 'a/mallard_duck/vietnam/133/2004_CLADE1_cluster1.3.1.1.2.2.2.1*',
		297 'a/chicken/vietnam/133/2004_CLADE1_cluster1.3.1.1.2.2.2.1*',
		298 'a/chicken/viet_nam/33/2004_CLADE1_cluster1.3.1.1.2.2.2.1*',
		299 'a/chicken/vietnam/23/2004_CLADE1_cluster1.3.1.1.2.2.2.1*',
		300 'a/chicken/vietnam/24/2004_CLADE1_cluster1.3.1.1.2.2.2.1*',
		301 'a/chicken/viet_nam/ld-080/2004_CLADE1_cluster1.3.1.1.2.2.2.1*',
		302 'a/chicken/vietnam/ncvd09/2005_CLADE1_cluster1.3.1.1.2.2.2.1*',
		303 'a/duck/vietnam/258/2004_CLADE1_cluster1.3.1.1.2.2.2.1*',
		304 'a/duck/vietnam/dong_thap_680a/2005_CLADE1_cluster1.3.1.1.2.2.2.1*',
		305 'a/duck/vietnam/soc_trang_680g/2005_CLADE1_cluster1.3.1.1.2.2.2.1*',
		306 'a/duck/vietnam/dong_thap_680h/2005_CLADE1_cluster1.3.1.1.2.2.2.1*',
		307 'a/chicken/vietnam/binh_duong477/2005_CLADE1_cluster1.3.1.1.2.2.2.1*',
		308 'a/duck/vietnam/1469/2005_CLADE1_cluster1.3.1.1.2.2.2.1*',
		309 'a/duck/vietnam/soc_trang_680c/2005_CLADE1_cluster1.3.1.1.2.2.2.1*',
		310 'a/duck/vietnam/1231/2005_CLADE1_cluster1.3.1.1.2.2.2.1*',
		311 'a/duck/vietnam/s654/2005_CLADE1_cluster1.3.1.1.2.2.2.1*',
		312 'a/duck/vietnam/557/2005_CLADE1_cluster1.3.1.1.2.2.2.1*',
		313 'a/chicken/vietnam/398/2005_CLADE1_cluster1.3.1.1.2.2.2.1*',
		314 'a/chicken/cambodia/013lc1b/2005_CLADE1_cluster1.3.1.1.2.2.2.1*',
		315 'a/duck/vietnam/543/2005_CLADE1_cluster1.3.1.1.2.2.2.1*',
		316 'a/duck/vietnam/s640/2005_CLADE1_cluster1.3.1.1.2.2.2.1*',
		317 'a/duck/vietnam/286/2005_CLADE1_cluster1.3.1.1.2.2.2.1*',
		318 'a/quail/vietnam/282/2005_CLADE1_cluster1.3.1.1.2.2.2.1*',
		319 'a/duck/vietnam/177/2005_CLADE1_cluster1.3.1.1.2.2.2.1*',
		320 'a/duck/vietnam/367/2005_CLADE1_cluster1.3.1.1.2.2.2.1*',
		321 'a/duck/viet_nam/367/2005_CLADE1_cluster1.3.1.1.2.2.2.1*',
		322 'a/muscovy_duck/vietnam/ncvd02/2005_CLADE1_cluster1.3.1.1.2.2.2.1*',
		323 'a/duck/vietnam/hau_giang680e/2005_CLADE1_cluster1.3.1.1.2.2.2.1*',
		324 'a/duck/vietnam/hau_giang680f/2005_CLADE1_cluster1.3.1.1.2.2.2.1*',
		325 'a/chicken/vietnam/393/2005_CLADE1_cluster1.3.1.1.2.2.2.1*',
		326 'a/duck/vietnam/1228/2005_CLADE1_cluster1.3.1.1.2.2.2.1.1*',
		327 'a/duck/vietnam/dong_thap_680d/2005_CLADE1_cluster1.3.1.1.2.2.2.1.1*',
		328 'a/duck/vietnam/1771/2005_CLADE1_cluster1.3.1.1.2.2.2.1.1*',
		329 'a/chicken/vietnam/long_an_636/2005_CLADE1_cluster1.3.1.1.2.2.2.1.1*',
		330 'a/duck/vietnam/an_giang_680b/2005_CLADE1_cluster1.3.1.1.2.2.2.1.1*',
		331 'a/duck/vietnam/1233/2005_CLADE1_cluster1.3.1.1.2.2.2.1.1*',
		332 'a/cambodia/r0405050/2007_CLADE1_cluster1.3.1.1.2.2.2.1.1*',
		333 'a/chicken/vietnam/29/2007_CLADE1_cluster1.3.1.1.2.2.2.1.1*',
		334 'a/muscovy_duck/vietnam/ben_tre_342/2006_CLADE1_cluster1.3.1.1.2.2.2.1.1*',
		335 'a/duck/vietnam/1/2007_CLADE1_cluster1.3.1.1.2.2.2.1.1*',
		336 'a/duck/vietnam/tien_giang_409/2006_CLADE1_cluster1.3.1.1.2.2.2.1.1*',
		337 'a/chicken/vietnam/15/2007_CLADE1_cluster1.3.1.1.2.2.2.1.1*',
		338 'a/duck/vietnam/6/2007_CLADE1_cluster1.3.1.1.2.2.2.1.1*',
		339 'a/duck/vietnam/8/2007_CLADE1_cluster1.3.1.1.2.2.2.1.1*',
		340 'a/duck/vietnam/5/2007_CLADE1_cluster1.3.1.1.2.2.2.1.1*',
		341 'a/muscovy_duck/vietnam/4/2007_CLADE1_cluster1.3.1.1.2.2.2.1.1*',
		342 'a/muscovy_duck/vietnam/33/2007_CLADE1_cluster1.3.1.1.2.2.2.1.1*',
		343 'a/duck/vietnam/34/2007_CLADE1_cluster1.3.1.1.2.2.2.1.1*',
		344 'a/duck/vietnam/18/2007_CLADE1_cluster1.3.1.1.2.2.2.1.1*',
		345 'a/duck/vietnam/ca_mau498/2006_CLADE1_cluster1.3.1.1.2.2.2.1.1*',
		346 'a/duck/vietnam/ca_mau498a/2006_CLADE1_cluster1.3.1.1.2.2.2.1.1*',
		347 'a/duck/vietnam/2/2007_CLADE1_cluster1.3.1.1.2.2.2.1.1*',
		348 'a/duck/vietnam/7/2007_CLADE1_cluster1.3.1.1.2.2.2.1.1*',
		349 'a/chicken/thailand/ch-2/2004_CLADE1_cluster1.3.1.1.2.2.2.1*',
		350 'a/gs/thailand/79/2004_CLADE1_cluster1.3.1.1.2.2.2.1*',
		351 'a/chicken/chachoengsao/thailand/cu-10/04_CLADE1_cluster1.3.1.1.2.2.2.1*',
		352 'a/open-billed_stork/bangkok/lbd0111f/04_CLADE1_cluster1.3.1.1.2.2.2.1*',
		353 'a/open-billed_stork/bangkok/lbd0511f/04_CLADE1_cluster1.3.1.1.2.2.2.1*',
		354 'a/chicken/cambodia/7/2004_CLADE1_cluster1.3.1.1.2.2.2.1*',
		355 'a/chicken/chonburi/thailand/cu-7/04_CLADE1_cluster1.3.1.1.2.2.2.1*',
		356 'a/clouded_leopard/thailand/ku-11/2004_CLADE1_cluster1.3.1.1.2.2.2.1*',
		357 'a/open-billed_stork/suphanburi/tsd0912f/_CLADE1_cluster1.3.1.1.2.2.2.1*',
		358 'a/open-billed_stork/thailand/cu-2/2004_CLADE1_cluster1.3.1.1.2.2.2.1*',
		359 'a/open-billed_stork/nakhonsawan/bbd0104f_CLADE1_cluster1.3.1.1.2.2.2.1*',
		360 'a/crow/bangkok/thailand/cu-35/04_CLADE1_cluster1.3.1.1.2.2.2.1*',
		361 'a/chicken/nakornsawan/niah6-3-0009/2005_CLADE1_cluster1.3.1.1.2.2.2.1*',
		362 'a/crested_eagle/belgium/01/2004_CLADE1_cluster1.3.1.1.2.2.2.1*',
		363 'a/chicken/ratchaburi/thailand/cu-68/2004_CLADE1_cluster1.3.1.1.2.2.2.1*',
		364 'a/chicken/thailand/kanchanaburi/ck-160/0_CLADE1_cluster1.3.1.1.2.2.2.1*',
		365 'a/chicken/thailand/nontaburi/ck-162/2005_CLADE1_cluster1.3.1.1.2.2.2.1*',
		366 'a/quail/thailand/nakhon_pathom/qa-161/20_CLADE1_cluster1.3.1.1.2.2.2.1*',
		367 'a/pigeon/thailand/vsmu-25-bkk/2005_CLADE1_cluster1.3.1.1.2.2.2.1*',
		368 'a/duck/thailand/cu-329/07_CLADE1_cluster1.3.1.1.2.2.2.1*',
		369 'a/duck/thailand/cu-328/07_CLADE1_cluster1.3.1.1.2.2.2.1*',
		370 'a/duck/kamphaengphet/niah6-2-0043/2004_CLADE1_cluster1.3.1.1.2.2.2.1*',
		371 'a/chicken/kamphaengphet/niah6-3-0011/05_CLADE1_cluster1.3.1.1.2.2.2.1*',
		372 'a/crow/bangkok/thailand/cu-25/04_CLADE1_cluster1.3.1.1.2.2.2.1*',
		373 'a/chicken/phitsanulok/niah6-3-0011/2005_CLADE1_cluster1.3.1.1.2.2.2.1*',
		374 'a/quail/malaysia/6309/2004_CLADE1_cluster1.3.1.1.2.2.2.1*',
		375 'a/open-billed_stork/nakhonsawan/bbd1421j_CLADE1_cluster1.3.1.1.2.2.2.1*',
		376 'a/open-billed_stork/nakhonsawan/bbd1221j_CLADE1_cluster1.3.1.1.2.2.2.1*',
		377 'a/open-billed_stork/nakhonsawan/bbd1521j_CLADE1_cluster1.3.1.1.2.2.2.1*',
		378 'a/open-billed_stork/nakhonsawan/bbd2616f_CLADE1_cluster1.3.1.1.2.2.2.1*',
		379 'a/open-billed_stork/nakhonsawan/bba0627m_CLADE1_cluster1.3.1.1.2.2.2.1*',
		380 'a/open-billed_stork/nakhonsawan/bbd3616m_CLADE1_cluster1.3.1.1.2.2.2.1*',
		381 'a/open-billed_stork/nakhonsawan/bbd1621j_CLADE1_cluster1.3.1.1.2.2.2.1*',
		382 'a/open-billed_stork/nakhonsawan/bbd2316f_CLADE1_cluster1.3.1.1.2.2.2.1*',
		383 'a/open-billed_stork/nakhonsawan/bba3011m_CLADE1_cluster1.3.1.1.2.2.2.1*',
		384 'a/open-billed_stork/nakhonsawan/bbd3309m_CLADE1_cluster1.3.1.1.2.2.2.1*',
		385 'a/open-billed_stork/nakhonsawan/bba2611m_CLADE1_cluster1.3.1.1.2.2.2.1*',
		386 'a/open-billed_stork/nakhonsawan/bba2811m_CLADE1_cluster1.3.1.1.2.2.2.1*',
		387 'a/open-billed_stork/nakhonsawan/bbd3516m_CLADE1_cluster1.3.1.1.2.2.2.1*',
		388 'a/cat/thailand/ku-02/04_CLADE1_cluster1.3.1.1.2.2.2.1*',
		389 'a/open-billed_stork/nakhonsawan/bbd0404f_CLADE1_cluster1.3.1.1.2.2.2.1*',
		390 'a/chicken/vietnam/c58/04_CLADE1_cluster1.3.1.1.2.2.2.1*',
		391 'a/chicken/viet_nam/c57/2004_CLADE1_cluster1.3.1.1.2.2.2.1*',
		392 'a/chicken/vietnam/19/2003_CLADE1_cluster1.3.1.1.2.2.2.1*',
		393 'a/mallard/vietnam/16/2003_CLADE1_cluster1.3.1.1.2.2.2.1*',
		394 'a/chicken/vietnam/28/2003_CLADE1_cluster1.3.1.1.2.2.2.1*',
		395 'a/chicken/vietnam/27/2003_CLADE1_cluster1.3.1.1.2.2.2.1*',
		396 'a/chicken/vietnam/20/2003_CLADE1_cluster1.3.1.1.2.2.2.1*',
		397 'a/chicken/viet_nam/ncvd31/2004_CLADE1_cluster1.3.1.1.2.2.2.1*',
		398 'a/chicken/vietnam/32/2004_CLADE1_cluster1.3.1.1.2.2.2.1*',
		399 'a/chicken/vietnam/p22/05_CLADE1_cluster1.3.1.1.2.2.2.1*',
		400 'a/chicken/viet_nam/2/2005_CLADE1_cluster1.3.1.1.2.2.2.1*',
		401 'a/chicken/viet_nam/ncvd10/2005_CLADE1_cluster1.3.1.1.2.2.2.1*',
		402 'a/duck/vietnam/272/2005_CLADE1_cluster1.3.1.1.2.2.2.1*',
		403 'a/chicken/vietnam/p78/05_CLADE1_cluster1.3.1.1.2.2.2.1*',
		404 'a/chicken/viet_nam/ncvd09/2005_CLADE1_cluster1.3.1.1.2.2.2.1*',
		405 'a/duck/viet_nam/18/2005_CLADE1_cluster1.3.1.1.2.2.2.1*',
		406 'a/chicken/viet_nam/ncvd12/2005_CLADE1_cluster1.3.1.1.2.2.2.1*',
		407 'a/chicken/vietnam/p41/05_CLADE1_cluster1.3.1.1.2.2.2.1*',
		408 'a/duck/vietnam/220/2004_CLADE1_cluster1.3.1.1.2.2.2.1*',
		409 'a/duck/vietnam/219/2004_CLADE1_cluster1.3.1.1.2.2.2.1*',
		410 'a/muscovy_duck/viet_nam/ncvd02/2005_CLADE1_cluster1.3.1.1.2.2.2.1*',
		411 'a/duck/viet_nam/ncvd01/2005_CLADE1_cluster1.3.1.1.2.2.2.1*',
		412 'a/duck/viet_nam/ncvd07/2005_CLADE1_cluster1.3.1.1.2.2.2.1*',
		413 'a/duck/vietnam/ncvd01/2005_CLADE1_cluster1.3.1.1.2.2.2.1*',
		414 'a/duck/vietnam/942a/2004_CLADE1_cluster1.3.1.1.2.2.2.1*',
		415 'a/duck/viet_nam/1/2005_CLADE1_cluster1.3.1.1.2.2.2.1*',
		416 'a/duck/vietnam/tg24-o1/05_CLADE1_cluster1.3.1.1.2.2.2.1*',
		417 'a/duck/viet_nam/ncvd08/2005_CLADE1_cluster1.3.1.1.2.2.2.1*',
		418 'a/chicken/viet_nam/11/2005_CLADE1_cluster1.3.1.1.2.2.2.1*',
		419 'a/duck/vietnam/942b/2004_CLADE1_cluster1.3.1.1.2.2.2.1*',
		420 'a/duck/viet_nam/ncvd04/2005_CLADE1_cluster1.3.1.1.2.2.2.1*',
		421 'a/mallard/vietnam/352/2005_CLADE1_cluster1.3.1.1.2.2.2.1*',
		422 'a/chicken/vietnam/348/2005_CLADE1_cluster1.3.1.1.2.2.2.1*',
		423 'a/mallard/vietnam/347/2005_CLADE1_cluster1.3.1.1.2.2.2.1*',
		424 'a/duck/vietnam/n-tb/2005_CLADE1_cluster1.3.1.1.2.2.2.1*',
		425 'a/hanoi/30408/2005_CLADE1_cluster1.3.1.1.2.2.2.1*',
		426 'a/duck/viet_nam/ncvd05/2005_CLADE1_cluster1.3.1.1.2.2.2.1*',
		427 'a/duck/vietnam/5004/2005_CLADE1_cluster1.3.1.1.2.2.2.1*',
		428 'a/ck/thailand/1/2004_CLADE1_cluster1.3.1.1.2.2.2.1*',
		429 'a/duck/vietnam/48/2004_CLADE1_cluster1.3.1.1.2.2.2.1*',
		430 'a/dk/viet_nam/11/2004_CLADE1_cluster1.3.1.1.2.2.2.1*',
		431 'a/chicken/nakhon_sawan/thailand/cu-13/04_CLADE1_cluster1.3.1.1.2.2.2.1*',
		432 'a/ck/thailand/9_1/2004_CLADE1_cluster1.3.1.1.2.2.2.1*',
		433 'a/duck/vietnam/40/2004_CLADE1_cluster1.3.1.1.2.2.2.1*',
		434 'a/chicken/vietnam/5/2003_CLADE1_cluster1.3.1.1.2.2.2.1*',
		435 'a/dk/thailand/71_1/2004_CLADE1_cluster1.3.1.1.2.2.2.1*',
		436 'a/mallard/vietnam/3/2003_CLADE1_cluster1.3.1.1.2.2.2.1*',
		437 'a/chicken/nakhon_pathom/thailand/cu-14/0_CLADE1_cluster1.3.1.1.2.2.2.1*',
		438 'a/chicken/chachoengsao/thailand/cu-11/04_CLADE1_cluster1.3.1.1.2.2.2.1*',
		439 'a/chicken/nakhon_sawan/thailand/cu-39/04_CLADE1_cluster1.3.1.1.2.2.2.1*',
		440 'a/chicken/nakorn-patom/thailand/cu-k2/20_CLADE1_cluster1.3.1.1.2.2.2.1*',
		441 'a/chicken/bangkok/thailand/cu-20/04_CLADE1_cluster1.3.1.1.2.2.2.1*',
		442 'a/chicken/suphanburi/thailand/cu-9/04_CLADE1_cluster1.3.1.1.2.2.2.1*',
		443 'a/chicken/bangkok/thailand/cu-6/04_CLADE1_cluster1.3.1.1.2.2.2.1*',
		444 'a/chicken/chonburi/thailand/cu-73/04_CLADE1_cluster1.3.1.1.2.2.2.1*',
		445 'a/chicken/nakhon_sawan/thailand/cu-12/04_CLADE1_cluster1.3.1.1.2.2.2.1*',
		446 'a/ostrich/samut_prakan/thailand/cu-19/04_CLADE1_cluster1.3.1.1.2.2.2.1*',
		447 'a/duck/thailand/cu-2/2004_CLADE1_cluster1.3.1.1.2.2.2.1*',
		448 'a/chicken/prachinburi/thailand/cu-8/2004_CLADE1_cluster1.3.1.1.2.2.2.1*',
		449 'a/duck/saraburi/thailand/cu-74/04_CLADE1_cluster1.3.1.1.2.2.2.1*',
		450 'a/chicken/thailand/cu-21/2004_CLADE1_cluster1.3.1.1.2.2.2.1*',
		451 'a/crow/bangkok/thailand/cu-4/04_CLADE1_cluster1.3.1.1.2.2.2.1*',
		452 'a/chicken/suphanburi/thailand/cu-1/04_CLADE1_cluster1.3.1.1.2.2.2.1*',
		453 'a/duck/nakhon_pathom/thailand/cu-71/04_CLADE1_cluster1.3.1.1.2.2.2.1*',
		454 'a/chicken/phitsanulok/niah6-3-0017/2005_CLADE1_cluster1.3.1.1.2.2.2.1*',
		455 'a/duck/uthaithani/niah6-3-0008/2005_CLADE1_cluster1.3.1.1.2.2.2.1*',
		456 'a/chicken/thailand/2/04_CLADE1_cluster1.3.1.1.2.2.2.1*',
		457 'a/chicken/ayutthaya/thailand/cu-23/04_CLADE1_cluster1.3.1.1.2.2.2.1*',
		458 'a/chicken/saraburi/thailand/cu-17/2004_CLADE1_cluster1.3.1.1.2.2.2.1*',
		459 'a/qa/thailand/57/2004_CLADE1_cluster1.3.1.1.2.2.2.1*',
		460 'a/chicken/lopburi/thailand/cu-38/04_CLADE1_cluster1.3.1.1.2.2.2.1*',
		461 'a/kalji_pheasant/bangkok/thailand/cu-18/_CLADE1_cluster1.3.1.1.2.2.2.1*',
		462 'a/chicken/thailand/73/2004_CLADE1_cluster1.3.1.1.2.2.2.1*',
		463 'a/crow/bangkok/thailand/cu-15/04_CLADE1_cluster1.3.1.1.2.2.2.1*',
		464 'a/chicken/sukhothai/niah6-3-0018/2005_CLADE1_cluster1.3.1.1.2.2.2.1*',
		465 'a/green_peafowl/thailand/vsmu-3-cbi/2005_CLADE1_cluster1.3.1.1.2.2.2.1*',
		466 'a/goose/cambodia/28/2004_CLADE1_cluster1.3.1.1.2.2.2.1*',
		467 'a/clouded_leopard/chonburi/ai-1216a/2004_CLADE1_cluster1.3.1.1.2.2.2.1*',
		468 'a/golden_pheasant/thailand/vsmu-21-spb/0_CLADE1_cluster1.3.1.1.2.2.2.1*',
		469 'a/great_barbet/thailand/vsmu-2-cbi/2005_CLADE1_cluster1.3.1.1.2.2.2.1*',
		470 'a/gray-crowed_crane/thailand/vsmu-4-cbi/_CLADE1_cluster1.3.1.1.2.2.2.1*',
		471 'a/open-billed_stork/thailand/vsmu-15-atg_CLADE1_cluster1.3.1.1.2.2.2.1*',
		472 'a/pigeon/thailand/ku-03/04_CLADE1_cluster1.3.1.1.2.2.2.1*',
		473 'a/chicken/thailand/vsmu-3-bkk/2004_CLADE1_cluster1.3.1.1.2.2.2.1*',
		474 'a/brown-headed_gull/thailand/vsmu-28-spk_CLADE1_cluster1.3.1.1.2.2.2.1*',
		475 'a/chicken/thailand/icrc-v143/2007_CLADE1_cluster1.3.1.1.2.2.2.1*',
		476 'a/chicken/thailand/icrc-213/2007_CLADE1_cluster1.3.1.1.2.2.2.1*',
		477 'a/duck/chonburi/thailand/cu-5/04_CLADE1_cluster1.3.1.1.2.2.2.1*',
		478 'a/chicken/thailand/cu-321/06_CLADE1_cluster1.3.1.1.2.2.2.1*',
		479 'a/quail/thailand/cu-331/06_CLADE1_cluster1.3.1.1.2.2.2.1*',
		480 'a/quail/thailand/cu-333/06_CLADE1_cluster1.3.1.1.2.2.2.1*',
		481 'a/quail/thailand/cu-332/06_CLADE1_cluster1.3.1.1.2.2.2.1*',
		482 'a/quail/thailand/cu-330/06_CLADE1_cluster1.3.1.1.2.2.2.1*',
		483 'a/moorhen/thailand/cu-317/06_CLADE1_cluster1.3.1.1.2.2.2.1*',
		484 'a/chicken/kamphaengphet/niah6-3-0013/05_CLADE1_cluster1.3.1.1.2.2.2.1*',
		485 'a/quail/thailand/cu-320/06_CLADE1_cluster1.3.1.1.2.2.2.1*',
		486 'a/chicken/thailand/icrc-618/2008_CLADE1_cluster1.3.1.1.2.2.2.1*',
		487 'a/chicken/thailand/icrc-195/2007_CLADE1_cluster1.3.1.1.2.2.2.1*',
		488 'a/chicken/thailand/icrc-v586/2008_CLADE1_cluster1.3.1.1.2.2.2.1*',
		489 'a/chicken/thailand/ns-339/2008_CLADE1_cluster1.3.1.1.2.2.2.1*',
		490 'a/chicken/thailand/ns-341/2008_CLADE1_cluster1.3.1.1.2.2.2.1*',
		491 'a/chicken/thailand/pc-340/2008_CLADE1_cluster1.3.1.1.2.2.2.1*',
		492 'a/chicken/thailand/ns-342/2008_CLADE1_cluster1.3.1.1.2.2.2.1*',
		493 'a/chicken/guangdong/174/04_CLADE2_5_cluster1.3.1.1.2.2.2.2*',
		494 'a/duck/hubei/wq/2003_CLADE2_5_cluster1.3.1.1.2.2.2.2*',
		495 'a/duck/hubei/wp/2003_CLADE2_5_cluster1.3.1.1.2.2.2.2*',
		496 'a/chicken/yamaguchi/7/2004_CLADE2_5_cluster1.3.1.1.2.2.2.2*',
		497 'a/chicken/oita/8/2004_CLADE2_5_cluster1.3.1.1.2.2.2.2*',
		498 'a/chicken/korea/es/03_CLADE2_5_cluster1.3.1.1.2.2.2.2*',
		499 'a/duck/korea/esd1/03_CLADE2_5_cluster1.3.1.1.2.2.2.2*',
		500 'a/chicken/korea/es/2003_CLADE2_5_cluster1.3.1.1.2.2.2.2*',
		501 'a/crow/osaka/102/2004_CLADE2_5_cluster1.3.1.1.2.2.2.2*',
		502 'a/crow/kyoto/53/2004_CLADE2_5_cluster1.3.1.1.2.2.2.2*',
		503 'a/chicken/kyoto/3/2004_CLADE2_5_cluster1.3.1.1.2.2.2.2*',
		504 'a/blow_fly/kyoto/93/2004_CLADE2_5_cluster1.3.1.1.2.2.2.2*',
		505 'a/goose/jilin/hb/2003_CLADE2_5_cluster1.3.1.1.2.2.2.3*',
		506 'a/goose/shantou/239/2006_CLADE2_5_cluster1.3.1.1.2.2.2.3*',
		507 'a/goose/shantou/2086/2006_CLADE2_5_cluster1.3.1.1.2.2.2.3*',
		508 'a/ck/st/4231/2003_CLADEoutliers_cluster1.3.1.1.2.2.2.3*',
		509 'a/chicken/shantou/3744/2003_CLADEoutliers_cluster1.3.1.1.2.2.2.3*',
		510 'a/migratory_duck/jiangxi/2295/2005_CLADEoutliers_cluster1.3.1.1.2.2.2.3*',
		511 'a/domestic_goose/pavlodar/1/2005_CLADE2_2_cluster1.3.1.1.2.2.2.3*',
		512 'a/chicken/mahachkala/05/2006_CLADE2_2_cluster1.3.1.1.2.2.2.3*',
		513 'a/grebe/novosibirsk/29/2005_CLADE2_2_cluster1.3.1.1.2.2.2.3*',
		514 'a/chicken/russia_krasnodar/2/2007_CLADE2_2_cluster1.3.1.1.2.2.2.3*',
		515 'a/cygnus_cygnus/iran/754/2006_CLADE2_2_cluster1.3.1.1.2.2.2.3*',
		516 'a/chicken/krasnodar/123/06_CLADE2_2_cluster1.3.1.1.2.2.2.3*',
		517 'a/cygnus_olor/italy/742/2006_CLADE2_2_cluster1.3.1.1.2.2.2.3*',
		518 'a/chicken/adygea/203/06_CLADE2_2_cluster1.3.1.1.2.2.2.3*',
		519 'a/chicken/krasnodar/199/06_CLADE2_2_cluster1.3.1.1.2.2.2.3*',
		520 'a/cat/dagestan/87/06_CLADE2_2_cluster1.3.1.1.2.2.2.3*',
		521 'a/chicken/krasnodar/01/2006_CLADE2_2_cluster1.3.1.1.2.2.2.3*',
		522 'a/chicken/moscow/2/2007_CLADE2_2_cluster1.3.1.1.2.2.2.3*',
		523 'a/chicken/rostov/22-1/2007_CLADE2_2_cluster1.3.1.1.2.2.2.3*',
		524 'a/chicken/rostov-on-don/35/2007_CLADE2_2_cluster1.3.1.1.2.2.2.3*',
		525 'a/chicken/india/niv33487/06_CLADE2_2_cluster1.3.1.1.2.2.2.3*',
		526 'a/chicken/navapur/india/7972/2006_CLADE2_2_cluster1.3.1.1.2.2.2.3*',
		527 'a/chicken/jalgaon/8824/2006_CLADE2_2_cluster1.3.1.1.2.2.2.3*',
		528 'a/chicken/afghanistan/1207/2006_CLADE2_2_cluster1.3.1.1.2.2.2.3*',
		529 'a/chicken/afghanistan/1573-47/2006_CLADE2_2_cluster1.3.1.1.2.2.2.3*',
		530 'a/chicken/afghanistan/1573-65/2006_CLADE2_2_cluster1.3.1.1.2.2.2.3*',
		531 'a/goose/islamabad/narc7757/2007_CLADE2_2_cluster1.3.1.1.2.2.2.3*',
		532 'a/chicken/afghanistan/1573-92/2006_CLADE2_2_cluster1.3.1.1.2.2.2.3*',
		533 'a/peacock/chakshahzad/narc9238/2007_CLADE2_2_cluster1.3.1.1.2.2.2.3*',
		534 'a/crow/peshawer/narc7914/2007_CLADE2_2_cluster1.3.1.1.2.2.2.3*',
		535 'a/peacock/mansehra-pakistan/narc-7558/02_CLADE2_2_cluster1.3.1.1.2.2.2.3*',
		536 'a/grebe/tyva/tyv06-2/06_CLADE2_2_cluster1.3.1.1.2.2.2.3*',
		537 'a/duck/tuva/01/2006_CLADE2_2_cluster1.3.1.1.2.2.2.3*',
		538 'a/duck/korea/asan5/2006_CLADE2_2_cluster1.3.1.1.2.2.2.3*',
		539 'a/environment/korea/w149/2006_CLADE2_2_cluster1.3.1.1.2.2.2.3*',
		540 'a/chicken/korea/ca7/2006_CLADE2_2_cluster1.3.1.1.2.2.2.3*',
		541 'a/grebe/tyva/tyv06-1/2006_CLADE2_2_cluster1.3.1.1.2.2.2.3*',
		542 'a/environment/korea/w150/2006_CLADE2_2_cluster1.3.1.1.2.2.2.3*',
		543 'a/quail/korea/kj4/2006_CLADE2_2_cluster1.3.1.1.2.2.2.3*',
		544 'a/chicken/korea/is/2006_CLADE2_2_cluster1.3.1.1.2.2.2.3*',
		545 'a/chicken/korea/is3/2006_CLADE2_2_cluster1.3.1.1.2.2.2.3*',
		546 'a/houbara_bustard/saudi_arabia/6732-1/20_CLADE2_2_cluster1.3.1.1.2.2.2.3*',
		547 'a/falcon/saudi_arabia/6732-2/2007_CLADE2_2_cluster1.3.1.1.2.2.2.3*',
		548 'a/chicken/czech_republic/11242-38/07_CLADE2_2_cluster1.3.1.1.2.2.2.3*',
		549 'a/cat/romania/tl/nov/2007_CLADE2_2_cluster1.3.1.1.2.2.2.3*',
		550 'a/cygnus_olor/czech_republic/10732/07_CLADE2_2_cluster1.3.1.1.2.2.2.3*',
		551 'a/mallard/bavaria/10/2007_CLADE2_2_cluster1.3.1.1.2.2.2.3*',
		552 'a/black-necked_grebe/germany/r1393/07_CLADE2_2_cluster1.3.1.1.2.2.2.3*',
		553 'a/chicken/krasnodar/300/07_CLADE2_2_cluster1.3.1.1.2.2.2.3*',
		554 'a/mute_swan/germany/r1349/07_CLADE2_2_cluster1.3.1.1.2.2.2.3*',
		555 'a/mute_swan/germany/r1359/07_CLADE2_2_cluster1.3.1.1.2.2.2.3*',
		556 'a/bar-headed_goose/qinghai/65/05_CLADE2_2_cluster1.3.1.1.2.2.2.3*',
		557 'a/bar-headed_goose/qinghai/61/05_CLADE2_2_cluster1.3.1.1.2.2.2.3*',
		558 'a/bar-headed_goose/qinghai/5/05_CLADE2_2_cluster1.3.1.1.2.2.2.3*',
		559 'a/migratory_duck/jiangxi/2136/2005_CLADE2_2_cluster1.3.1.1.2.2.2.3*',
		560 'a/bar-headed_goose/qinghai/62/05_CLADE2_2_cluster1.3.1.1.2.2.2.3*',
		561 'a/bar-headed_goose/qinghai/75/05_CLADE2_2_cluster1.3.1.1.2.2.2.3*',
		562 'a/great_black-headed_gull/qinghai/2/05_CLADE2_2_cluster1.3.1.1.2.2.2.3*',
		563 'a/bar-headed_goose/qinghai/68/05_CLADE2_2_cluster1.3.1.1.2.2.2.3*',
		564 'a/brown-headed_gull/qinghai/3/05_CLADE2_2_cluster1.3.1.1.2.2.2.3*',
		565 'a/bar-headed_goose/qinghai/60/05_CLADE2_2_cluster1.3.1.1.2.2.2.3*',
		566 'a/environment/qinghai/31/2005_CLADE2_2_cluster1.3.1.1.2.2.2.3*',
		567 'a/bar-headed_goose/qinghai/12/05_CLADE2_2_cluster1.3.1.1.2.2.2.3*',
		568 'a/bar-headed_goose/qinghai/67/05_CLADE2_2_cluster1.3.1.1.2.2.2.3*',
		569 'a/cygnus_olor/astrakhan/ast05-2-1/2005_CLADE2_2_cluster1.3.1.1.2.2.2.3*',
		570 'a/cygnus_olor/astrakhan/ast05-2-8/2005_CLADE2_2_cluster1.3.1.1.2.2.2.3*',
		571 'a/cygnus_olor/astrakhan/ast05-2-2/2005_CLADE2_2_cluster1.3.1.1.2.2.2.3*',
		572 'a/cygnus_olor/astrakhan/ast05-2-7/2005_CLADE2_2_cluster1.3.1.1.2.2.2.3*',
		573 'a/goose/krasnoozerka/627/2005_CLADE2_2_cluster1.3.1.1.2.2.2.3*',
		574 'a/cygnus_olor/croatia/1/2005_CLADE2_2_cluster1.3.1.1.2.2.2.3*',
		575 'a/goose/krasnoozerskoe/627/05_CLADE2_2_cluster1.3.1.1.2.2.2.3*',
		576 'a/bar-headed_goose/qinghai/f/2006_CLADE2_2_cluster1.3.1.1.2.2.2.3*',
		577 'a/black-headed_gull/qinghai/3/2006_CLADE2_2_cluster1.3.1.1.2.2.2.3*',
		578 'a/cygnus_olor/czech_republic/10662/06_CLADE2_2_cluster1.3.1.1.2.2.2.3*',
		579 'a/duck/germany/r751/06_CLADE2_2_cluster1.3.1.1.2.2.2.3*',
		580 'a/common_buzzard/germany/r306/06_CLADE2_2_cluster1.3.1.1.2.2.2.3*',
		581 'a/coot/germany/r655/06_CLADE2_2_cluster1.3.1.1.2.2.2.3*',
		582 'a/goose/germany/r696/06_CLADE2_2_cluster1.3.1.1.2.2.2.3*',
		583 'a/canada_goose/germany/r71/2006_CLADE2_2_cluster1.3.1.1.2.2.2.3*',
		584 'a/mute_swan/germany/r65/06_CLADE2_2_cluster1.3.1.1.2.2.2.3*',
		585 'a/duck/germany/r338/06_CLADE2_2_cluster1.3.1.1.2.2.2.3*',
		586 'a/cormorant/germany/r292/06_CLADE2_2_cluster1.3.1.1.2.2.2.3*',
		587 'a/mute_swan/germany/r854/06_CLADE2_2_cluster1.3.1.1.2.2.2.3*',
		588 'a/cat/germany/606/2006_CLADE2_2_cluster1.3.1.1.2.2.2.3*',
		589 'a/canada_goose/germany/r1207/2006_CLADE2_2_cluster1.3.1.1.2.2.2.3*',
		590 'a/common_buzzard/germany/r870/06_CLADE2_2_cluster1.3.1.1.2.2.2.3*',
		591 'a/peregrine/denmark/6632/06_CLADE2_2_cluster1.3.1.1.2.2.2.3*',
		592 'a/canada_goose/sweden/v978/2006_CLADE2_2_cluster1.3.1.1.2.2.2.3*',
		593 'a/eagle_owl/sweden/v1218/2006_CLADE2_2_cluster1.3.1.1.2.2.2.3*',
		594 'a/great_crested_grebe/denmark/7498/06_CLADE2_2_cluster1.3.1.1.2.2.2.3*',
		595 'a/fowl/denmark/60296/06_CLADE2_2_cluster1.3.1.1.2.2.2.3*',
		596 'a/peacock/denmark/60295/06_CLADE2_2_cluster1.3.1.1.2.2.2.3*',
		597 'a/goosander/sweden/v539/2006_CLADE2_2_cluster1.3.1.1.2.2.2.3*',
		598 'a/mink/sweden/v907/2006_CLADE2_2_cluster1.3.1.1.2.2.2.3*',
		599 'a/buzzard/denmark/6370/06_CLADE2_2_cluster1.3.1.1.2.2.2.3*',
		600 'a/grey_lag_goose/denmark/6692/06_CLADE2_2_cluster1.3.1.1.2.2.2.3*',
		601 'a/cygnus_olor/astrakhan/ast05-2-3/2005_CLADE2_2_cluster1.3.1.1.2.2.2.3*',
		602 'a/chicken/nigeria/lag6/2007_CLADE2_2_cluster1.3.1.1.2.2.2.3*',
		603 'a/chicken/nigeria/fa7/2006_CLADE2_2_cluster1.3.1.1.2.2.2.3*',
		604 'a/chicken/nigeria/fa6/2006_CLADE2_2_cluster1.3.1.1.2.2.2.3*',
		605 'a/chicken/nigeria/vrd145/2006_CLADE2_2_cluster1.3.1.1.2.2.2.3*',
		606 'a/chicken/nigeria/if10/2006_CLADE2_2_cluster1.3.1.1.2.2.2.3*',
		607 'a/chicken/niger/2130-8/2006_CLADE2_2_cluster1.3.1.1.2.2.2.3*',
		608 'a/chicken/niger/2130-7/2006_CLADE2_2_cluster1.3.1.1.2.2.2.3*',
		609 'a/chicken/nigeria/957-20/2006_CLADE2_2_cluster1.3.1.1.2.2.2.3*',
		610 'a/chicken/nigeria/ba209/2006_CLADE2_2_cluster1.3.1.1.2.2.2.3*',
		611 'a/chicken/nigeria/ba210/2006_CLADE2_2_cluster1.3.1.1.2.2.2.3*',
		612 'a/chicken/nigeria/vrd193/2006_CLADE2_2_cluster1.3.1.1.2.2.2.3*',
		613 'a/guinea_fowl/jwp/nigeria/vrd252/2006_CLADE2_2_cluster1.3.1.1.2.2.2.3*',
		614 'a/chicken/nigeria/vrd286/2006_CLADE2_2_cluster1.3.1.1.2.2.2.3*',
		615 'a/chicken/nigeria/vrd419/2006_CLADE2_2_cluster1.3.1.1.2.2.2.3*',
		616 'a/chicken/nigeria/vrd284/2006_CLADE2_2_cluster1.3.1.1.2.2.2.3*',
		617 'a/chicken/nigeria/1047-34/2006_CLADE2_2_cluster1.3.1.1.2.2.2.3*',
		618 'a/chicken/nigeria/vrd49/2006_CLADE2_2_cluster1.3.1.1.2.2.2.3*',
		619 'a/chicken/nigeria/oyo14/2007_CLADE2_2_cluster1.3.1.1.2.2.2.3*',
		620 'a/chicken/nigeria/vrd130b/2006_CLADE2_2_cluster1.3.1.1.2.2.2.3*',
		621 'a/ostrich/nigeria/1047-25/2006_CLADE2_2_cluster1.3.1.1.2.2.2.3*',
		622 'a/chicken/nigeria/vrd218/2006_CLADE2_2_cluster1.3.1.1.2.2.2.3*',
		623 'a/chicken/nigeria/vrd403/2006_CLADE2_2_cluster1.3.1.1.2.2.2.3*',
		624 'a/chicken/nigeria/od8/2006_CLADE2_2_cluster1.3.1.1.2.2.2.3*',
		625 'a/chicken/nigeria/od9/2006_CLADE2_2_cluster1.3.1.1.2.2.2.3*',
		626 'a/chicken/nigeria/1047-8/2006_CLADE2_2_cluster1.3.1.1.2.2.2.3*',
		627 'a/chicken/nigeria/vrd368/2006_CLADE2_2_cluster1.3.1.1.2.2.2.3*',
		628 'a/chicken/nigeria/vrd311/2006_CLADE2_2_cluster1.3.1.1.2.2.2.3*',
		629 'a/pigeon/nigeria/vrd370/2006_CLADE2_2_cluster1.3.1.1.2.2.2.3*',
		630 'a/chicken/nigeria/vrd457/2006_CLADE2_2_cluster1.3.1.1.2.2.2.3*',
		631 'a/chicken/nigeria/1047-54/2006_CLADE2_2_cluster1.3.1.1.2.2.2.3*',
		632 'a/duck/niger/914/2006_CLADE2_2_cluster1.3.1.1.2.2.2.3*',
		633 'a/chicken/nigeria/ab13/2006_CLADE2_2_cluster1.3.1.1.2.2.2.3*',
		634 'a/chicken/nigeria/1071-7/2007_CLADE2_2_cluster1.3.1.1.2.2.2.3*',
		635 'a/chicken/nigeria/1071-3/2007_CLADE2_2_cluster1.3.1.1.2.2.2.3*',
		636 'a/chicken/nigeria/eki15/2007_CLADE2_2_cluster1.3.1.1.2.2.2.3*',
		637 'a/guinea_fowl/nigeria/vrd005/2007_CLADE2_2_cluster1.3.1.1.2.2.2.3*',
		638 'a/chicken/omsk/14/05_CLADE2_2_cluster1.3.1.1.2.2.2.3*',
		639 'a/guinea_fowl/shantou/1341/2006_CLADE2_2_cluster1.3.1.1.2.2.2.3*',
		640 'a/duck/novosibirsk/02/05_CLADE2_2_cluster1.3.1.1.2.2.2.3*',
		641 'a/goose/suzdalka/10/05_CLADE2_2_cluster1.3.1.1.2.2.2.3*',
		642 'a/chicken/suzdalka/06/05_CLADE2_2_cluster1.3.1.1.2.2.2.3*',
		643 'a/chicken/crimea/04/2005_CLADE2_2_cluster1.3.1.1.2.2.2.3*',
		644 'a/goose/crimea/615/05_CLADE2_2_cluster1.3.1.1.2.2.2.3*',
		645 'a/chicken/tambov/570-2/05_CLADE2_2_cluster1.3.1.1.2.2.2.3*',
		646 'a/chicken/tula/4/05_CLADE2_2_cluster1.3.1.1.2.2.2.3*',
		647 'a/duck/novosibirsk/56/2005_CLADE2_2_cluster1.3.1.1.2.2.2.3*',
		648 'a/goose/hungary/2823/2/2007_CLADE2_2_cluster1.3.1.1.2.2.2.3*',
		649 'a/domestic_goose/iraq/812/2006_CLADE2_2_cluster1.3.1.1.2.2.2.3*',
		650 'a/domestic_cat/iraq/820/2006_CLADE2_2_cluster1.3.1.1.2.2.2.3*',
		651 'a/iraq/207-namru3/2006_CLADE2_2_cluster1.3.1.1.2.2.2.3*',
		652 'a/iraq/755/2006_CLADE2_2_cluster1.3.1.1.2.2.2.3*',
		653 'a/iraq/754/2006_CLADE2_2_cluster1.3.1.1.2.2.2.3*',
		654 'a/iraq/1/2006_CLADE2_2_cluster1.3.1.1.2.2.2.3*',
		655 'a/iraq/659/2006_CLADE2_2_cluster1.3.1.1.2.2.2.3*',
		656 'a/iraq/756/2006_CLADE2_2_cluster1.3.1.1.2.2.2.3*',
		657 'a/chicken/volgograd/236/06_CLADE2_2_cluster1.3.1.1.2.2.2.3*',
		658 'a/gull/germany/r882/06_CLADE2_2_cluster1.3.1.1.2.2.2.3*',
		659 'a/falcon/germany/r899/06_CLADE2_2_cluster1.3.1.1.2.2.2.3*',
		660 'a/mallard/switzerland/v537/2006_CLADE2_2_cluster1.3.1.1.2.2.2.3*',
		661 'a/duck/switzerland/v426/2006_CLADE2_2_cluster1.3.1.1.2.2.2.3*',
		662 'a/goldeneye_duck/bavaria/19/2006_CLADE2_2_cluster1.3.1.1.2.2.2.3*',
		663 'a/eagle_owl/germany/r1166/06_CLADE2_2_cluster1.3.1.1.2.2.2.3*',
		664 'a/pochard/germany/r348/06_CLADE2_2_cluster1.3.1.1.2.2.2.3*',
		665 'a/common_buzzard/bavaria/11/2006_CLADE2_2_cluster1.3.1.1.2.2.2.3*',
		666 'a/great_crested_grebe/germany/r1226/06_CLADE2_2_cluster1.3.1.1.2.2.2.3*',
		667 'a/little_grebe/switzerland/v330/2006_CLADE2_2_cluster1.3.1.1.2.2.2.3*',
		668 'a/common_coot/switzerland/v544/2006_CLADE2_2_cluster1.3.1.1.2.2.2.3*',
		669 'a/duck/germany/r592/06_CLADE2_2_cluster1.3.1.1.2.2.2.3*',
		670 'a/buzzard/bavaria/5/2006_CLADE2_2_cluster1.3.1.1.2.2.2.3*',
		671 'a/eagle_owl/bavaria/10/2006_CLADE2_2_cluster1.3.1.1.2.2.2.3*',
		672 'a/mallard/switzerland/v558/2006_CLADE2_2_cluster1.3.1.1.2.2.2.3*',
		673 'a/duck/switzerland/v389/2006_CLADE2_2_cluster1.3.1.1.2.2.2.3*',
		674 'a/mute_swan/france/06631a/2006_CLADE2_2_cluster1.3.1.1.2.2.2.3*',
		675 'a/greylag_goose/france/06310/2006_CLADE2_2_cluster1.3.1.1.2.2.2.3*',
		676 'a/mute_swan/france/06299/2006_CLADE2_2_cluster1.3.1.1.2.2.2.3*',
		677 'a/goosander/switzerland/v82/06_CLADE2_2_cluster1.3.1.1.2.2.2.3*',
		678 'a/mute_swan/germany/r797/06_CLADE2_2_cluster1.3.1.1.2.2.2.3*',
		679 'a/bar-headed_goose/mongolia/1/05_CLADE2_2_cluster1.3.1.1.2.2.2.3*',
		680 'a/chicken/kurgan/05/2005_CLADE2_2_cluster1.3.1.1.2.2.2.3*',
		681 'a/chicken/nigeria/641/2006_CLADE2_2_cluster1.3.1.1.2.2.2.3*',
		682 'a/chicken/ivory_coast/1787/2006_CLADE2_2_cluster1.3.1.1.2.2.2.3*',
		683 'a/chicken/ivory_coast/1787-35/2006_CLADE2_2_cluster1.3.1.1.2.2.2.3*',
		684 'a/chicken/kurgan/3/2005_CLADE2_2_cluster1.3.1.1.2.2.2.3*',
		685 'a/chicken/nigeria/vrd44/2006_CLADE2_2_cluster1.3.1.1.2.2.2.3*',
		686 'a/chicken/nigeria/vrd83/2006_CLADE2_2_cluster1.3.1.1.2.2.2.3*',
		687 'a/duck/cote_divoire/1787-18/2006_CLADE2_2_cluster1.3.1.1.2.2.2.3*',
		688 'a/chicken/nigeria/1047-62/2006_CLADE2_2_cluster1.3.1.1.2.2.2.3*',
		689 'a/chicken/sudan/2115-10/2006_CLADE2_2_cluster1.3.1.1.2.2.2.3*',
		690 'a/chicken/sudan/1784/2006_CLADE2_2_cluster1.3.1.1.2.2.2.3*',
		691 'a/chicken/sudan/1784-7/2006_CLADE2_2_cluster1.3.1.1.2.2.2.3*',
		692 'a/chicken/sudan/2115-12/2006_CLADE2_2_cluster1.3.1.1.2.2.2.3*',
		693 'a/chicken/sudan/2115-9/2006_CLADE2_2_cluster1.3.1.1.2.2.2.3*',
		694 'a/chicken/sudan/1784-10/2006_CLADE2_2_cluster1.3.1.1.2.2.2.3*',
		695 'a/chicken/nigeria/1071-10/2007_CLADE2_2_cluster1.3.1.1.2.2.2.3*',
		696 'a/chicken/nigeria/1071-22/2007_CLADE2_2_cluster1.3.1.1.2.2.2.3*',
		697 'a/chicken/nigeria/1071-29/2007_CLADE2_2_cluster1.3.1.1.2.2.2.3*',
		698 'a/chicken/nigeria/og11/2007_CLADE2_2_cluster1.3.1.1.2.2.2.3*',
		699 'a/chicken/nigeria/og4/2007_CLADE2_2_cluster1.3.1.1.2.2.2.3*',
		700 'a/chicken/nigeria/og5/2007_CLADE2_2_cluster1.3.1.1.2.2.2.3*',
		701 'a/chicken/nigeria/og2/2007_CLADE2_2_cluster1.3.1.1.2.2.2.3*',
		702 'a/chicken/nigeria/og10/2007_CLADE2_2_cluster1.3.1.1.2.2.2.3*',
		703 'a/chicken/nigeria/1071-15/2007_CLADE2_2_cluster1.3.1.1.2.2.2.3*',
		704 'a/chicken/nigeria/1071-30/2007_CLADE2_2_cluster1.3.1.1.2.2.2.3*',
		705 'a/chicken/nigeria/1071-1/2007_CLADE2_2_cluster1.3.1.1.2.2.2.3*',
		706 'a/chicken/nigeria/1071-9/2007_CLADE2_2_cluster1.3.1.1.2.2.2.3*',
		707 'a/chicken/nigeria/1071-4/2007_CLADE2_2_cluster1.3.1.1.2.2.2.3*',
		708 'a/chicken/nigeria/1071-5/2007_CLADE2_2_cluster1.3.1.1.2.2.2.3*',
		709 'a/chicken/nigeria/1071-23/2007_CLADE2_2_cluster1.3.1.1.2.2.2.3*',
		710 'a/nigeria/6e/07_CLADE2_2_cluster1.3.1.1.2.2.2.3*',
		711 'a/cat/austria/649/2006_CLADE2_2_cluster1.3.1.1.2.2.2.3*',
		712 'a/herring_gull/sweden/v1116/2006_CLADE2_2_cluster1.3.1.1.2.2.2.3*',
		713 'a/mallard/italy/835/2006_CLADE2_2_cluster1.3.1.1.2.2.2.3*',
		714 'a/mallard/italy/332/2006_CLADE2_2_cluster1.3.1.1.2.2.2.3*',
		715 'a/cygnus_olor/italy/808/2006_CLADE2_2_cluster1.3.1.1.2.2.2.3*',
		716 'a/peregrine_falcon/slovakia/vh246/06_CLADE2_2_cluster1.3.1.1.2.2.2.3*',
		717 'a/cygnus_olor/czech_republic/5170/2006_CLADE2_2_cluster1.3.1.1.2.2.2.3*',
		718 'a/cygnus_olor/czech_republic/7208/06_CLADE2_2_cluster1.3.1.1.2.2.2.3*',
		719 'a/cygnus_olor/czech_republic/6206/06_CLADE2_2_cluster1.3.1.1.2.2.2.3*',
		720 'a/common_bussard/bavaria/2/2006_CLADE2_2_cluster1.3.1.1.2.2.2.3*',
		721 'a/mute_swan/bavaria/12/2006_CLADE2_2_cluster1.3.1.1.2.2.2.3*',
		722 'a/common_pochard/france/06167-2_1/2006_CLADE2_2_cluster1.3.1.1.2.2.2.3*',
		723 'a/mute_swan/france/06303/2006_CLADE2_2_cluster1.3.1.1.2.2.2.3*',
		724 'a/chicken/nigeria/so294/2006_CLADE2_2_cluster1.3.1.1.2.2.2.3*',
		725 'a/chicken/nigeria/so457/2006_CLADE2_2_cluster1.3.1.1.2.2.2.3*',
		726 'a/chicken/nigeria/228-10/2006_CLADE2_2_cluster1.3.1.1.2.2.2.3*',
		727 'a/chicken/nigeria/so493/2006_CLADE2_2_cluster1.3.1.1.2.2.2.3*',
		728 'a/chicken/nigeria/so227/2006_CLADE2_2_cluster1.3.1.1.2.2.2.3*',
		729 'a/chicken/nigeria/so470/2006_CLADE2_2_cluster1.3.1.1.2.2.2.3*',
		730 'a/chicken/nigeria/so452/2006_CLADE2_2_cluster1.3.1.1.2.2.2.3*',
		731 'a/chicken/nigeria/so461/2006_CLADE2_2_cluster1.3.1.1.2.2.2.3*',
		732 'a/chicken/egypt/3/2006_CLADE2_2_cluster1.3.1.1.2.2.2.3*',
		733 'a/chicken/egypt/2253-1/2006_CLADE2_2_cluster1.3.1.1.2.2.2.3*',
		734 'a/chicken/egypt/9397namru3-clevb188/2007_CLADE2_2_cluster1.3.1.1.2.2.2.3*',
		735 'a/chicken/egypt/9396namru3-clevb187/2007_CLADE2_2_cluster1.3.1.1.2.2.2.3*',
		736 'a/egypt/1604-namru3/2007_CLADE2_2_cluster1.3.1.1.2.2.2.3*',
		737 'a/chicken/egypt/1129n3-hk9/2007_CLADE2_2_cluster1.3.1.1.2.2.2.3*',
		738 'a/duck/egypt/1709-3vir08/2007_CLADE2_2_cluster1.3.1.1.2.2.2.3*',
		739 'a/duck/egypt/3043namru3-clevb56/2007_CLADE2_2_cluster1.3.1.1.2.2.2.3*',
		740 'a/chicken/egypt/2628-1/2007_CLADE2_2_cluster1.3.1.1.2.2.2.3*',
		741 'a/chicken/egypt/1079-namru3/2007_CLADE2_2_cluster1.3.1.1.2.2.2.3*',
		742 'a/chicken/egypt/07125-nlqp/2007_CLADE2_2_cluster1.3.1.1.2.2.2.3*',
		743 'a/chicken/egypt/3049namru3-clevb75/2007_CLADE2_2_cluster1.3.1.1.2.2.2.3*',
		744 'a/chicken/egypt/1081-namru3/2006_CLADE2_2_cluster1.3.1.1.2.2.2.3*',
		745 'a/chicken/egypt/1889n3-sm26/2007_CLADE2_2_cluster1.3.1.1.2.2.2.3*',
		746 'a/chicken/egypt/1709-4vir08/2007_CLADE2_2_cluster1.3.1.1.2.2.2.3*',
		747 'a/quail/egypt/07120-nlqp/2007_CLADE2_2_cluster1.3.1.1.2.2.2.3*',
		748 'a/duck/egypt/07264s-nlqp/2007_CLADE2_2_cluster1.3.1.1.2.2.2.3*',
		749 'a/chicken/egypt/1080-namru3/2006_CLADE2_2_cluster1.3.1.1.2.2.2.3*',
		750 'a/chicken/egypt/f6/2007_CLADE2_2_cluster1.3.1.1.2.2.2.3*',
		751 'a/egypt/14724-namru3/2006_CLADE2_2_cluster1.3.1.1.2.2.2.3*',
		752 'a/chicken/egypt/3051namru3-clevb78/2007_CLADE2_2_cluster1.3.1.1.2.2.2.3*',
		753 'a/chicken/egypt/1892n3-hk49/2007_CLADE2_2_cluster1.3.1.1.2.2.2.3*',
		754 'a/chicken/egypt/9385namru3-clevb125/2007_CLADE2_2_cluster1.3.1.1.2.2.2.3*',
		755 'a/chicken/egypt/9386namru3-clevb136/2007_CLADE2_2_cluster1.3.1.1.2.2.2.3*',
		756 'a/chicken/egypt/9387namru3-clevb148/2007_CLADE2_2_cluster1.3.1.1.2.2.2.3*',
		757 'a/chicken/egypt/9391namru3-clevb158/2007_CLADE2_2_cluster1.3.1.1.2.2.2.3*',
		758 'a/chicken/egypt/9390namru3-clevb157/2007_CLADE2_2_cluster1.3.1.1.2.2.2.3*',
		759 'a/chicken/egypt/9392namru3-clevb167/2007_CLADE2_2_cluster1.3.1.1.2.2.2.3*',
		760 'a/egypt/902786/2006_CLADE2_2_cluster1.3.1.1.2.2.2.3*',
		761 'a/egret/egypt/1162-namru3/2006_CLADE2_2_cluster1.3.1.1.2.2.2.3.1*',
		762 'a/egypt/1731-namru3/2007_CLADE2_2_cluster1.3.1.1.2.2.2.3.1*',
		763 'a/egypt/2630-namru3/2007_CLADE2_2_cluster1.3.1.1.2.2.2.3.1*',
		764 'a/chicken/egypt/f4/2006_CLADE2_2_cluster1.3.1.1.2.2.2.3.1*',
		765 'a/duck/egypt/9399namru3-clevb202/2007_CLADE2_2_cluster1.3.1.1.2.2.2.3.1*',
		766 'a/chicken/egypt/07632s-nlqp/2007_CLADE2_2_cluster1.3.1.1.2.2.2.3.1*',
		767 'a/chicken/israel/1055/2008_CLADE2_2_cluster1.3.1.1.2.2.2.3.1*',
		768 'a/chicken/egypt/1709-5/2008_CLADE2_2_cluster1.3.1.1.2.2.2.3.1*',
[truncated: 459 more rows]
